# Supplementary material for: Pulmonary inflammation in severe pneumonia is characterised by compartmentalised and mechanistically distinct sub-phenotypes
Source: Nat Commun. 2026 Jun 23;17:5312. doi: 10.1038/s41467-026-74190-x (PMC13291267; doi:10.1038/s41467-026-74190-x)
Supplement: Supplementary file 3 — Supplementary Data 1 [file 41467_2026_74190_MOESM3_ESM.xlsx]

## Sheet: Sample Clinical Data
id	sample	sex	bmi_30	immunosuppressed	neutropenic	o_in_hospital_mortality	pneumonia	organism_bacterial	organism_viral	organism_fungal	ma_any_bacteria	ma_any_virus	ma_any_fungi	ma_any_resp_pathogen	ma_any_resp_bac_pathogen	ma_any_resp_viral_pathogen	clinical_signs	systemic_inflammation	radiological_evidence	microbiological_evidence	bilateral_consolidation	ARDS	shock	bal_clust	blood_clust	SRS	duplicate_of
1	ICU_001	Female	FALSE	TRUE	FALSE	FALSE	FALSE	FALSE	FALSE	FALSE	FALSE	TRUE	FALSE	TRUE	FALSE	TRUE	TRUE	TRUE	TRUE	FALSE	FALSE	FALSE	FALSE	Pn1	B2	SRS2
2	ICU_002	Male	FALSE	FALSE	FALSE	TRUE	TRUE	TRUE	FALSE	FALSE	TRUE	FALSE	FALSE	TRUE	TRUE	FALSE	TRUE	TRUE	TRUE	TRUE	FALSE	FALSE	FALSE		B1	SRS1
3	ICU_003	Male	TRUE	FALSE	FALSE	FALSE	FALSE	FALSE	FALSE	FALSE	TRUE	TRUE	FALSE	TRUE	TRUE	TRUE	TRUE	TRUE	TRUE	TRUE	TRUE	TRUE	FALSE	Pn1	B2	SRS2
4	ICU_004	Male	TRUE	TRUE	FALSE	FALSE	TRUE	FALSE	TRUE	FALSE	TRUE	TRUE	FALSE	TRUE	TRUE	TRUE	TRUE	TRUE	TRUE	TRUE	FALSE	FALSE	FALSE		B1	SRS1
5	ICU_005	Male	FALSE	TRUE	FALSE	FALSE	FALSE	FALSE	FALSE	FALSE	TRUE	FALSE	FALSE	TRUE	TRUE	FALSE	TRUE	TRUE	TRUE	FALSE	FALSE	FALSE	FALSE	Pn1	B2	SRS2
6	ICU_006	Male	TRUE	TRUE	FALSE	FALSE	FALSE	FALSE	FALSE	FALSE	FALSE	FALSE	FALSE	FALSE	FALSE	FALSE	TRUE	TRUE	TRUE	FALSE	FALSE	FALSE	FALSE	Pn1	B2	SRS1
7	ICU_007	Female	FALSE	TRUE	FALSE	FALSE	FALSE	FALSE	FALSE	FALSE	TRUE	FALSE	FALSE	FALSE	FALSE	FALSE	TRUE	TRUE	FALSE	FALSE	FALSE	FALSE	FALSE	Pn2	B2	SRS1
8	ICU_008	Male	FALSE	TRUE	TRUE	FALSE	FALSE	FALSE	FALSE	FALSE	FALSE	FALSE	FALSE	FALSE	FALSE	FALSE	FALSE	TRUE	TRUE	FALSE	FALSE	FALSE	FALSE	Pn1
9	ICU_009	Female	FALSE	FALSE	FALSE	FALSE	FALSE	FALSE	FALSE	FALSE	FALSE	TRUE	FALSE	TRUE	FALSE	TRUE	TRUE	FALSE	TRUE	FALSE	TRUE	TRUE	FALSE	Pn1	B2	SRS2
10	ICU_010	Male	TRUE	TRUE	FALSE	TRUE	FALSE	FALSE	FALSE	FALSE	TRUE	TRUE	FALSE	TRUE	TRUE	TRUE	FALSE	FALSE	TRUE	TRUE	FALSE	FALSE	FALSE	Pn1	B1	SRS1
11	ICU_011	Female	FALSE	FALSE	FALSE	FALSE	FALSE	FALSE	FALSE	FALSE	TRUE	FALSE	FALSE	TRUE	TRUE	FALSE	FALSE	FALSE	TRUE	FALSE	FALSE	FALSE	TRUE		B2	SRS1
12	ICU_012	Female	FALSE	TRUE	FALSE	FALSE	FALSE	FALSE	FALSE	FALSE	FALSE	TRUE	TRUE	TRUE	FALSE	TRUE	FALSE	FALSE	FALSE	TRUE	FALSE	FALSE	FALSE	Pn1	B2	SRS2
13	ICU_013	Male	FALSE	FALSE	FALSE	FALSE	FALSE	FALSE	FALSE	FALSE	FALSE	FALSE	TRUE	FALSE	FALSE	FALSE	FALSE	FALSE	TRUE	FALSE	TRUE	TRUE	FALSE	Pn2	B2	SRS2
14	ICU_014	Male	FALSE	FALSE	FALSE	TRUE	FALSE	FALSE	FALSE	FALSE	FALSE	FALSE	TRUE	TRUE	FALSE	FALSE	FALSE	FALSE	FALSE	TRUE	FALSE	FALSE	FALSE	Pn2	B2	SRS2
15	ICU_015	Male	FALSE	TRUE	TRUE	FALSE	TRUE	FALSE	TRUE	TRUE		TRUE		TRUE		TRUE	TRUE	TRUE	TRUE	TRUE	TRUE	TRUE	FALSE	Pn1	B1	SRS1
16	ICU_016	Male	FALSE	FALSE	FALSE	FALSE	TRUE	TRUE	FALSE	FALSE	TRUE	FALSE	FALSE	TRUE	TRUE	FALSE	FALSE	TRUE	FALSE	FALSE	FALSE	FALSE	TRUE	Pn3	B2	SRS2
17	ICU_017	Female	FALSE	TRUE	FALSE	TRUE	FALSE	FALSE	FALSE	FALSE	FALSE	FALSE	FALSE	FALSE	FALSE	FALSE	FALSE	FALSE	TRUE	FALSE	TRUE	TRUE	TRUE	Pn1	B1	SRS1
18	ICU_018	Female	FALSE	FALSE	FALSE	TRUE	TRUE	TRUE	TRUE	FALSE	TRUE	TRUE	FALSE	TRUE	TRUE	TRUE	TRUE	TRUE	TRUE	TRUE	TRUE		FALSE		B2	SRS3
19	ICU_019	Female	FALSE	TRUE	FALSE	TRUE	FALSE	FALSE	FALSE	FALSE	TRUE	TRUE	FALSE	FALSE	FALSE	FALSE	TRUE	FALSE	TRUE	FALSE	TRUE	TRUE	FALSE		B2	SRS2
20	ICU_020	Male	FALSE	FALSE	FALSE	FALSE	TRUE	TRUE	FALSE	FALSE	TRUE	FALSE	FALSE	TRUE	TRUE	FALSE	TRUE	TRUE	TRUE	TRUE	FALSE	FALSE	TRUE	Pn3	B1	SRS1
21	ICU_021	Male	FALSE	FALSE	FALSE	FALSE	TRUE	TRUE	FALSE	FALSE	TRUE	FALSE	FALSE	TRUE	TRUE	FALSE	TRUE	TRUE	TRUE	TRUE	TRUE	TRUE	FALSE	Pn3	B1	SRS1
22	ICU_022	Male	TRUE	TRUE	TRUE	TRUE	TRUE	FALSE	FALSE	TRUE	TRUE	TRUE	FALSE	FALSE	FALSE	FALSE	TRUE	TRUE	TRUE	FALSE	TRUE	TRUE	FALSE	Pn2	B1	SRS1
23	ICU_023	Male	FALSE	FALSE	FALSE	FALSE	TRUE	FALSE	TRUE	FALSE	FALSE	TRUE	FALSE	TRUE	FALSE	TRUE	TRUE	FALSE	FALSE	TRUE	TRUE	TRUE	FALSE	Pn1	B2	SRS2
24	ICU_024	Female	TRUE	FALSE	FALSE	FALSE	TRUE	TRUE	FALSE	FALSE	TRUE	TRUE	FALSE	TRUE	TRUE	TRUE	TRUE	TRUE	TRUE	TRUE	FALSE	FALSE	TRUE	Pn3	B2	SRS2
25	ICU_025	Female	TRUE	FALSE	FALSE	FALSE	FALSE	FALSE	FALSE	FALSE	FALSE	FALSE	FALSE	FALSE	FALSE	FALSE	TRUE	FALSE	TRUE	FALSE	TRUE	TRUE	FALSE	Pn2
26	ICU_026	Male	FALSE	FALSE	FALSE	FALSE	TRUE	TRUE	FALSE	FALSE	TRUE	FALSE	FALSE	TRUE	TRUE	FALSE	TRUE	FALSE	TRUE	FALSE	TRUE	TRUE	TRUE		B2	SRS2
27	ICU_027	Male	FALSE	FALSE	FALSE	FALSE	FALSE	FALSE	FALSE	FALSE	TRUE	FALSE	FALSE	TRUE	TRUE	FALSE	TRUE	FALSE	TRUE	FALSE	TRUE	TRUE	FALSE	Pn3	B2	SRS2
28	ICU_028	Female	FALSE	TRUE	FALSE	TRUE	FALSE	FALSE	FALSE	FALSE	TRUE	FALSE	FALSE	TRUE	TRUE	FALSE	TRUE	FALSE	TRUE	FALSE	TRUE	TRUE	TRUE	Pn1	B1	SRS1
29	ICU_029	Male	FALSE	TRUE	FALSE	TRUE	FALSE	FALSE	FALSE	FALSE	FALSE	FALSE	FALSE	FALSE	FALSE	FALSE	FALSE	FALSE	TRUE	FALSE	TRUE	FALSE	FALSE	Pn1	B2	SRS3
30	ICU_030	Male	FALSE	FALSE	FALSE	FALSE	FALSE	FALSE	FALSE	FALSE	FALSE	TRUE	FALSE	FALSE	FALSE	FALSE	FALSE	FALSE	TRUE	TRUE	TRUE	TRUE	FALSE	Pn2	B2	SRS2
31	ICU_031	Female	FALSE	FALSE	FALSE	FALSE	FALSE	FALSE	FALSE	FALSE	FALSE	FALSE	TRUE	TRUE	FALSE	FALSE	TRUE	TRUE	TRUE	TRUE	TRUE	TRUE	FALSE	Pn1	B2	SRS3
32	ICU_032	Male	FALSE	FALSE	FALSE	FALSE	FALSE	FALSE	FALSE	FALSE	TRUE	TRUE	FALSE	TRUE	TRUE	FALSE	FALSE	TRUE	FALSE	TRUE	FALSE	FALSE	FALSE	Pn3	B2	SRS2
33	ICU_033	Male	FALSE	FALSE	FALSE	FALSE	FALSE	FALSE	FALSE	FALSE	TRUE	TRUE	TRUE	TRUE	TRUE	FALSE	FALSE	TRUE	FALSE	TRUE	FALSE	FALSE	FALSE	Pn3	B2	SRS2	ICU_036
34	ICU_034	Male	FALSE	FALSE	FALSE	FALSE	FALSE	FALSE	FALSE	FALSE	FALSE	FALSE	TRUE	FALSE	FALSE	FALSE	FALSE	FALSE	FALSE	FALSE	FALSE	FALSE	FALSE	Pn2	B2	SRS2
35	ICU_035	Male	TRUE	TRUE	FALSE	FALSE	TRUE	TRUE	FALSE	FALSE	TRUE	FALSE	FALSE	TRUE	TRUE	FALSE	TRUE	TRUE	TRUE	FALSE	FALSE	FALSE	FALSE		B1	SRS1
36	ICU_036	Male	FALSE	FALSE	FALSE	FALSE	FALSE	FALSE	FALSE	FALSE	TRUE	FALSE	TRUE	TRUE	TRUE	FALSE	FALSE	FALSE	FALSE	FALSE	TRUE	TRUE	FALSE	Pn2	B2	SRS3
37	ICU_037	Male	FALSE	TRUE	TRUE	TRUE	TRUE	FALSE	TRUE	FALSE	TRUE	TRUE	FALSE	TRUE	TRUE	TRUE	TRUE	TRUE	TRUE	TRUE	TRUE	FALSE	FALSE	Pn1	B1	SRS2
38	ICU_038	Male	FALSE	FALSE	FALSE	FALSE	FALSE	FALSE	FALSE	FALSE	FALSE	TRUE	FALSE	FALSE	FALSE	FALSE	TRUE	FALSE	FALSE	TRUE	FALSE	FALSE	TRUE	Pn1	B2	SRS2
39	ICU_039	Male	FALSE	FALSE	FALSE	FALSE	FALSE	FALSE	FALSE	FALSE	TRUE	FALSE	FALSE	TRUE	TRUE	FALSE	TRUE	FALSE	FALSE	TRUE	FALSE	FALSE	FALSE	Pn2	B2	SRS3
40	ICU_040	Male	TRUE	TRUE	FALSE	TRUE	TRUE	FALSE	TRUE	FALSE	FALSE	TRUE	FALSE	FALSE	FALSE	FALSE	TRUE	TRUE	TRUE	TRUE	TRUE	TRUE	TRUE	Pn1	B1	SRS2
41	ICU_041	Male	FALSE	TRUE	TRUE	TRUE	TRUE	TRUE	FALSE	TRUE	TRUE	TRUE	TRUE	TRUE	TRUE	FALSE	TRUE	TRUE	TRUE	TRUE	FALSE	FALSE	TRUE		B1	SRS1
42	ICU_042	Female	FALSE	FALSE	FALSE	FALSE	FALSE	FALSE	FALSE	FALSE							TRUE	FALSE	TRUE	FALSE	TRUE	TRUE	TRUE	Pn1	B2	SRS2
43	ICU_043	Female	FALSE	FALSE	FALSE	FALSE	TRUE	FALSE	TRUE	FALSE	FALSE	TRUE	FALSE	FALSE	FALSE	FALSE	TRUE	TRUE	TRUE	FALSE	TRUE	TRUE	FALSE		B2	SRS2
44	ICU_044	Female	FALSE	FALSE	FALSE	FALSE	TRUE	TRUE	FALSE	FALSE	TRUE	TRUE	FALSE	FALSE	FALSE	FALSE	TRUE	TRUE	TRUE	FALSE	TRUE	TRUE	FALSE	Pn2	B1	SRS1
45	ICU_045	Female	FALSE	FALSE	FALSE	FALSE	FALSE	FALSE	FALSE	FALSE	FALSE	FALSE	FALSE	FALSE	FALSE	FALSE	TRUE	FALSE	TRUE	FALSE	FALSE	FALSE	FALSE	Pn1	B2	SRS3
46	ICU_046	Female	FALSE	TRUE	FALSE	FALSE	FALSE	FALSE	FALSE	FALSE	FALSE	FALSE	FALSE	FALSE	FALSE	FALSE	TRUE	FALSE	TRUE	FALSE	TRUE	TRUE	FALSE	Pn1	B2	SRS3
47	ICU_047	Male	FALSE	FALSE	FALSE	FALSE	TRUE	FALSE	TRUE	FALSE	TRUE	TRUE	FALSE	TRUE	FALSE	TRUE	TRUE	TRUE	TRUE	FALSE	FALSE	FALSE	FALSE	Pn1	B2	SRS2
48	ICU_048	Male	FALSE	FALSE	FALSE	FALSE	TRUE	FALSE	TRUE	FALSE	FALSE	TRUE	FALSE	FALSE	FALSE	FALSE	TRUE	TRUE	TRUE	TRUE	TRUE	TRUE	FALSE	Pn2	B2	SRS2
49	ICU_049	Male	FALSE	TRUE	FALSE	FALSE	FALSE	FALSE	FALSE	FALSE	TRUE	TRUE	TRUE	TRUE	TRUE	FALSE	TRUE	TRUE	TRUE	FALSE	FALSE	FALSE	FALSE
50	ICU_050	Female	FALSE	FALSE	FALSE	FALSE	TRUE	TRUE	FALSE	FALSE	TRUE	FALSE	TRUE	TRUE	TRUE	FALSE	TRUE	FALSE	TRUE	TRUE	FALSE	FALSE	FALSE	Pn3	B2	SRS1
51	ICU_051	Male	FALSE	FALSE	FALSE	TRUE	TRUE	TRUE	FALSE	FALSE	TRUE	TRUE	FALSE	TRUE	TRUE	TRUE	TRUE	FALSE	TRUE	FALSE	TRUE	TRUE	FALSE	Pn3	B2	SRS2
52	ICU_052	Female	FALSE	FALSE	FALSE	FALSE	TRUE	TRUE	FALSE	FALSE	TRUE	FALSE	FALSE	TRUE	TRUE	FALSE	TRUE	TRUE	TRUE	FALSE	TRUE	TRUE	FALSE	Pn1	B2	SRS2
53	ICU_053	Male	FALSE	TRUE	FALSE	FALSE	FALSE	FALSE	FALSE	FALSE	TRUE	FALSE	FALSE	FALSE	FALSE	FALSE	TRUE	FALSE	FALSE	FALSE	TRUE		TRUE	Pn1	B1	SRS2
54	ICU_054	Female	FALSE	TRUE	FALSE	FALSE	FALSE	FALSE	FALSE	FALSE	TRUE	TRUE	FALSE	TRUE	TRUE	FALSE	TRUE	TRUE	TRUE	FALSE	TRUE	FALSE	FALSE	Pn1	B2	SRS1
55	ICU_055	Male	TRUE	TRUE	FALSE	TRUE	FALSE	FALSE	FALSE	FALSE	FALSE	FALSE	FALSE	FALSE	FALSE	FALSE	TRUE	FALSE	FALSE	FALSE	TRUE	TRUE	FALSE	Pn1	B1	SRS2	ICU_056
56	ICU_056	Male	FALSE	TRUE	FALSE	TRUE	FALSE	FALSE	FALSE	FALSE	FALSE	FALSE	FALSE	FALSE	FALSE	FALSE	FALSE	FALSE	TRUE	FALSE	TRUE	TRUE	FALSE	Pn1	B2	SRS2
57	ICU_057	Female	FALSE	FALSE	FALSE	TRUE	FALSE	FALSE	FALSE	FALSE	TRUE	TRUE	TRUE	FALSE	FALSE	FALSE	TRUE	TRUE	TRUE	FALSE	TRUE	TRUE	FALSE	Pn3	B1	SRS1
58	ICU_058	Female	FALSE	TRUE	FALSE	TRUE	FALSE	FALSE	FALSE	FALSE	TRUE	TRUE	FALSE	TRUE	TRUE	FALSE	TRUE	FALSE	TRUE	FALSE	TRUE	TRUE	FALSE	Pn3	B1	SRS1	ICU_070
59	ICU_059	Female	FALSE	FALSE	FALSE	FALSE	FALSE	FALSE	FALSE	FALSE	FALSE	FALSE	FALSE	FALSE	FALSE	FALSE	TRUE	TRUE	TRUE	FALSE	TRUE	TRUE	FALSE	Pn1	B2	SRS1
60	ICU_060	Female	FALSE	FALSE	FALSE	TRUE	FALSE	FALSE	FALSE	FALSE	FALSE	FALSE	FALSE	FALSE	FALSE	FALSE	TRUE	TRUE	TRUE	FALSE	FALSE	FALSE	TRUE	Pn1
61	ICU_061	Female	FALSE	FALSE	FALSE	TRUE	TRUE	FALSE	TRUE	FALSE	FALSE	TRUE	FALSE	TRUE	FALSE	TRUE	TRUE	TRUE	TRUE	TRUE	TRUE	TRUE	FALSE	Pn1	B2	SRS2
62	ICU_062	Female	FALSE	TRUE	TRUE	FALSE	FALSE	FALSE	FALSE	FALSE	FALSE	FALSE	FALSE	FALSE	FALSE	FALSE	TRUE	TRUE	TRUE	FALSE	FALSE	FALSE	FALSE	Pn2
63	ICU_063	Male	FALSE	FALSE	FALSE	TRUE	TRUE	TRUE	FALSE	FALSE	TRUE	FALSE	FALSE	TRUE	TRUE	FALSE	TRUE	FALSE	TRUE	TRUE	TRUE	TRUE	TRUE	Pn3	B1	SRS1
64	ICU_064	Female	FALSE	FALSE	FALSE	FALSE	TRUE	TRUE	TRUE	FALSE	TRUE	TRUE	FALSE	TRUE	TRUE	TRUE	TRUE	TRUE	TRUE	TRUE	TRUE	TRUE	FALSE	Pn3	B1	SRS1
65	ICU_065	Male	TRUE	FALSE	FALSE	TRUE	FALSE	FALSE	FALSE	FALSE	TRUE	FALSE	FALSE	TRUE	TRUE	FALSE	TRUE	FALSE	TRUE	FALSE	TRUE	TRUE	FALSE	Pn3	B2	SRS2
66	ICU_066	Male	TRUE	FALSE	TRUE	FALSE	TRUE	FALSE	TRUE	FALSE	TRUE	TRUE	FALSE	TRUE	TRUE	TRUE	TRUE	TRUE	TRUE	TRUE	TRUE	TRUE	FALSE	Pn1	B2	SRS3
67	ICU_067	Male	FALSE	FALSE	FALSE	FALSE	TRUE	FALSE	TRUE	FALSE	FALSE	TRUE	FALSE	TRUE	FALSE	TRUE	TRUE	TRUE	TRUE	TRUE	TRUE	TRUE	FALSE	Pn2
68	ICU_068	Female	TRUE	FALSE	FALSE	FALSE	TRUE	TRUE	FALSE	FALSE	TRUE	FALSE	FALSE	TRUE	TRUE	FALSE	FALSE	TRUE	TRUE	TRUE	TRUE		FALSE	Pn3	B2	SRS2
69	ICU_069	Male	FALSE	TRUE	FALSE	TRUE	TRUE	TRUE	FALSE	FALSE	TRUE	FALSE	FALSE	TRUE	TRUE	FALSE	TRUE	TRUE	TRUE	TRUE	FALSE	FALSE	FALSE	Pn3	B1	SRS1
70	ICU_070	Female	TRUE	TRUE	FALSE	TRUE	FALSE	FALSE	FALSE	FALSE	FALSE	FALSE	FALSE	FALSE	FALSE	FALSE	TRUE	FALSE	TRUE	FALSE	TRUE	TRUE	FALSE	Pn2	B2	SRS2
71	ICU_071	Female	FALSE	TRUE	FALSE	TRUE	TRUE	FALSE	TRUE	FALSE	TRUE	TRUE	FALSE	TRUE	FALSE	TRUE	TRUE	FALSE	TRUE	TRUE	TRUE	TRUE	TRUE
72	ICU_072	Male	FALSE	FALSE	FALSE	TRUE	TRUE	TRUE	FALSE	FALSE	TRUE	FALSE	TRUE	TRUE	TRUE	FALSE	TRUE	FALSE	TRUE	TRUE	FALSE	FALSE	FALSE	Pn2	B2	SRS2
73	ICU_073	Male	FALSE	FALSE	FALSE	TRUE	TRUE	TRUE	FALSE	FALSE	TRUE	FALSE	FALSE	TRUE	TRUE	FALSE	TRUE	TRUE	TRUE	TRUE	TRUE	TRUE	TRUE	Pn3	B1	SRS1	ICU_076
74	ICU_074	Male	FALSE	FALSE	FALSE	TRUE	FALSE	FALSE	FALSE	FALSE	FALSE	FALSE	TRUE	FALSE	FALSE	FALSE	TRUE	TRUE	TRUE	TRUE	FALSE	FALSE	FALSE	Pn2	B2	SRS2
75	ICU_075	Male	FALSE	FALSE	FALSE	TRUE	FALSE	FALSE	FALSE	FALSE	TRUE	FALSE	TRUE	FALSE	FALSE	FALSE	TRUE	FALSE	FALSE	TRUE	TRUE	TRUE	FALSE	Pn3	B2	SRS2
76	ICU_076	Male	FALSE	FALSE	FALSE	TRUE	TRUE	TRUE	FALSE	FALSE	TRUE	FALSE	FALSE	TRUE	TRUE	FALSE	TRUE	TRUE	TRUE	FALSE	TRUE	TRUE	FALSE	Pn1	B1	SRS1
77	ICU_077	Male	FALSE	FALSE	FALSE	TRUE	TRUE	TRUE	FALSE	FALSE	TRUE	FALSE	FALSE	TRUE	TRUE	FALSE	TRUE	FALSE	TRUE	TRUE	TRUE	TRUE	FALSE	Pn3
78	ICU_078	Male	FALSE	TRUE	FALSE	FALSE	TRUE	TRUE	FALSE	FALSE	TRUE	FALSE	TRUE	FALSE	FALSE	FALSE	TRUE	TRUE	FALSE	FALSE	FALSE	FALSE	FALSE		B2	SRS1
79	ICU_079	Female	FALSE	FALSE	FALSE	FALSE	FALSE	FALSE	FALSE	FALSE	FALSE	FALSE	FALSE	FALSE	FALSE	FALSE	TRUE	TRUE	TRUE	FALSE	FALSE	FALSE	FALSE	Pn2	B2	SRS2
80	ICU_080	Female	FALSE	FALSE	FALSE	FALSE	TRUE	TRUE	TRUE	FALSE	TRUE	TRUE	FALSE	TRUE	FALSE	TRUE	TRUE	TRUE	TRUE	FALSE	TRUE	TRUE	FALSE	Pn3	B2	SRS2	ICU_082
81	ICU_081	Male	FALSE	TRUE	FALSE	FALSE	FALSE	FALSE	FALSE	FALSE	TRUE	FALSE	FALSE	TRUE	TRUE	FALSE	FALSE	FALSE	TRUE	FALSE	TRUE	TRUE	TRUE	Pn1	B2	SRS2
82	ICU_082	Female	FALSE	FALSE	FALSE	FALSE	FALSE	FALSE	FALSE	FALSE	TRUE	TRUE	FALSE	TRUE	FALSE	TRUE	FALSE	TRUE	TRUE	TRUE	TRUE	TRUE	FALSE		B2	SRS2
83	ICU_083	Female	FALSE	TRUE	FALSE	FALSE	TRUE	FALSE	TRUE	FALSE	TRUE	TRUE	FALSE	TRUE	FALSE	TRUE	TRUE	FALSE	FALSE	TRUE	FALSE	FALSE	FALSE	Pn1	B2	SRS2
84	ICU_084	Female	FALSE	FALSE	FALSE	FALSE	FALSE	FALSE	FALSE	FALSE	FALSE	TRUE	FALSE	TRUE	FALSE	TRUE	FALSE	TRUE	FALSE	TRUE	FALSE	FALSE	FALSE	Pn1	B2	SRS3
85	ICU_085	Female	FALSE	FALSE	FALSE	FALSE	FALSE	FALSE	FALSE	FALSE	TRUE	FALSE	FALSE	TRUE	TRUE	FALSE	FALSE	TRUE	FALSE	TRUE	TRUE	TRUE	FALSE		B2	SRS2
86	ICU_086	Female	FALSE	FALSE	FALSE	FALSE	FALSE	FALSE	FALSE	FALSE	FALSE	FALSE	FALSE	FALSE	FALSE	FALSE	FALSE	FALSE	FALSE	FALSE	TRUE	TRUE	FALSE	Pn2	B2	SRS2
88	ICU_087	Female	FALSE	TRUE	FALSE	FALSE	TRUE	FALSE	FALSE	TRUE	TRUE	FALSE	FALSE	TRUE	TRUE	FALSE	TRUE	FALSE	TRUE	TRUE	TRUE	TRUE	FALSE	Pn3	B1	SRS1
87	ICU_088	Male	TRUE	FALSE	FALSE	FALSE	TRUE	TRUE	FALSE	FALSE	FALSE	FALSE	TRUE	TRUE	FALSE	FALSE	TRUE	TRUE	TRUE	FALSE	TRUE	TRUE	TRUE	Pn1	B2	SRS2
89	ICU_089	Male	FALSE	TRUE	FALSE	FALSE	FALSE	FALSE	FALSE	FALSE	FALSE	FALSE	FALSE	FALSE	FALSE	FALSE	TRUE	FALSE	TRUE	TRUE	TRUE	TRUE	FALSE	Pn1	B2	SRS2
90	ICU_090	Male	FALSE	FALSE	FALSE	FALSE	FALSE	FALSE	FALSE	FALSE	FALSE	FALSE	FALSE	FALSE	FALSE	FALSE	TRUE	FALSE	FALSE	FALSE	FALSE	FALSE	FALSE	Pn3	B2	SRS2
91	ICU_091	Female	TRUE	FALSE	FALSE	FALSE	TRUE	TRUE	FALSE	FALSE	TRUE	TRUE	FALSE	TRUE	TRUE	FALSE	TRUE	TRUE	TRUE	TRUE	FALSE	FALSE	FALSE	Pn3	B1	SRS1
92	ICU_092	Female	FALSE	TRUE	FALSE	TRUE	FALSE	FALSE	FALSE	FALSE	TRUE	FALSE	TRUE	FALSE	FALSE	FALSE	FALSE	FALSE	TRUE	TRUE	TRUE	TRUE	TRUE	Pn1	B2	SRS2
93	ICU_093	Male	FALSE	TRUE	FALSE	TRUE	TRUE	TRUE	FALSE	FALSE	TRUE	TRUE	FALSE	TRUE	TRUE	FALSE	TRUE	FALSE	TRUE	TRUE	FALSE	FALSE	FALSE	Pn1	B2	SRS2
94	ICU_094	Female	TRUE	TRUE	FALSE	TRUE	TRUE	TRUE	FALSE	FALSE	TRUE	FALSE	FALSE	TRUE	TRUE	FALSE	TRUE	TRUE	TRUE	FALSE	TRUE	TRUE	FALSE	Pn3	B2	SRS2
95	ICU_095	Male	FALSE	FALSE	FALSE	FALSE	FALSE	FALSE	FALSE	FALSE	FALSE	FALSE	FALSE	FALSE	FALSE	FALSE	FALSE	FALSE	TRUE	FALSE	TRUE	TRUE	FALSE	Pn1	B2	SRS1
96	ICU_096	Male	FALSE	TRUE	FALSE	TRUE	FALSE	FALSE	FALSE	FALSE	FALSE	TRUE	FALSE	TRUE	FALSE	TRUE	FALSE	TRUE	TRUE	TRUE	TRUE	TRUE	TRUE		B2	SRS2
97	ICU_097	Female	TRUE	TRUE	FALSE	FALSE	FALSE	FALSE	FALSE	FALSE	TRUE	TRUE	FALSE	TRUE	FALSE	TRUE	TRUE	FALSE	FALSE	TRUE	FALSE	FALSE	FALSE	Pn3	B2	SRS2
98	ICU_098	Male	TRUE	TRUE	FALSE	TRUE	FALSE	FALSE	FALSE	FALSE	TRUE	FALSE	TRUE	TRUE	TRUE	FALSE	TRUE	TRUE	TRUE	FALSE	TRUE	TRUE	TRUE	Pn3	B2	SRS3
99	ICU_099	Female	FALSE	TRUE	TRUE	FALSE	TRUE	TRUE	FALSE	FALSE	TRUE	TRUE	FALSE	FALSE	FALSE	FALSE	TRUE	TRUE	TRUE	TRUE	TRUE	TRUE	TRUE	Pn2	B2	SRS2
100	ICU_100	Male	FALSE	TRUE	FALSE	FALSE	FALSE	FALSE	FALSE	FALSE	FALSE	FALSE	FALSE	FALSE	FALSE	FALSE	FALSE	FALSE	TRUE	TRUE	TRUE	TRUE	FALSE	Pn1	B2	SRS2

## Sheet: Pathogen Taqman array
study_id	x	organism	ct	is_family	taxa	subtype	lung_pathogen
ICU_001	BAL	coronavirus	25.624	FALSE	viruses	viruses	TRUE
ICU_002	BAL	legionella.pneumophilia	30.75	FALSE	bacteria	gram_negative	TRUE
ICU_002	BAL	legionella.species	33.226	TRUE	bacteria	gram_negative	FALSE
ICU_003	BAL	flu.b	34.287	FALSE	viruses	viruses	TRUE
ICU_003	BAL	staphylococcus.aureus	34	FALSE	bacteria	gram_positive	TRUE
ICU_004	BAL	flu.a	25.714	FALSE	viruses	viruses	TRUE
ICU_004	BAL	staphylococcus.aureus	26.829	FALSE	bacteria	gram_positive	TRUE
ICU_005	BAL	e.coli	34.711	FALSE	bacteria	gram_negative	TRUE
ICU_005	BAL	enterobacteriaceae	35.102	TRUE	bacteria	gram_negative	FALSE
ICU_006	BAL	.negative	40	FALSE	.negative	.negative	FALSE
ICU_007	BAL	con.staph	33.536	TRUE	bacteria	gram_positive	FALSE
ICU_007	BAL	mec.a	30.995	FALSE	resistance	resistance	FALSE
ICU_007	BAL	staphylococcus.epidermidis	34.469	FALSE	bacteria	gram_positive	FALSE
ICU_008	BAL	.negative	40	FALSE	.negative	.negative	FALSE
ICU_009	BAL	coronavirus	38.115	FALSE	viruses	viruses	TRUE
ICU_010	BAL	e.faecium	33.564	FALSE	bacteria	gram_positive	FALSE
ICU_010	BAL	enterobacteriaceae	28.025	TRUE	bacteria	gram_negative	FALSE
ICU_010	BAL	flu.b	29.312	FALSE	viruses	viruses	TRUE
ICU_010	BAL	k.pneumoniae	28.097	FALSE	bacteria	gram_negative	TRUE
ICU_010	BAL	rhinovirus	28.447	FALSE	viruses	viruses	TRUE
ICU_011	BAL	streptococcus.pneumoniae	27.47	FALSE	bacteria	gram_positive	TRUE
ICU_012	BAL	cmv	29.516	FALSE	viruses	viruses	FALSE
ICU_012	BAL	ebv	35.57	FALSE	viruses	viruses	FALSE
ICU_012	BAL	p.jirovecii	33.628	FALSE	fungi	fungi	TRUE
ICU_012	BAL	rhinovirus	38.933	FALSE	viruses	viruses	TRUE
ICU_013	BAL	candida.albicans	31.653	FALSE	fungi	fungi	FALSE
ICU_013	BAL	candida.species	29.997	TRUE	fungi	fungi	FALSE
ICU_013	BAL	fungal18s	30.353	TRUE	fungi	fungi	FALSE
ICU_014	BAL	p.jirovecii	28.901	FALSE	fungi	fungi	TRUE
ICU_015	BAL	cmv	35.85	FALSE	viruses	viruses	FALSE
ICU_015	BAL	e.feacium	33
ICU_015	BAL	flu	26.365	TRUE	viruses	viruses	FALSE
ICU_015	BAL	flu.b	27.081	FALSE	viruses	viruses	TRUE
ICU_016	BAL	con.staph	30.462	TRUE	bacteria	gram_positive	FALSE
ICU_016	BAL	mec.a	30.331	FALSE	resistance	resistance	FALSE
ICU_016	BAL	staphylococcus.epidermidis	28.874	FALSE	bacteria	gram_positive	FALSE
ICU_016	BAL	streptococcus.pneumoniae	31.451	FALSE	bacteria	gram_positive	TRUE
ICU_016	BAL	streptococcus.species	28.021	TRUE	bacteria	gram_positive	FALSE
ICU_017	BAL	.negative	40	FALSE	.negative	.negative	FALSE
ICU_018	BAL	flu.a	34.436	FALSE	viruses	viruses	TRUE
ICU_018	BAL	stenotrophomonas.maltophilia	25.179	FALSE	bacteria	gram_negative	TRUE
ICU_018	BAL	streptococcus.pneumoniae	35.94	FALSE	bacteria	gram_positive	TRUE
ICU_019	BAL	con.staph	31.255	TRUE	bacteria	gram_positive	FALSE
ICU_019	BAL	hsv	29.524	FALSE	viruses	viruses	FALSE
ICU_019	BAL	staphylococcus.epidermidis	29.453	FALSE	bacteria	gram_positive	FALSE
ICU_020	BAL	e.coli	21.367	FALSE	bacteria	gram_negative	TRUE
ICU_020	BAL	enterobacteriaceae	22.459	TRUE	bacteria	gram_negative	FALSE
ICU_020	BAL	stenotrophomonas.maltophilia	18.458	FALSE	bacteria	gram_negative	TRUE
ICU_021	BAL	streptococcus.pneumoniae	25.957	FALSE	bacteria	gram_positive	TRUE
ICU_021	BAL	streptococcus.species	27	TRUE	bacteria	gram_positive	FALSE
ICU_022	BAL	cmv	34.007	FALSE	viruses	viruses	FALSE
ICU_022	BAL	con.staph	31	TRUE	bacteria	gram_positive	FALSE
ICU_022	BAL	mec.a	25.421	FALSE	resistance	resistance	FALSE
ICU_022	BAL	staphylococcus.epidermidis	30.38	FALSE	bacteria	gram_positive	FALSE
ICU_023	BAL	rhinovirus	28.918	FALSE	viruses	viruses	TRUE
ICU_024	BAL	h.influenza	35.339	FALSE	bacteria	gram_negative	TRUE
ICU_024	BAL	moraxella.catarrhalis	33.513	FALSE	bacteria	gram_negative	TRUE
ICU_024	BAL	rhinovirus	22.678	FALSE	viruses	viruses	TRUE
ICU_024	BAL	serratia.marcescens	30.211	FALSE	bacteria	gram_negative	TRUE
ICU_024	BAL	streptococcus.species	31.859	TRUE	bacteria	gram_positive	FALSE
ICU_025	BAL	.negative	40	FALSE	.negative	.negative	FALSE
ICU_026	BAL	e.cloacae	27.988	FALSE	bacteria	gram_negative	TRUE
ICU_026	BAL	enterobacteriaceae	24.71	TRUE	bacteria	gram_negative	FALSE
ICU_026	BAL	serratia.marcescens	28.617	FALSE	bacteria	gram_negative	TRUE
ICU_026	BAL	staphylococcus.epidermidis	34.237	FALSE	bacteria	gram_positive	FALSE
ICU_026	BAL	streptococcus.species	30.041	TRUE	bacteria	gram_positive	FALSE
ICU_027	BAL	e.cloacae	27.985	FALSE	bacteria	gram_negative	TRUE
ICU_027	BAL	e.coli	33.854	FALSE	bacteria	gram_negative	TRUE
ICU_027	BAL	e.faecalis	33.792	FALSE	bacteria	gram_positive	FALSE
ICU_027	BAL	enterobacteriaceae	29.57	TRUE	bacteria	gram_negative	FALSE
ICU_027	BAL	k.pneumoniae	32.867	FALSE	bacteria	gram_negative	TRUE
ICU_027	BAL	staphylococcus.aureus	31.504	FALSE	bacteria	gram_positive	TRUE
ICU_027	BAL	streptococcus.species	34.628	TRUE	bacteria	gram_positive	FALSE
ICU_028	BAL	.negative	40	FALSE	.negative	.negative	FALSE
ICU_028	BAL	e.cloacae	33.815	FALSE	bacteria	gram_negative	TRUE
ICU_028	BAL	e.coli	33.746	FALSE	bacteria	gram_negative	TRUE
ICU_028	BAL	e.faecium	33.823	FALSE	bacteria	gram_positive	FALSE
ICU_028	BAL	enterobacteriaceae	32.809	TRUE	bacteria	gram_negative	FALSE
ICU_029	BAL	.negative	40	FALSE	.negative	.negative	FALSE
ICU_030	BAL	hsv	21.052	FALSE	viruses	viruses	FALSE
ICU_031	BAL	p.jirovecii	34.719	FALSE	fungi	fungi	TRUE
ICU_032	BAL	e.coli	24.28	FALSE	bacteria	gram_negative	TRUE
ICU_032	BAL	enterobacteriaceae	33.079	TRUE	bacteria	gram_negative	FALSE
ICU_032	BAL	hsv	26.085	FALSE	viruses	viruses	FALSE
ICU_032	BAL	streptococcus.species	33.859	TRUE	bacteria	gram_positive	FALSE
ICU_033	BAL	candida.albicans	32.379	FALSE	fungi	fungi	FALSE
ICU_033	BAL	candida.species	28.091	TRUE	fungi	fungi	FALSE
ICU_033	BAL	con.staph	34.774	TRUE	bacteria	gram_positive	FALSE
ICU_033	BAL	e.cloacae	32.97	FALSE	bacteria	gram_negative	TRUE
ICU_033	BAL	e.coli	24.858	FALSE	bacteria	gram_negative	TRUE
ICU_033	BAL	e.faecium	24.697	FALSE	bacteria	gram_positive	FALSE
ICU_033	BAL	enterobacteriaceae	25.693	TRUE	bacteria	gram_negative	FALSE
ICU_033	BAL	enterobacteriaceae.proteus	31.475	FALSE	bacteria	gram_negative	TRUE
ICU_033	BAL	fungal18s	28.742	TRUE	fungi	fungi	FALSE
ICU_033	BAL	hsv	34.709	FALSE	viruses	viruses	FALSE
ICU_033	BAL	staphylococcus.epidermidis	35.19	FALSE	bacteria	gram_positive	FALSE
ICU_033	BAL	streptococcus.species	34.036	TRUE	bacteria	gram_positive	FALSE
ICU_034	BAL	candida.albicans	33.758	FALSE	fungi	fungi	FALSE
ICU_034	BAL	candida.species	30.328	TRUE	fungi	fungi	FALSE
ICU_034	BAL	fungal18s	33.723	TRUE	fungi	fungi	FALSE
ICU_035	BAL	e.cloacae	32	FALSE	bacteria	gram_negative	TRUE
ICU_035	BAL	legionella.species	26	TRUE	bacteria	gram_negative	FALSE
ICU_036	BAL	candida.albicans	36.004	FALSE	fungi	fungi	FALSE
ICU_036	BAL	candida.species	32.689	TRUE	fungi	fungi	FALSE
ICU_036	BAL	e.cloacae	31.576	FALSE	bacteria	gram_negative	TRUE
ICU_036	BAL	e.coli	30.792	FALSE	bacteria	gram_negative	TRUE
ICU_036	BAL	e.faecalis	34.684	FALSE	bacteria	gram_positive	FALSE
ICU_036	BAL	e.faecium	36.332	FALSE	bacteria	gram_positive	FALSE
ICU_036	BAL	enterobacteriaceae	32.15	TRUE	bacteria	gram_negative	FALSE
ICU_036	BAL	enterobacteriaceae.proteus	34.699	FALSE	bacteria	gram_negative	TRUE
ICU_036	BAL	fungal18s	34.139	TRUE	fungi	fungi	FALSE
ICU_036	BAL	streptococcus.species	29.937	TRUE	bacteria	gram_positive	FALSE
ICU_037	BAL	hpiv.3	35.369	FALSE	viruses	viruses	TRUE
ICU_037	BAL	staphylococcus.aureus	30.654	FALSE	bacteria	gram_positive	TRUE
ICU_038	BAL	hsv	29.263	FALSE	viruses	viruses	FALSE
ICU_039	BAL	con.staph	32.182	TRUE	bacteria	gram_positive	FALSE
ICU_039	BAL	e.coli	26.445	FALSE	bacteria	gram_negative	TRUE
ICU_039	BAL	enterobacteriaceae	23.316	TRUE	bacteria	gram_negative	FALSE
ICU_040	BAL	ebv	24.242	FALSE	viruses	viruses	FALSE
ICU_041	BAL	aspergillus.28s	34.13	FALSE	fungi	fungi	TRUE
ICU_041	BAL	cmv	35.431	FALSE	viruses	viruses	FALSE
ICU_041	BAL	e.faecium	29.525	FALSE	bacteria	gram_positive	FALSE
ICU_041	BAL	p.aeruginosa	22.519	FALSE	bacteria	gram_negative	TRUE
ICU_042	BAL	e.feacium	36
ICU_043	BAL	hsv	33.006	FALSE	viruses	viruses	FALSE
ICU_044	BAL	hsv	35.306	FALSE	viruses	viruses	FALSE
ICU_044	BAL	streptococcus.species	30.006	TRUE	bacteria	gram_positive	FALSE
ICU_045	BAL	.negative	40	FALSE	.negative	.negative	FALSE
ICU_046	BAL	.negative	40	FALSE	.negative	.negative	FALSE
ICU_047	BAL	rhinovirus	26.152	FALSE	viruses	viruses	TRUE
ICU_047	BAL	streptococcus.species	32.483	TRUE	bacteria	gram_positive	FALSE
ICU_048	BAL	hsv	27.032	FALSE	viruses	viruses	FALSE
ICU_049	BAL	candida.albicans	30.832	FALSE	fungi	fungi	FALSE
ICU_049	BAL	candida.species	27.08	TRUE	fungi	fungi	FALSE
ICU_049	BAL	ebv	32.954	FALSE	viruses	viruses	FALSE
ICU_049	BAL	fungal18s	29.205	TRUE	fungi	fungi	FALSE
ICU_049	BAL	staphylococcus.aureus	34.675	FALSE	bacteria	gram_positive	TRUE
ICU_049	BAL	streptococcus.species	33.935	TRUE	bacteria	gram_positive	FALSE
ICU_050	BAL	candida.albicans	32.985	FALSE	fungi	fungi	FALSE
ICU_050	BAL	candida.species	31.006	TRUE	fungi	fungi	FALSE
ICU_050	BAL	e.coli	33	FALSE	bacteria	gram_negative	TRUE
ICU_050	BAL	enterobacteriaceae	25.06	TRUE	bacteria	gram_negative	FALSE
ICU_050	BAL	fungal18s	31.418	TRUE	fungi	fungi	FALSE
ICU_050	BAL	k.pneumoniae	23.332	FALSE	bacteria	gram_negative	TRUE
ICU_050	BAL	staphylococcus.epidermidis	35.43	FALSE	bacteria	gram_positive	FALSE
ICU_050	BAL	stenotrophomonas.maltophilia	35.615	FALSE	bacteria	gram_negative	TRUE
ICU_050	BAL	streptococcus.species	30.845	TRUE	bacteria	gram_positive	FALSE
ICU_051	BAL	enterobacteriaceae	29.107	TRUE	bacteria	gram_negative	FALSE
ICU_051	BAL	p.aeruginosa	27.393	FALSE	bacteria	gram_negative	TRUE
ICU_051	BAL	rhinovirus	23.572	FALSE	viruses	viruses	TRUE
ICU_051	BAL	serratia.marcescens	30.756	FALSE	bacteria	gram_negative	TRUE
ICU_052	BAL	h.influenza	29.252	FALSE	bacteria	gram_negative	TRUE
ICU_052	BAL	streptococcus.pneumoniae	26.814	FALSE	bacteria	gram_positive	TRUE
ICU_052	BAL	streptococcus.species	27.818	TRUE	bacteria	gram_positive	FALSE
ICU_053	BAL	legionella.species	34	TRUE	bacteria	gram_negative	FALSE
ICU_054	BAL	e.coli	32.146	FALSE	bacteria	gram_negative	TRUE
ICU_054	BAL	ebv	32.612	FALSE	viruses	viruses	FALSE
ICU_054	BAL	enterobacteriaceae	33.3	TRUE	bacteria	gram_negative	FALSE
ICU_054	BAL	streptococcus.species	35.839	TRUE	bacteria	gram_positive	FALSE
ICU_055	BAL	.negative	40	FALSE	.negative	.negative	FALSE
ICU_056	BAL	.negative	40	FALSE	.negative	.negative	FALSE
ICU_057	BAL	candida.albicans	30.441	FALSE	fungi	fungi	FALSE
ICU_057	BAL	candida.species	30.721	TRUE	fungi	fungi	FALSE
ICU_057	BAL	fungal18s	33.007	TRUE	fungi	fungi	FALSE
ICU_057	BAL	hsv	33.212	FALSE	viruses	viruses	FALSE
ICU_057	BAL	streptococcus.species	31.792	TRUE	bacteria	gram_positive	FALSE
ICU_058	BAL	cmv	38.142	FALSE	viruses	viruses	FALSE
ICU_058	BAL	stenotrophomonas.maltophilia	34.504	FALSE	bacteria	gram_negative	TRUE
ICU_058	BAL	streptococcus.species	32.597	TRUE	bacteria	gram_positive	FALSE
ICU_059	BAL	.negative	40	FALSE	.negative	.negative	FALSE
ICU_060	BAL	.negative	40	FALSE	.negative	.negative	FALSE
ICU_061	BAL	coronavirus	33.525	FALSE	viruses	viruses	TRUE
ICU_061	BAL	flu.a	23.472	FALSE	viruses	viruses	TRUE
ICU_062	BAL	.negative	40	FALSE	.negative	.negative	FALSE
ICU_063	BAL	e.coli	25.518	FALSE	bacteria	gram_negative	TRUE
ICU_063	BAL	enterobacteriaceae	26.842	TRUE	bacteria	gram_negative	FALSE
ICU_063	BAL	streptococcus.species	31.943	TRUE	bacteria	gram_positive	FALSE
ICU_064	BAL	ebv	35	FALSE	viruses	viruses	FALSE
ICU_064	BAL	flu.a	31.786	FALSE	viruses	viruses	TRUE
ICU_064	BAL	staphylococcus.aureus	32.593	FALSE	bacteria	gram_positive	TRUE
ICU_064	BAL	streptococcus.species	30.185	TRUE	bacteria	gram_positive	FALSE
ICU_065	BAL	h.influenza	29.796	FALSE	bacteria	gram_negative	TRUE
ICU_065	BAL	staphylococcus.aureus	30.241	FALSE	bacteria	gram_positive	TRUE
ICU_065	BAL	streptococcus.pneumoniae	33.693	FALSE	bacteria	gram_positive	TRUE
ICU_065	BAL	streptococcus.species	33.271	TRUE	bacteria	gram_positive	FALSE
ICU_066	BAL	flu.a	24.032	FALSE	viruses	viruses	TRUE
ICU_066	BAL	staphylococcus.aureus	31.307	FALSE	bacteria	gram_positive	TRUE
ICU_067	BAL	flu.a	24.553	FALSE	viruses	viruses	TRUE
ICU_068	BAL	e.coli	26.58	FALSE	bacteria	gram_negative	TRUE
ICU_068	BAL	enterobacteriaceae	27.3	TRUE	bacteria	gram_negative	FALSE
ICU_069	BAL	p.aeruginosa	21.451	FALSE	bacteria	gram_negative	TRUE
ICU_070	BAL	.negative	40	FALSE	.negative	.negative	FALSE
ICU_071	BAL	con.staph	28.31	TRUE	bacteria	gram_positive	FALSE
ICU_071	BAL	flu.a	18.981	FALSE	viruses	viruses	TRUE
ICU_071	BAL	mec.a	30.342	FALSE	resistance	resistance	FALSE
ICU_071	BAL	staphylococcus.epidermidis	30.847	FALSE	bacteria	gram_positive	FALSE
ICU_072	BAL	candida.albicans	30.627	FALSE	fungi	fungi	FALSE
ICU_072	BAL	candida.species	28.094	TRUE	fungi	fungi	FALSE
ICU_072	BAL	e.faecium	29.631	FALSE	bacteria	gram_positive	FALSE
ICU_072	BAL	enterobacteriaceae	31.642	TRUE	bacteria	gram_negative	FALSE
ICU_072	BAL	fungal18s	28.041	TRUE	fungi	fungi	FALSE
ICU_072	BAL	k.pneumoniae	30.116	FALSE	bacteria	gram_negative	TRUE
ICU_072	BAL	streptococcus.species	30.46	TRUE	bacteria	gram_positive	FALSE
ICU_073	BAL	streptococcus.pneumoniae	20.722	FALSE	bacteria	gram_positive	TRUE
ICU_073	BAL	streptococcus.species	21.282	TRUE	bacteria	gram_positive	FALSE
ICU_074	BAL	candida.albicans	31.319	FALSE	fungi	fungi	FALSE
ICU_074	BAL	candida.species	28.695	TRUE	fungi	fungi	FALSE
ICU_074	BAL	fungal18s	29.008	TRUE	fungi	fungi	FALSE
ICU_075	BAL	candida.albicans	30.957	FALSE	fungi	fungi	FALSE
ICU_075	BAL	candida.species	28.145	TRUE	fungi	fungi	FALSE
ICU_075	BAL	fungal18s	27.644	TRUE	fungi	fungi	FALSE
ICU_075	BAL	streptococcus.species	32.386	TRUE	bacteria	gram_positive	FALSE
ICU_076	BAL	streptococcus.pneumoniae	25.926	FALSE	bacteria	gram_positive	TRUE
ICU_076	BAL	streptococcus.species	27.479	TRUE	bacteria	gram_positive	FALSE
ICU_077	BAL	e.faecalis	32.972	FALSE	bacteria	gram_positive	FALSE
ICU_077	BAL	enterobacteriaceae	31.192	TRUE	bacteria	gram_negative	FALSE
ICU_077	BAL	k.pneumoniae	29.557	FALSE	bacteria	gram_negative	TRUE
ICU_078	BAL	candida.species	29.432	TRUE	fungi	fungi	FALSE
ICU_078	BAL	con.staph	35.849	TRUE	bacteria	gram_positive	FALSE
ICU_078	BAL	e.faecium	27.461	FALSE	bacteria	gram_positive	FALSE
ICU_078	BAL	fungal18s	29.095	TRUE	fungi	fungi	FALSE
ICU_078	BAL	mec.a	33.906	FALSE	resistance	resistance	FALSE
ICU_078	BAL	staphylococcus.epidermidis	32.993	FALSE	bacteria	gram_positive	FALSE
ICU_079	BAL	.negative	40	FALSE	.negative	.negative	FALSE
ICU_080	BAL	hpiv.3	20.441	FALSE	viruses	viruses	TRUE
ICU_080	BAL	streptococcus.species	27.987	TRUE	bacteria	gram_positive	FALSE
ICU_081	BAL	e.cloacae	33.121	FALSE	bacteria	gram_negative	TRUE
ICU_081	BAL	enterobacteriaceae	32.732	TRUE	bacteria	gram_negative	FALSE
ICU_082	BAL	hpiv.3	32.723	FALSE	viruses	viruses	TRUE
ICU_082	BAL	streptococcus.species	37.39	TRUE	bacteria	gram_positive	FALSE
ICU_083	BAL	hmpv	20.726	FALSE	viruses	viruses	TRUE
ICU_083	BAL	staphylococcus.epidermidis	36	FALSE	bacteria	gram_positive	FALSE
ICU_084	BAL	hpiv.3	29.652	FALSE	viruses	viruses	TRUE
ICU_085	BAL	e.cloacae	33.48	FALSE	bacteria	gram_negative	TRUE
ICU_085	BAL	enterobacteriaceae	34.897	TRUE	bacteria	gram_negative	FALSE
ICU_085	BAL	streptococcus.species	33.522	TRUE	bacteria	gram_positive	FALSE
ICU_086	BAL	.negative	40	FALSE	.negative	.negative	FALSE
ICU_087	BAL	streptococcus.pneumoniae	24.813	FALSE	bacteria	gram_positive	TRUE
ICU_087	BAL	streptococcus.species	26.671	TRUE	bacteria	gram_positive	FALSE
ICU_088	BAL	p.jirovecii	27.175	FALSE	fungi	fungi	TRUE
ICU_089	BAL	.negative	40	FALSE	.negative	.negative	FALSE
ICU_090	BAL	.negative	40	FALSE	.negative	.negative	FALSE
ICU_091	BAL	e.coli	25.058	FALSE	bacteria	gram_negative	TRUE
ICU_091	BAL	ebv	33.843	FALSE	viruses	viruses	FALSE
ICU_091	BAL	enterobacteriaceae	25.284	TRUE	bacteria	gram_negative	FALSE
ICU_091	BAL	streptococcus.species	29.195	TRUE	bacteria	gram_positive	FALSE
ICU_092	BAL	candida.albicans	34.63	FALSE	fungi	fungi	FALSE
ICU_092	BAL	candida.species	31.566	TRUE	fungi	fungi	FALSE
ICU_092	BAL	fungal18s	32.301	TRUE	fungi	fungi	FALSE
ICU_092	BAL	streptococcus.species	35.922	TRUE	bacteria	gram_positive	FALSE
ICU_093	BAL	cmv	31.394	FALSE	viruses	viruses	FALSE
ICU_093	BAL	e.coli	30	FALSE	bacteria	gram_negative	TRUE
ICU_093	BAL	enterobacteriaceae	33.452	TRUE	bacteria	gram_negative	FALSE
ICU_093	BAL	p.aeruginosa	25.167	FALSE	bacteria	gram_negative	TRUE
ICU_093	BAL	staphylococcus.aureus	32.247	FALSE	bacteria	gram_positive	TRUE
ICU_093	BAL	streptococcus.pyogenes	34.013	FALSE	bacteria	gram_positive	TRUE
ICU_093	BAL	streptococcus.species	33.058	TRUE	bacteria	gram_positive	FALSE
ICU_094	BAL	m.pneumoniae	25.063	FALSE	bacteria	gram_negative	TRUE
ICU_095	BAL	.negative	40	FALSE	.negative	.negative	FALSE
ICU_096	BAL	hsv	29.312	FALSE	viruses	viruses	FALSE
ICU_096	BAL	rhinovirus	32.082	FALSE	viruses	viruses	TRUE
ICU_097	BAL	cmv	39.35	FALSE	viruses	viruses	FALSE
ICU_097	BAL	rhinovirus	26.5	FALSE	viruses	viruses	TRUE
ICU_097	BAL	streptococcus.species	32.477	TRUE	bacteria	gram_positive	FALSE
ICU_098	BAL	candida.albicans	28.705	FALSE	fungi	fungi	FALSE
ICU_098	BAL	candida.species	25.94	TRUE	fungi	fungi	FALSE
ICU_098	BAL	fungal18s	26.455	TRUE	fungi	fungi	FALSE
ICU_098	BAL	p.aeruginosa	32.878	FALSE	bacteria	gram_negative	TRUE
ICU_099	BAL	hsv	37.136	FALSE	viruses	viruses	FALSE
ICU_099	BAL	legionella.species	16.766	TRUE	bacteria	gram_negative	FALSE
ICU_100	BAL	.negative	40	FALSE	.negative	.negative	FALSE

## Sheet: Cytokines
Sample	Cytokine	pg/ml	Source
ICU_001	IL-2Ra	11.0126	BAL
ICU_001	CXCL9	88.5144	BAL
ICU_001	CCL4	3.38569	BAL
ICU_001	IL-6	22.7822	BAL
ICU_001	IFN-a2	3.80683	BAL
ICU_001	IFN-g	1.41189	BAL
ICU_001	CXCL12	182.696	BAL
ICU_001	IL-1ra	139.818	BAL
ICU_001	CCL7	9.53137	BAL
ICU_001	IL-16	41.5469	BAL
ICU_001	IL-12 (p40)	11.4214	BAL
ICU_001	LIF	5.95709	BAL
ICU_001	LTA	1.66583	BAL
ICU_001	IL-5	6.76966	BAL
ICU_001	GM-CSF	2.45293	BAL
ICU_001	MIF	233.433	BAL
ICU_001	TNF-a	5.77758	BAL
ICU_001	CCL5	2.88057	BAL
ICU_001	IL-2	1.90044	BAL
ICU_001	IL-1b	1.83559	BAL
ICU_001	IL-18	13.3335	BAL
ICU_001	CCL11	4.11144	BAL
ICU_001	Basic FGF	2.56978	BAL
ICU_001	VEGFA	1.37869	BAL
ICU_001	NGF	1.74154	BAL
ICU_001	PDGF-BB	1.89359	BAL
ICU_001	IP-10	718.089	BAL
ICU_001	IL-13	0.394331	BAL
ICU_001	IL-4	0.419878	BAL
ICU_001	CCL2	497.685	BAL
ICU_001	CXCL8	86.1034	BAL
ICU_001	CCL3	0.650044	BAL
ICU_001	IL-10	1.04117	BAL
ICU_001	G-CSF	30.7044	BAL
ICU_001	CXCL1	420.763	BAL
ICU_001	HGF	463.656	BAL
ICU_001	IL-1a	7.29815	BAL
ICU_001	IL-3	0.251066	BAL
ICU_001	KITLG	52.8127	BAL
ICU_001	TNFSF10	11.0114	BAL
ICU_001	M-CSF	8.05544	BAL
ICU_001	CCL27	11.804	BAL
ICU_001	Il-15	21.4335	BAL
ICU_001	IL-7	16.7118	BAL
ICU_001	IL-12(p70)	1.50745	BAL
ICU_001	IL-17	3.05663	BAL
ICU_001	IL-9	5.31669	BAL
ICU_001	CLEC11A	6778.2	BAL
ICU_002	IL-2Ra	607.351	BAL
ICU_002	CXCL9	7957.78	BAL
ICU_002	CCL4	571.129	BAL
ICU_002	IL-6	2970.55	BAL
ICU_002	IFN-a2	26.8817	BAL
ICU_002	IFN-g	202.371	BAL
ICU_002	CXCL12	462.268	BAL
ICU_002	IL-1ra	8392.45	BAL
ICU_002	CCL7	1074.44	BAL
ICU_002	IL-16	564.656	BAL
ICU_002	IL-12 (p40)	209.887	BAL
ICU_002	LIF	366.41	BAL
ICU_002	LTA	34.3209	BAL
ICU_002	IL-5	54.5069	BAL
ICU_002	GM-CSF	18.8794	BAL
ICU_002	MIF	791.41	BAL
ICU_002	TNF-a	382.864	BAL
ICU_002	CCL5	207.431	BAL
ICU_002	IL-2	945.445	BAL
ICU_002	IL-1b	42.4121	BAL
ICU_002	IL-18	164.863	BAL
ICU_002	CCL11	67.3786	BAL
ICU_002	Basic FGF	38.8375	BAL
ICU_002	VEGFA	88.3923	BAL
ICU_002	NGF	7.14069	BAL
ICU_002	PDGF-BB	102.523	BAL
ICU_002	IP-10	24127.8	BAL
ICU_002	IL-13	42.8523	BAL
ICU_002	IL-4	9.64583	BAL
ICU_002	CCL2	784.147	BAL
ICU_002	CXCL8	3998.05	BAL
ICU_002	CCL3	512.23	BAL
ICU_002	IL-10	57.1916	BAL
ICU_002	G-CSF	23888.1	BAL
ICU_002	CXCL1	2833.03	BAL
ICU_002	HGF	14704.8	BAL
ICU_002	IL-1a	55.7768	BAL
ICU_002	IL-3	2.33138	BAL
ICU_002	KITLG	275.012	BAL
ICU_002	TNFSF10	770.71	BAL
ICU_002	M-CSF	80.8086	BAL
ICU_002	CCL27	195.645	BAL
ICU_002	Il-15	102.092	BAL
ICU_002	IL-7	71.8959	BAL
ICU_002	IL-12(p70)	5.39177	BAL
ICU_002	IL-17	73.5473	BAL
ICU_002	IL-9	47.1414	BAL
ICU_002	CLEC11A	51560.2	BAL
ICU_003	IL-2Ra	3.42168	BAL
ICU_003	CXCL9	32.9399	BAL
ICU_003	CCL4	2.07013	BAL
ICU_003	IL-6	10.5476	BAL
ICU_003	IFN-a2	2.16682	BAL
ICU_003	IFN-g	2.74435	BAL
ICU_003	CXCL12	1.72582	BAL
ICU_003	IL-1ra	281.217	BAL
ICU_003	CCL7	1.89427	BAL
ICU_003	IL-16	19.1618	BAL
ICU_003	IL-12 (p40)	1.60756	BAL
ICU_003	LIF	0.338869	BAL
ICU_003	LTA	1.66583	BAL
ICU_003	IL-5	4.00404	BAL
ICU_003	GM-CSF	0.328086	BAL
ICU_003	MIF	2221.6	BAL
ICU_003	TNF-a	2.67165	BAL
ICU_003	CCL5	3.13971	BAL
ICU_003	IL-2	1.09275	BAL
ICU_003	IL-1b	1.43116	BAL
ICU_003	IL-18	3.79224	BAL
ICU_003	CCL11	0.793181	BAL
ICU_003	Basic FGF	0.200963	BAL
ICU_003	VEGFA	1.37869	BAL
ICU_003	NGF	0.382568	BAL
ICU_003	PDGF-BB	1.89359	BAL
ICU_003	IP-10	46.7703	BAL
ICU_003	IL-13	0.220952	BAL
ICU_003	IL-4	0.506314	BAL
ICU_003	CCL2	15.4031	BAL
ICU_003	CXCL8	149.124	BAL
ICU_003	CCL3	0.44385	BAL
ICU_003	IL-10	1.04117	BAL
ICU_003	G-CSF	46.37	BAL
ICU_003	CXCL1	1001.64	BAL
ICU_003	HGF	32.4823	BAL
ICU_003	IL-1a	4.05836	BAL
ICU_003	IL-3	0.168008	BAL
ICU_003	KITLG	2.74118	BAL
ICU_003	TNFSF10	9.5007	BAL
ICU_003	M-CSF	1.2953	BAL
ICU_003	CCL27	3.06765	BAL
ICU_003	Il-15	12.2102	BAL
ICU_003	IL-7	12.0478	BAL
ICU_003	IL-12(p70)	0.925469	BAL
ICU_003	IL-17	2.44029	BAL
ICU_003	IL-9	3.08407	BAL
ICU_003	CLEC11A	52.634	BAL
ICU_004	IL-2Ra	8.94141	BAL
ICU_004	CXCL9	1085.14	BAL
ICU_004	CCL4	61.1953	BAL
ICU_004	IL-6	238.509	BAL
ICU_004	IFN-a2	3.50603	BAL
ICU_004	IFN-g	32.5839	BAL
ICU_004	CXCL12	18.1498	BAL
ICU_004	IL-1ra	4427.93	BAL
ICU_004	CCL7	7.40341	BAL
ICU_004	IL-16	525.227	BAL
ICU_004	IL-12 (p40)	19.0195	BAL
ICU_004	LIF	24.9089	BAL
ICU_004	LTA	2.37614	BAL
ICU_004	IL-5	5.45658	BAL
ICU_004	GM-CSF	0.272178	BAL
ICU_004	MIF	2524.4	BAL
ICU_004	TNF-a	49.519	BAL
ICU_004	CCL5	18.2854	BAL
ICU_004	IL-2	3.66982	BAL
ICU_004	IL-1b	38.9998	BAL
ICU_004	IL-18	32.7434	BAL
ICU_004	CCL11	1.01603	BAL
ICU_004	Basic FGF	7.13126	BAL
ICU_004	VEGFA	43.4488	BAL
ICU_004	NGF	0.119145	BAL
ICU_004	PDGF-BB	28.1452	BAL
ICU_004	IP-10	2108.09	BAL
ICU_004	IL-13	0.45158	BAL
ICU_004	IL-4	0.966717	BAL
ICU_004	CCL2	79.3074	BAL
ICU_004	CXCL8	387.214	BAL
ICU_004	CCL3	5.29523	BAL
ICU_004	IL-10	43.015	BAL
ICU_004	G-CSF	857.561	BAL
ICU_004	CXCL1	135.146	BAL
ICU_004	HGF	307.895	BAL
ICU_004	IL-1a	12.4526	BAL
ICU_004	IL-3	0.417039	BAL
ICU_004	KITLG	9.53709	BAL
ICU_004	TNFSF10	133.804	BAL
ICU_004	M-CSF	30.2272	BAL
ICU_004	CCL27	7.70396	BAL
ICU_004	Il-15	14.969	BAL
ICU_004	IL-7	16.7118	BAL
ICU_004	IL-12(p70)	1.65386	BAL
ICU_004	IL-17	7.9802	BAL
ICU_004	IL-9	11.1297	BAL
ICU_004	CLEC11A	1203.67	BAL
ICU_005	IL-2Ra	122.173	BAL
ICU_005	CXCL9	150.096	BAL
ICU_005	CCL4	19.2122	BAL
ICU_005	IL-6	10.6018	BAL
ICU_005	IFN-a2	4.89047	BAL
ICU_005	IFN-g	13.214	BAL
ICU_005	CXCL12	147.796	BAL
ICU_005	IL-1ra	949.589	BAL
ICU_005	CCL7	11.0342	BAL
ICU_005	IL-16	78.6417	BAL
ICU_005	IL-12 (p40)	26.512	BAL
ICU_005	LIF	10.1656	BAL
ICU_005	LTA	2.14036	BAL
ICU_005	IL-5	1.66665	BAL
ICU_005	GM-CSF	0.920516	BAL
ICU_005	MIF	234.643	BAL
ICU_005	TNF-a	14.5204	BAL
ICU_005	CCL5	22.2505	BAL
ICU_005	IL-2	2.30329	BAL
ICU_005	IL-1b	2.58723	BAL
ICU_005	IL-18	22.163	BAL
ICU_005	CCL11	12.3058	BAL
ICU_005	Basic FGF	8.24088	BAL
ICU_005	VEGFA	2.75739	BAL
ICU_005	NGF	0.597921	BAL
ICU_005	PDGF-BB	30.2698	BAL
ICU_005	IP-10	461.971	BAL
ICU_005	IL-13	0.508626	BAL
ICU_005	IL-4	1.04849	BAL
ICU_005	CCL2	615.692	BAL
ICU_005	CXCL8	308.728	BAL
ICU_005	CCL3	2.01037	BAL
ICU_005	IL-10	8.74788	BAL
ICU_005	G-CSF	59.0637	BAL
ICU_005	CXCL1	856.244	BAL
ICU_005	HGF	279.526	BAL
ICU_005	IL-1a	9.86148	BAL
ICU_005	IL-3	0.444694	BAL
ICU_005	KITLG	265.717	BAL
ICU_005	TNFSF10	29.7115	BAL
ICU_005	M-CSF	11.4809	BAL
ICU_005	CCL27	64.6775	BAL
ICU_005	Il-15	0.115457	BAL
ICU_005	IL-7	21.1	BAL
ICU_005	IL-12(p70)	2.02125	BAL
ICU_005	IL-17	9.82615	BAL
ICU_005	IL-9	213.103	BAL
ICU_005	CLEC11A	8064.96	BAL
ICU_006	IL-2Ra	14.8036	BAL
ICU_006	CXCL9	161.288	BAL
ICU_006	CCL4	43.888	BAL
ICU_006	IL-6	116.199	BAL
ICU_006	IFN-a2	6.42454	BAL
ICU_006	IFN-g	4.07376	BAL
ICU_006	CXCL12	45.1005	BAL
ICU_006	IL-1ra	1262.15	BAL
ICU_006	CCL7	11.8459	BAL
ICU_006	IL-16	33.1149	BAL
ICU_006	IL-12 (p40)	41.2968	BAL
ICU_006	LIF	56.4419	BAL
ICU_006	LTA	4.58343	BAL
ICU_006	IL-5	5.7831	BAL
ICU_006	GM-CSF	0.814895	BAL
ICU_006	MIF	826.8	BAL
ICU_006	TNF-a	33.3149	BAL
ICU_006	CCL5	8.02272	BAL
ICU_006	IL-2	3.10762	BAL
ICU_006	IL-1b	7.5707	BAL
ICU_006	IL-18	5.83491	BAL
ICU_006	CCL11	25.6659	BAL
ICU_006	Basic FGF	10.1046	BAL
ICU_006	VEGFA	6.39657	BAL
ICU_006	NGF	2.85889	BAL
ICU_006	PDGF-BB	30.2698	BAL
ICU_006	IP-10	557.201	BAL
ICU_006	IL-13	0.959884	BAL
ICU_006	IL-4	1.6495	BAL
ICU_006	CCL2	410.992	BAL
ICU_006	CXCL8	616.98	BAL
ICU_006	CCL3	21.8496	BAL
ICU_006	IL-10	9.67692	BAL
ICU_006	G-CSF	325.021	BAL
ICU_006	CXCL1	2563.35	BAL
ICU_006	HGF	232.493	BAL
ICU_006	IL-1a	48.6568	BAL
ICU_006	IL-3	0.665944	BAL
ICU_006	KITLG	24.3258	BAL
ICU_006	TNFSF10	33.4168	BAL
ICU_006	M-CSF	14.9325	BAL
ICU_006	CCL27	11.804	BAL
ICU_006	Il-15	36.6024	BAL
ICU_006	IL-7	37.0849	BAL
ICU_006	IL-12(p70)	2.5385	BAL
ICU_006	IL-17	13.2121	BAL
ICU_006	IL-9	9.76637	BAL
ICU_006	CLEC11A	140.252	BAL
ICU_007	IL-2Ra	4.73977	BAL
ICU_007	CXCL9	36.4734	BAL
ICU_007	CCL4	7.86163	BAL
ICU_007	IL-6	16.1486	BAL
ICU_007	IFN-a2	2.68985	BAL
ICU_007	IFN-g	0.163496	BAL
ICU_007	CXCL12	2.58057	BAL
ICU_007	IL-1ra	144.812	BAL
ICU_007	CCL7	1.25534	BAL
ICU_007	IL-16	7.04001	BAL
ICU_007	IL-12 (p40)	11.4214	BAL
ICU_007	LIF	3.71788	BAL
ICU_007	LTA	2.61108	BAL
ICU_007	IL-5	5.7831	BAL
ICU_007	GM-CSF	1.1299	BAL
ICU_007	MIF	2254.03	BAL
ICU_007	TNF-a	4.90678	BAL
ICU_007	CCL5	2.61703	BAL
ICU_007	IL-2	1.41621	BAL
ICU_007	IL-1b	4.55549	BAL
ICU_007	IL-18	3.71403	BAL
ICU_007	CCL11	0.984296	BAL
ICU_007	Basic FGF	0.401926	BAL
ICU_007	VEGFA	1.37869	BAL
ICU_007	NGF	0.690403	BAL
ICU_007	PDGF-BB	15.4278	BAL
ICU_007	IP-10	139.663	BAL
ICU_007	IL-13	0.45158	BAL
ICU_007	IL-4	0.634065	BAL
ICU_007	CCL2	55.5597	BAL
ICU_007	CXCL8	199.336	BAL
ICU_007	CCL3	4.0798	BAL
ICU_007	IL-10	2.82671	BAL
ICU_007	G-CSF	96.7767	BAL
ICU_007	CXCL1	1272.75	BAL
ICU_007	HGF	17.0983	BAL
ICU_007	IL-1a	7.29815	BAL
ICU_007	IL-3	0.278737	BAL
ICU_007	KITLG	6.33142	BAL
ICU_007	TNFSF10	22.392	BAL
ICU_007	M-CSF	1.88874	BAL
ICU_007	CCL27	5.69383	BAL
ICU_007	Il-15	16.3053	BAL
ICU_007	IL-7	12.0478	BAL
ICU_007	IL-12(p70)	0.925469	BAL
ICU_007	IL-17	4.28827	BAL
ICU_007	IL-9	5.07431	BAL
ICU_007	CLEC11A	52.634	BAL
ICU_008	IL-2Ra	54.686	BAL
ICU_008	CXCL9	616.097	BAL
ICU_008	CCL4	90.5654	BAL
ICU_008	IL-6	1614.78	BAL
ICU_008	IFN-a2	10.8339	BAL
ICU_008	IFN-g	33.3705	BAL
ICU_008	CXCL12	624.464	BAL
ICU_008	IL-1ra	222.286	BAL
ICU_008	CCL7	292.871	BAL
ICU_008	IL-16	38.5077	BAL
ICU_008	IL-12 (p40)	57.7167	BAL
ICU_008	LIF	47.924	BAL
ICU_008	LTA	11.9301	BAL
ICU_008	IL-5	33.5863	BAL
ICU_008	GM-CSF	4.54159	BAL
ICU_008	MIF	808.952	BAL
ICU_008	TNF-a	81.0349	BAL
ICU_008	CCL5	18.0037	BAL
ICU_008	IL-2	10.151	BAL
ICU_008	IL-1b	8.15111	BAL
ICU_008	IL-18	13.6963	BAL
ICU_008	CCL11	6.63503	BAL
ICU_008	Basic FGF	18.1659	BAL
ICU_008	VEGFA	13.069	BAL
ICU_008	NGF	3.971	BAL
ICU_008	PDGF-BB	55.0819	BAL
ICU_008	IP-10	10448.5	BAL
ICU_008	IL-13	1.95747	BAL
ICU_008	IL-4	3.20682	BAL
ICU_008	CCL2	1403.21	BAL
ICU_008	CXCL8	3358.81	BAL
ICU_008	CCL3	13.2116	BAL
ICU_008	IL-10	26.5674	BAL
ICU_008	G-CSF	31727.1	BAL
ICU_008	CXCL1	2862.13	BAL
ICU_008	HGF	623.552	BAL
ICU_008	IL-1a	31.0786	BAL
ICU_008	IL-3	1.08112	BAL
ICU_008	KITLG	75.9371	BAL
ICU_008	TNFSF10	69.1005	BAL
ICU_008	M-CSF	61.2221	BAL
ICU_008	CCL27	55.1996	BAL
ICU_008	Il-15	57.5744	BAL
ICU_008	IL-7	68.6147	BAL
ICU_008	IL-12(p70)	5.69578	BAL
ICU_008	IL-17	33.9249	BAL
ICU_008	IL-9	32.3724	BAL
ICU_008	CLEC11A	20339.8	BAL
ICU_009	IL-2Ra	7.49766	BAL
ICU_009	CXCL9	61.8618	BAL
ICU_009	CCL4	23.9734	BAL
ICU_009	IL-6	790.365	BAL
ICU_009	IFN-a2	4.59764	BAL
ICU_009	IFN-g	5.62518	BAL
ICU_009	CXCL12	192.845	BAL
ICU_009	IL-1ra	1245.16	BAL
ICU_009	CCL7	17.9606	BAL
ICU_009	IL-16	35.302	BAL
ICU_009	IL-12 (p40)	18.0764	BAL
ICU_009	LIF	21.1934	BAL
ICU_009	LTA	1.42676	BAL
ICU_009	IL-5	8.09964	BAL
ICU_009	GM-CSF	0.355843	BAL
ICU_009	MIF	520.262	BAL
ICU_009	TNF-a	10.634	BAL
ICU_009	CCL5	3.64669	BAL
ICU_009	IL-2	1.57773	BAL
ICU_009	IL-1b	2.35589	BAL
ICU_009	IL-18	6.22955	BAL
ICU_009	CCL11	10.7184	BAL
ICU_009	Basic FGF	3.5278	BAL
ICU_009	VEGFA	1.37869	BAL
ICU_009	NGF	1.22797	BAL
ICU_009	PDGF-BB	15.4278	BAL
ICU_009	IP-10	1010.63	BAL
ICU_009	IL-13	0.508626	BAL
ICU_009	IL-4	0.676224	BAL
ICU_009	CCL2	406.571	BAL
ICU_009	CXCL8	137.623	BAL
ICU_009	CCL3	3.65013	BAL
ICU_009	IL-10	2.82671	BAL
ICU_009	G-CSF	129.314	BAL
ICU_009	CXCL1	221.617	BAL
ICU_009	HGF	780.665	BAL
ICU_009	IL-1a	9.86148	BAL
ICU_009	IL-3	0.389383	BAL
ICU_009	KITLG	39.3492	BAL
ICU_009	TNFSF10	18.7707	BAL
ICU_009	M-CSF	6.71557	BAL
ICU_009	CCL27	9.05974	BAL
ICU_009	Il-15	0.115457	BAL
ICU_009	IL-7	16.7118	BAL
ICU_009	IL-12(p70)	1.50745	BAL
ICU_009	IL-17	4.28827	BAL
ICU_009	IL-9	8.15465	BAL
ICU_009	CLEC11A	10373.4	BAL
ICU_010	IL-2Ra	3.91797	BAL
ICU_010	CXCL9	55.2126	BAL
ICU_010	CCL4	2.35705	BAL
ICU_010	IL-6	4.751	BAL
ICU_010	IFN-a2	2.99856	BAL
ICU_010	IFN-g	0.163496	BAL
ICU_010	CXCL12	0.862909	BAL
ICU_010	IL-1ra	117.069	BAL
ICU_010	CCL7	0.670952	BAL
ICU_010	IL-16	4.60357	BAL
ICU_010	IL-12 (p40)	0.283099	BAL
ICU_010	LIF	0.169435	BAL
ICU_010	LTA	0.943791	BAL
ICU_010	IL-5	4.48493	BAL
ICU_010	GM-CSF	3.04948	BAL
ICU_010	MIF	838.113	BAL
ICU_010	TNF-a	1.74139	BAL
ICU_010	CCL5	2.07404	BAL
ICU_010	IL-2	0.60612	BAL
ICU_010	IL-1b	1.08472	BAL
ICU_010	IL-18	2.23392	BAL
ICU_010	CCL11	0.2744	BAL
ICU_010	Basic FGF	3.5278	BAL
ICU_010	VEGFA	1.37869	BAL
ICU_010	NGF	0.119145	BAL
ICU_010	PDGF-BB	1.89359	BAL
ICU_010	IP-10	136.643	BAL
ICU_010	IL-13	0.394331	BAL
ICU_010	IL-4	0.197131	BAL
ICU_010	CCL2	7.40875	BAL
ICU_010	CXCL8	42.4556	BAL
ICU_010	CCL3	0.932687	BAL
ICU_010	IL-10	1.04117	BAL
ICU_010	G-CSF	21.7819	BAL
ICU_010	CXCL1	515.078	BAL
ICU_010	HGF	14.3731	BAL
ICU_010	IL-1a	8.02728	BAL
ICU_010	IL-3	0.112575	BAL
ICU_010	KITLG	15.0146	BAL
ICU_010	TNFSF10	12.1362	BAL
ICU_010	M-CSF	1.69258	BAL
ICU_010	CCL27	1.78613	BAL
ICU_010	Il-15	12.912	BAL
ICU_010	IL-7	14.4218	BAL
ICU_010	IL-12(p70)	0.637189	BAL
ICU_010	IL-17	1.82338	BAL
ICU_010	IL-9	2.30397	BAL
ICU_010	CLEC11A	52.634	BAL
ICU_011	IL-2Ra	61.3598	BAL
ICU_011	CXCL9	670.06	BAL
ICU_011	CCL4	25052.4	BAL
ICU_011	IL-6	2302.65	BAL
ICU_011	IFN-a2	30.7005	BAL
ICU_011	IFN-g	154.365	BAL
ICU_011	CXCL12	117.05	BAL
ICU_011	IL-1ra	12470.2	BAL
ICU_011	CCL7	47.4723	BAL
ICU_011	IL-16	560.953	BAL
ICU_011	IL-12 (p40)	529.993	BAL
ICU_011	LIF	488.975	BAL
ICU_011	LTA	25.7684	BAL
ICU_011	IL-5	79.179	BAL
ICU_011	GM-CSF	10.239	BAL
ICU_011	MIF	2368.96	BAL
ICU_011	TNF-a	890.164	BAL
ICU_011	CCL5	153.658	BAL
ICU_011	IL-2	52.1138	BAL
ICU_011	IL-1b	154.88	BAL
ICU_011	IL-18	85.6761	BAL
ICU_011	CCL11	19.0473	BAL
ICU_011	Basic FGF	59.0153	BAL
ICU_011	VEGFA	277.336	BAL
ICU_011	NGF	11.1866	BAL
ICU_011	PDGF-BB	102.924	BAL
ICU_011	IP-10	2352.99	BAL
ICU_011	IL-13	4.32776	BAL
ICU_011	IL-4	7.33542	BAL
ICU_011	CCL2	1979.98	BAL
ICU_011	CXCL8	12394	BAL
ICU_011	CCL3	3448.34	BAL
ICU_011	IL-10	273.389	BAL
ICU_011	G-CSF	8698.1	BAL
ICU_011	CXCL1	3539.68	BAL
ICU_011	HGF	832.119	BAL
ICU_011	IL-1a	88.3063	BAL
ICU_011	IL-3	3.46681	BAL
ICU_011	KITLG	212.977	BAL
ICU_011	TNFSF10	163.268	BAL
ICU_011	M-CSF	119.827	BAL
ICU_011	CCL27	60.3219	BAL
ICU_011	Il-15	289.992	BAL
ICU_011	IL-7	69.6554	BAL
ICU_011	IL-12(p70)	6.01328	BAL
ICU_011	IL-17	114.402	BAL
ICU_011	IL-9	88.7546	BAL
ICU_011	CLEC11A	9181.04	BAL
ICU_012	IL-2Ra	11.33	BAL
ICU_012	CXCL9	358.569	BAL
ICU_012	CCL4	18.335	BAL
ICU_012	IL-6	44.0436	BAL
ICU_012	IFN-a2	3.20254	BAL
ICU_012	IFN-g	0.326991	BAL
ICU_012	CXCL12	24.7074	BAL
ICU_012	IL-1ra	319.233	BAL
ICU_012	CCL7	1.98304	BAL
ICU_012	IL-16	18.636	BAL
ICU_012	IL-12 (p40)	3.62696	BAL
ICU_012	LIF	10.1656	BAL
ICU_012	LTA	1.42676	BAL
ICU_012	IL-5	5.2938	BAL
ICU_012	GM-CSF	0.867791	BAL
ICU_012	MIF	2139.88	BAL
ICU_012	TNF-a	8.33776	BAL
ICU_012	CCL5	34.4921	BAL
ICU_012	IL-2	1.57773	BAL
ICU_012	IL-1b	4.67136	BAL
ICU_012	IL-18	3.32339	BAL
ICU_012	CCL11	5.20845	BAL
ICU_012	Basic FGF	2.21892	BAL
ICU_012	VEGFA	1.37869	BAL
ICU_012	NGF	1.36282	BAL
ICU_012	PDGF-BB	20.3792	BAL
ICU_012	IP-10	622.403	BAL
ICU_012	IL-13	0.508626	BAL
ICU_012	IL-4	0.46324	BAL
ICU_012	CCL2	164.242	BAL
ICU_012	CXCL8	472.811	BAL
ICU_012	CCL3	3.30787	BAL
ICU_012	IL-10	4.99846	BAL
ICU_012	G-CSF	97.8792	BAL
ICU_012	CXCL1	1904.86	BAL
ICU_012	HGF	76.5284	BAL
ICU_012	IL-1a	8.75911	BAL
ICU_012	IL-3	0.223388	BAL
ICU_012	KITLG	13.4818	BAL
ICU_012	TNFSF10	64.3782	BAL
ICU_012	M-CSF	3.60552	BAL
ICU_012	CCL27	5.69383	BAL
ICU_012	Il-15	7.7709	BAL
ICU_012	IL-7	14.4218	BAL
ICU_012	IL-12(p70)	1.36138	BAL
ICU_012	IL-17	4.90378	BAL
ICU_012	IL-9	12.2554	BAL
ICU_012	CLEC11A	3560.64	BAL
ICU_013	IL-2Ra	11.0126	BAL
ICU_013	CXCL9	464.212	BAL
ICU_013	CCL4	33.6913	BAL
ICU_013	IL-6	37.029	BAL
ICU_013	IFN-a2	4.89047	BAL
ICU_013	IFN-g	9.74617	BAL
ICU_013	CXCL12	78.6313	BAL
ICU_013	IL-1ra	2076.06	BAL
ICU_013	CCL7	12.1616	BAL
ICU_013	IL-16	101.773	BAL
ICU_013	IL-12 (p40)	11.4214	BAL
ICU_013	LIF	5.22454	BAL
ICU_013	LTA	1.78487	BAL
ICU_013	IL-5	3.52689	BAL
ICU_013	GM-CSF	0.920516	BAL
ICU_013	MIF	549.034	BAL
ICU_013	TNF-a	11.2536	BAL
ICU_013	CCL5	6.025	BAL
ICU_013	IL-2	2.3838	BAL
ICU_013	IL-1b	9.54476	BAL
ICU_013	IL-18	10.1234	BAL
ICU_013	CCL11	2.97754	BAL
ICU_013	Basic FGF	3.5278	BAL
ICU_013	VEGFA	1.37869	BAL
ICU_013	NGF	0.597921	BAL
ICU_013	PDGF-BB	1.89359	BAL
ICU_013	IP-10	369.222	BAL
ICU_013	IL-13	0.508626	BAL
ICU_013	IL-4	0.884448	BAL
ICU_013	CCL2	781.77	BAL
ICU_013	CXCL8	477.112	BAL
ICU_013	CCL3	7.21111	BAL
ICU_013	IL-10	5.91381	BAL
ICU_013	G-CSF	160.657	BAL
ICU_013	CXCL1	1563.69	BAL
ICU_013	HGF	113.203	BAL
ICU_013	IL-1a	10.2301	BAL
ICU_013	IL-3	0.29257	BAL
ICU_013	KITLG	169.192	BAL
ICU_013	TNFSF10	108.248	BAL
ICU_013	M-CSF	4.53373	BAL
ICU_013	CCL27	10.7701	BAL
ICU_013	Il-15	0.115457	BAL
ICU_013	IL-7	25.2934	BAL
ICU_013	IL-12(p70)	1.14296	BAL
ICU_013	IL-17	8.90312	BAL
ICU_013	IL-9	6.51334	BAL
ICU_013	CLEC11A	6091.5	BAL
ICU_014	IL-2Ra	6.85282	BAL
ICU_014	CXCL9	1778.28	BAL
ICU_014	CCL4	18.867	BAL
ICU_014	IL-6	52.566	BAL
ICU_014	IFN-a2	5.94967	BAL
ICU_014	IFN-g	4.80713	BAL
ICU_014	CXCL12	25.6066	BAL
ICU_014	IL-1ra	561.99	BAL
ICU_014	CCL7	7.55248	BAL
ICU_014	IL-16	18.8112	BAL
ICU_014	IL-12 (p40)	15.2369	BAL
ICU_014	LIF	7.39097	BAL
ICU_014	LTA	3.77579	BAL
ICU_014	IL-5	13.548	BAL
ICU_014	GM-CSF	1.84872	BAL
ICU_014	MIF	7009.6	BAL
ICU_014	TNF-a	20.1185	BAL
ICU_014	CCL5	18.1916	BAL
ICU_014	IL-2	2.22276	BAL
ICU_014	IL-1b	3.4552	BAL
ICU_014	IL-18	5.40144	BAL
ICU_014	CCL11	4.9955	BAL
ICU_014	Basic FGF	6.19228	BAL
ICU_014	VEGFA	2.75739	BAL
ICU_014	NGF	3.27258	BAL
ICU_014	PDGF-BB	27.3998	BAL
ICU_014	IP-10	5737.61	BAL
ICU_014	IL-13	0.959884	BAL
ICU_014	IL-4	0.718196	BAL
ICU_014	CCL2	445.761	BAL
ICU_014	CXCL8	159.236	BAL
ICU_014	CCL3	4.16158	BAL
ICU_014	IL-10	7.78288	BAL
ICU_014	G-CSF	95.454	BAL
ICU_014	CXCL1	1505.87	BAL
ICU_014	HGF	82.7989	BAL
ICU_014	IL-1a	13.1972	BAL
ICU_014	IL-3	0.389383	BAL
ICU_014	KITLG	18.5521	BAL
ICU_014	TNFSF10	42.8377	BAL
ICU_014	M-CSF	9.90883	BAL
ICU_014	CCL27	7.70396	BAL
ICU_014	Il-15	31.5441	BAL
ICU_014	IL-7	35.1845	BAL
ICU_014	IL-12(p70)	1.80059	BAL
ICU_014	IL-17	7.05733	BAL
ICU_014	IL-9	11.8062	BAL
ICU_014	CLEC11A	52.634	BAL
ICU_015	IL-2Ra	64.2304	BAL
ICU_015	CXCL9	7600.22	BAL
ICU_015	CCL4	300.701	BAL
ICU_015	IL-6	3043.01	BAL
ICU_015	IFN-a2	14.2781	BAL
ICU_015	IFN-g	43.4847	BAL
ICU_015	CXCL12	384.971	BAL
ICU_015	IL-1ra	1450.56	BAL
ICU_015	CCL7	581.795	BAL
ICU_015	IL-16	35.1194	BAL
ICU_015	IL-12 (p40)	61.3425	BAL
ICU_015	LIF	56.4419	BAL
ICU_015	LTA	24.9891	BAL
ICU_015	IL-5	35.7937	BAL
ICU_015	GM-CSF	2.67742	BAL
ICU_015	MIF	878.683	BAL
ICU_015	TNF-a	127.832	BAL
ICU_015	CCL5	60.085	BAL
ICU_015	IL-2	10.5503	BAL
ICU_015	IL-1b	15.4775	BAL
ICU_015	IL-18	21.2192	BAL
ICU_015	CCL11	15.3949	BAL
ICU_015	Basic FGF	20.3324	BAL
ICU_015	VEGFA	15.4596	BAL
ICU_015	NGF	4.88417	BAL
ICU_015	PDGF-BB	60.6901	BAL
ICU_015	IP-10	17960.2	BAL
ICU_015	IL-13	1.32217	BAL
ICU_015	IL-4	3.4884	BAL
ICU_015	CCL2	753.503	BAL
ICU_015	CXCL8	2255.61	BAL
ICU_015	CCL3	38.9093	BAL
ICU_015	IL-10	23.3081	BAL
ICU_015	G-CSF	4825.11	BAL
ICU_015	CXCL1	3433.3	BAL
ICU_015	HGF	1263.58	BAL
ICU_015	IL-1a	28.3784	BAL
ICU_015	IL-3	1.37215	BAL
ICU_015	KITLG	141.072	BAL
ICU_015	TNFSF10	385.772	BAL
ICU_015	M-CSF	59.9168	BAL
ICU_015	CCL27	44.7463	BAL
ICU_015	Il-15	49.4256	BAL
ICU_015	IL-7	45.3924	BAL
ICU_015	IL-12(p70)	4.78564	BAL
ICU_015	IL-17	32.9936	BAL
ICU_015	IL-9	67.5536	BAL
ICU_015	CLEC11A	18872.8	BAL
ICU_016	IL-2Ra	14.8036	BAL
ICU_016	CXCL9	102.084	BAL
ICU_016	CCL4	850.781	BAL
ICU_016	IL-6	231.857	BAL
ICU_016	IFN-a2	9.66184	BAL
ICU_016	IFN-g	22.5942	BAL
ICU_016	CXCL12	43.9256	BAL
ICU_016	IL-1ra	1543.95	BAL
ICU_016	CCL7	18.0939	BAL
ICU_016	IL-16	153.151	BAL
ICU_016	IL-12 (p40)	59.5305	BAL
ICU_016	LIF	117.842	BAL
ICU_016	LTA	6.64029	BAL
ICU_016	IL-5	13.548	BAL
ICU_016	GM-CSF	1.33724	BAL
ICU_016	MIF	1297.72	BAL
ICU_016	TNF-a	180.516	BAL
ICU_016	CCL5	11.5785	BAL
ICU_016	IL-2	8.95277	BAL
ICU_016	IL-1b	120.887	BAL
ICU_016	IL-18	6.8621	BAL
ICU_016	CCL11	4.27937	BAL
ICU_016	Basic FGF	17.5284	BAL
ICU_016	VEGFA	209.466	BAL
ICU_016	NGF	5.67912	BAL
ICU_016	PDGF-BB	44.3725	BAL
ICU_016	IP-10	99.1218	BAL
ICU_016	IL-13	0.847744	BAL
ICU_016	IL-4	2.1576	BAL
ICU_016	CCL2	619.711	BAL
ICU_016	CXCL8	6994.21	BAL
ICU_016	CCL3	210.963	BAL
ICU_016	IL-10	23.1586	BAL
ICU_016	G-CSF	1342.78	BAL
ICU_016	CXCL1	4213.65	BAL
ICU_016	HGF	166.7	BAL
ICU_016	IL-1a	31.4652	BAL
ICU_016	IL-3	1.13653	BAL
ICU_016	KITLG	17.1429	BAL
ICU_016	TNFSF10	132.347	BAL
ICU_016	M-CSF	59.9168	BAL
ICU_016	CCL27	14.5868	BAL
ICU_016	Il-15	63.5245	BAL
ICU_016	IL-7	40.8231	BAL
ICU_016	IL-12(p70)	3.28253	BAL
ICU_016	IL-17	33.9249	BAL
ICU_016	IL-9	21.2573	BAL
ICU_016	CLEC11A	105.268	BAL
ICU_017	IL-2Ra	14.489	BAL
ICU_017	CXCL9	25.4124	BAL
ICU_017	CCL4	7.6902	BAL
ICU_017	IL-6	36.6622	BAL
ICU_017	IFN-a2	2.99856	BAL
ICU_017	IFN-g	4.92226	BAL
ICU_017	CXCL12	295.789	BAL
ICU_017	IL-1ra	169.081	BAL
ICU_017	CCL7	14.4472	BAL
ICU_017	IL-16	36.9483	BAL
ICU_017	IL-12 (p40)	7.56062	BAL
ICU_017	LIF	6.67874	BAL
ICU_017	LTA	1.1862	BAL
ICU_017	IL-5	2.27649	BAL
ICU_017	GM-CSF	0.328086	BAL
ICU_017	MIF	917.756	BAL
ICU_017	TNF-a	6.20927	BAL
ICU_017	CCL5	5.44958	BAL
ICU_017	IL-2	2.22276	BAL
ICU_017	IL-1b	1.43116	BAL
ICU_017	IL-18	12.7699	BAL
ICU_017	CCL11	9.90225	BAL
ICU_017	Basic FGF	4.11191	BAL
ICU_017	VEGFA	1.37869	BAL
ICU_017	NGF	1.15833	BAL
ICU_017	PDGF-BB	24.1749	BAL
ICU_017	IP-10	123.675	BAL
ICU_017	IL-13	0.593866	BAL
ICU_017	IL-4	0.843112	BAL
ICU_017	CCL2	552.372	BAL
ICU_017	CXCL8	132.552	BAL
ICU_017	CCL3	2.10324	BAL
ICU_017	IL-10	6.97743	BAL
ICU_017	G-CSF	67.0259	BAL
ICU_017	CXCL1	2150.58	BAL
ICU_017	HGF	642.975	BAL
ICU_017	IL-1a	9.49343	BAL
ICU_017	IL-3	0.306403	BAL
ICU_017	KITLG	21.7489	BAL
ICU_017	TNFSF10	11.3871	BAL
ICU_017	M-CSF	7.25336	BAL
ICU_017	CCL27	42.455	BAL
ICU_017	Il-15	0.230915	BAL
ICU_017	IL-7	21.1	BAL
ICU_017	IL-12(p70)	1.36138	BAL
ICU_017	IL-17	7.9802	BAL
ICU_017	IL-9	5.55798	BAL
ICU_017	CLEC11A	12141.5	BAL
ICU_019	IL-2Ra	8.46117	BAL
ICU_019	CXCL9	71.5447	BAL
ICU_019	CCL4	3.99531	BAL
ICU_019	IL-6	59.0431	BAL
ICU_019	IFN-a2	4.59764	BAL
ICU_019	IFN-g	26.6942	BAL
ICU_019	CXCL12	45.4906	BAL
ICU_019	IL-1ra	445.215	BAL
ICU_019	CCL7	2.93062	BAL
ICU_019	IL-16	14.1219	BAL
ICU_019	IL-12 (p40)	13.3338	BAL
ICU_019	LIF	4.47908	BAL
ICU_019	LTA	0.698992	BAL
ICU_019	IL-5	8.60222	BAL
ICU_019	GM-CSF	0.655042	BAL
ICU_019	MIF	1063.47	BAL
ICU_019	TNF-a	6.63876	BAL
ICU_019	CCL5	2.88057	BAL
ICU_019	IL-2	1.73914	BAL
ICU_019	IL-1b	1.89338	BAL
ICU_019	IL-18	69.0154	BAL
ICU_019	CCL11	2.48419	BAL
ICU_019	Basic FGF	5.1934	BAL
ICU_019	VEGFA	1.37869	BAL
ICU_019	NGF	0.382568	BAL
ICU_019	PDGF-BB	1.89359	BAL
ICU_019	IP-10	1372.76	BAL
ICU_019	IL-13	0.508626	BAL
ICU_019	IL-4	0.549128	BAL
ICU_019	CCL2	199.226	BAL
ICU_019	CXCL8	129.184	BAL
ICU_019	CCL3	0.385262	BAL
ICU_019	IL-10	1.04117	BAL
ICU_019	G-CSF	10.2836	BAL
ICU_019	CXCL1	806.112	BAL
ICU_019	HGF	98.905	BAL
ICU_019	IL-1a	7.29815	BAL
ICU_019	IL-3	0.223388	BAL
ICU_019	KITLG	9.32641	BAL
ICU_019	TNFSF10	9.12082	BAL
ICU_019	M-CSF	16.6413	BAL
ICU_019	CCL27	5.03086	BAL
ICU_019	Il-15	9.30209	BAL
ICU_019	IL-7	12.0478	BAL
ICU_019	IL-12(p70)	1.21567	BAL
ICU_019	IL-17	3.67258	BAL
ICU_019	IL-9	8.38651	BAL
ICU_019	CLEC11A	52.634	BAL
ICU_020	IL-2Ra	28.9696	BAL
ICU_020	CXCL9	88.9473	BAL
ICU_020	CCL4	6478.31	BAL
ICU_020	IL-6	5576.42	BAL
ICU_020	IFN-a2	10.7442	BAL
ICU_020	IFN-g	35.9328	BAL
ICU_020	CXCL12	45.4906	BAL
ICU_020	IL-1ra	5844.47	BAL
ICU_020	CCL7	45.5816	BAL
ICU_020	IL-16	80.6723	BAL
ICU_020	IL-12 (p40)	88.3359	BAL
ICU_020	LIF	516.245	BAL
ICU_020	LTA	10.6994	BAL
ICU_020	IL-5	22.8845	BAL
ICU_020	GM-CSF	3.00001	BAL
ICU_020	MIF	3067.01	BAL
ICU_020	TNF-a	3049	BAL
ICU_020	CCL5	42.6669	BAL
ICU_020	IL-2	22.6822	BAL
ICU_020	IL-1b	646.684	BAL
ICU_020	IL-18	269.533	BAL
ICU_020	CCL11	3.46889	BAL
ICU_020	Basic FGF	23.8514	BAL
ICU_020	VEGFA	69.3632	BAL
ICU_020	NGF	3.62521	BAL
ICU_020	PDGF-BB	82.8363	BAL
ICU_020	IP-10	30.7443	BAL
ICU_020	IL-13	0.45158	BAL
ICU_020	IL-4	3.26327	BAL
ICU_020	CCL2	1690.07	BAL
ICU_020	CXCL8	3851.91	BAL
ICU_020	CCL3	383.907	BAL
ICU_020	IL-10	37.5746	BAL
ICU_020	G-CSF	1201.27	BAL
ICU_020	CXCL1	615.793	BAL
ICU_020	HGF	176.492	BAL
ICU_020	IL-1a	321.128	BAL
ICU_020	IL-3	1.02573	BAL
ICU_020	KITLG	17.949	BAL
ICU_020	TNFSF10	168.345	BAL
ICU_020	M-CSF	317.219	BAL
ICU_020	CCL27	26.7673	BAL
ICU_020	Il-15	63.5245	BAL
ICU_020	IL-7	48.0852	BAL
ICU_020	IL-12(p70)	2.83544	BAL
ICU_020	IL-17	36.4101	BAL
ICU_020	IL-9	26.8407	BAL
ICU_020	CLEC11A	6221.45	BAL
ICU_021	IL-2Ra	47.3033	BAL
ICU_021	CXCL9	4144.82	BAL
ICU_021	CCL4	293.595	BAL
ICU_021	IL-6	2401.47	BAL
ICU_021	IFN-a2	12.1703	BAL
ICU_021	IFN-g	77.4876	BAL
ICU_021	CXCL12	211.202	BAL
ICU_021	IL-1ra	5966.79	BAL
ICU_021	CCL7	468.285	BAL
ICU_021	IL-16	223.182	BAL
ICU_021	IL-12 (p40)	47.7044	BAL
ICU_021	LIF	212.996	BAL
ICU_021	LTA	8.33859	BAL
ICU_021	IL-5	29.9288	BAL
ICU_021	GM-CSF	2.05113	BAL
ICU_021	MIF	836.976	BAL
ICU_021	TNF-a	123.939	BAL
ICU_021	CCL5	11.3753	BAL
ICU_021	IL-2	8.15362	BAL
ICU_021	IL-1b	37.9418	BAL
ICU_021	IL-18	63.9692	BAL
ICU_021	CCL11	25.1263	BAL
ICU_021	Basic FGF	12.7637	BAL
ICU_021	VEGFA	25.4117	BAL
ICU_021	NGF	4.21452	BAL
ICU_021	PDGF-BB	58.7282	BAL
ICU_021	IP-10	17342.8	BAL
ICU_021	IL-13	1.4054	BAL
ICU_021	IL-4	2.29286	BAL
ICU_021	CCL2	671.865	BAL
ICU_021	CXCL8	1174.11	BAL
ICU_021	CCL3	21.5824	BAL
ICU_021	IL-10	31.5254	BAL
ICU_021	G-CSF	9986.06	BAL
ICU_021	CXCL1	3983.39	BAL
ICU_021	HGF	883.032	BAL
ICU_021	IL-1a	33.7891	BAL
ICU_021	IL-3	1.02573	BAL
ICU_021	KITLG	40.122	BAL
ICU_021	TNFSF10	420.004	BAL
ICU_021	M-CSF	27.7361	BAL
ICU_021	CCL27	21.6886	BAL
ICU_021	Il-15	40.9721	BAL
ICU_021	IL-7	39.8959	BAL
ICU_021	IL-12(p70)	5.69578	BAL
ICU_021	IL-17	23.0833	BAL
ICU_021	IL-9	22.1208	BAL
ICU_021	CLEC11A	9128.43	BAL
ICU_022	IL-2Ra	42.2271	BAL
ICU_022	CXCL9	40.1694	BAL
ICU_022	CCL4	35.1942	BAL
ICU_022	IL-6	439.842	BAL
ICU_022	IFN-a2	8.47487	BAL
ICU_022	IFN-g	50.8545	BAL
ICU_022	CXCL12	205.3	BAL
ICU_022	IL-1ra	288.78	BAL
ICU_022	CCL7	14.4472	BAL
ICU_022	IL-16	33.2968	BAL
ICU_022	IL-12 (p40)	32.0826	BAL
ICU_022	LIF	16.1176	BAL
ICU_022	LTA	2.84528	BAL
ICU_022	IL-5	9.95159	BAL
ICU_022	GM-CSF	0.655042	BAL
ICU_022	MIF	1632.24	BAL
ICU_022	TNF-a	28.9002	BAL
ICU_022	CCL5	5.79609	BAL
ICU_022	IL-2	3.50925	BAL
ICU_022	IL-1b	10.0095	BAL
ICU_022	IL-18	9.68416	BAL
ICU_022	CCL11	2.36048	BAL
ICU_022	Basic FGF	10.1046	BAL
ICU_022	VEGFA	1.37869	BAL
ICU_022	NGF	1.08695	BAL
ICU_022	PDGF-BB	35.3314	BAL
ICU_022	IP-10	133.919	BAL
ICU_022	IL-13	0.508626	BAL
ICU_022	IL-4	1.17031	BAL
ICU_022	CCL2	2847.91	BAL
ICU_022	CXCL8	1007.59	BAL
ICU_022	CCL3	8.6668	BAL
ICU_022	IL-10	10.9313	BAL
ICU_022	G-CSF	375.647	BAL
ICU_022	CXCL1	4778.54	BAL
ICU_022	HGF	125.701	BAL
ICU_022	IL-1a	15.4413	BAL
ICU_022	IL-3	0.417039	BAL
ICU_022	KITLG	76.128	BAL
ICU_022	TNFSF10	31.3027	BAL
ICU_022	M-CSF	19.3568	BAL
ICU_022	CCL27	26.0367	BAL
ICU_022	Il-15	6.9798	BAL
ICU_022	IL-7	23.2177	BAL
ICU_022	IL-12(p70)	1.50745	BAL
ICU_022	IL-17	8.28783	BAL
ICU_022	IL-9	11.1297	BAL
ICU_022	CLEC11A	14990.2	BAL
ICU_023	IL-2Ra	9.42073	BAL
ICU_023	CXCL9	128.835	BAL
ICU_023	CCL4	9.10961	BAL
ICU_023	IL-6	23.7749	BAL
ICU_023	IFN-a2	3.20254	BAL
ICU_023	IFN-g	2.4433	BAL
ICU_023	CXCL12	190.463	BAL
ICU_023	IL-1ra	126.66	BAL
ICU_023	CCL7	15.6743	BAL
ICU_023	IL-16	16.1953	BAL
ICU_023	IL-12 (p40)	17.1317	BAL
ICU_023	LIF	3.71788	BAL
ICU_023	LTA	2.14036	BAL
ICU_023	IL-5	6.43969	BAL
ICU_023	GM-CSF	1.3888	BAL
ICU_023	MIF	1093.53	BAL
ICU_023	TNF-a	5.77758	BAL
ICU_023	CCL5	6.92568	BAL
ICU_023	IL-2	2.22276	BAL
ICU_023	IL-1b	1.54669	BAL
ICU_023	IL-18	4.18373	BAL
ICU_023	CCL11	7.8613	BAL
ICU_023	Basic FGF	4.11191	BAL
ICU_023	VEGFA	1.37869	BAL
ICU_023	NGF	1.22797	BAL
ICU_023	PDGF-BB	11.8481	BAL
ICU_023	IP-10	1885.11	BAL
ICU_023	IL-13	0.508626	BAL
ICU_023	IL-4	0.676224	BAL
ICU_023	CCL2	506.874	BAL
ICU_023	CXCL8	159.777	BAL
ICU_023	CCL3	1.47358	BAL
ICU_023	IL-10	6.13266	BAL
ICU_023	G-CSF	34.6115	BAL
ICU_023	CXCL1	2289.08	BAL
ICU_023	HGF	296.372	BAL
ICU_023	IL-1a	10.2301	BAL
ICU_023	IL-3	0.251066	BAL
ICU_023	KITLG	26.8878	BAL
ICU_023	TNFSF10	17.6764	BAL
ICU_023	M-CSF	5.44957	BAL
ICU_023	CCL27	14.5868	BAL
ICU_023	Il-15	17.6176	BAL
ICU_023	IL-7	18.9342	BAL
ICU_023	IL-12(p70)	1.36138	BAL
ICU_023	IL-17	3.67258	BAL
ICU_023	IL-9	7.45539	BAL
ICU_023	CLEC11A	2415.53	BAL
ICU_024	IL-2Ra	54.9937	BAL
ICU_024	CXCL9	6257.14	BAL
ICU_024	CCL4	1689.79	BAL
ICU_024	IL-6	2996.57	BAL
ICU_024	IFN-a2	29.3191	BAL
ICU_024	IFN-g	139.73	BAL
ICU_024	CXCL12	119.291	BAL
ICU_024	IL-1ra	8876.76	BAL
ICU_024	CCL7	104.608	BAL
ICU_024	IL-16	989.986	BAL
ICU_024	IL-12 (p40)	213.369	BAL
ICU_024	LIF	217.104	BAL
ICU_024	LTA	11.7066	BAL
ICU_024	IL-5	69.0386	BAL
ICU_024	GM-CSF	4.22596	BAL
ICU_024	MIF	4236.8	BAL
ICU_024	TNF-a	2895.35	BAL
ICU_024	CCL5	54.3076	BAL
ICU_024	IL-2	65.1736	BAL
ICU_024	IL-1b	2687.94	BAL
ICU_024	IL-18	195.496	BAL
ICU_024	CCL11	27.7218	BAL
ICU_024	Basic FGF	43.0954	BAL
ICU_024	VEGFA	180.677	BAL
ICU_024	NGF	9.19763	BAL
ICU_024	PDGF-BB	89.8289	BAL
ICU_024	IP-10	25937	BAL
ICU_024	IL-13	1.46081	BAL
ICU_024	IL-4	7.1278	BAL
ICU_024	CCL2	1034	BAL
ICU_024	CXCL8	4737.08	BAL
ICU_024	CCL3	519.384	BAL
ICU_024	IL-10	105.125	BAL
ICU_024	G-CSF	7944.21	BAL
ICU_024	CXCL1	2820.95	BAL
ICU_024	HGF	927.157	BAL
ICU_024	IL-1a	310.613	BAL
ICU_024	IL-3	2.66617	BAL
ICU_024	KITLG	53.1959	BAL
ICU_024	TNFSF10	880.42	BAL
ICU_024	M-CSF	52.7336	BAL
ICU_024	CCL27	63.4835	BAL
ICU_024	Il-15	133.593	BAL
ICU_024	IL-7	86.2836	BAL
ICU_024	IL-12(p70)	7.07117	BAL
ICU_024	IL-17	79.0838	BAL
ICU_024	IL-9	42.5108	BAL
ICU_024	CLEC11A	920.836	BAL
ICU_025	IL-2Ra	28.815	BAL
ICU_025	CXCL9	5161.62	BAL
ICU_025	CCL4	17.3476	BAL
ICU_025	IL-6	115.165	BAL
ICU_025	IFN-a2	4.98767	BAL
ICU_025	IFN-g	5.74429	BAL
ICU_025	CXCL12	34.2281	BAL
ICU_025	IL-1ra	1265.55	BAL
ICU_025	CCL7	10.5363	BAL
ICU_025	IL-16	128.042	BAL
ICU_025	IL-12 (p40)	17.1317	BAL
ICU_025	LIF	5.22454	BAL
ICU_025	LTA	2.37614	BAL
ICU_025	IL-5	4.80743	BAL
ICU_025	GM-CSF	1.59406	BAL
ICU_025	MIF	1299.36	BAL
ICU_025	TNF-a	13.3022	BAL
ICU_025	CCL5	5.91075	BAL
ICU_025	IL-2	2.94688	BAL
ICU_025	IL-1b	22.5927	BAL
ICU_025	IL-18	21.5473	BAL
ICU_025	CCL11	3.37689	BAL
ICU_025	Basic FGF	5.70145	BAL
ICU_025	VEGFA	1.37869	BAL
ICU_025	NGF	2.20776	BAL
ICU_025	PDGF-BB	25.8414	BAL
ICU_025	IP-10	1653.84	BAL
ICU_025	IL-13	0.791529	BAL
ICU_025	IL-4	1.06886	BAL
ICU_025	CCL2	340.905	BAL
ICU_025	CXCL8	3710.39	BAL
ICU_025	CCL3	3.2426	BAL
ICU_025	IL-10	6.77037	BAL
ICU_025	G-CSF	338.79	BAL
ICU_025	CXCL1	4637.77	BAL
ICU_025	HGF	186.279	BAL
ICU_025	IL-1a	16.1924	BAL
ICU_025	IL-3	0.417039	BAL
ICU_025	KITLG	35.4763	BAL
ICU_025	TNFSF10	889.455	BAL
ICU_025	M-CSF	11.1327	BAL
ICU_025	CCL27	11.1141	BAL
ICU_025	Il-15	18.9084	BAL
ICU_025	IL-7	44.487	BAL
ICU_025	IL-12(p70)	3.73149	BAL
ICU_025	IL-17	15.3685	BAL
ICU_025	IL-9	13.3731	BAL
ICU_025	CLEC11A	8364.72	BAL
ICU_026	IL-2Ra	12.2804	BAL
ICU_026	CXCL9	390.877	BAL
ICU_026	CCL4	41.5226	BAL
ICU_026	IL-6	311.271	BAL
ICU_026	IFN-a2	6.70771	BAL
ICU_026	IFN-g	19.8948	BAL
ICU_026	CXCL12	22.4222	BAL
ICU_026	IL-1ra	4072.22	BAL
ICU_026	CCL7	2.59145	BAL
ICU_026	IL-16	136.805	BAL
ICU_026	IL-12 (p40)	33.9319	BAL
ICU_026	LIF	284.66	BAL
ICU_026	LTA	5.61494	BAL
ICU_026	IL-5	14.2408	BAL
ICU_026	GM-CSF	1.28558	BAL
ICU_026	MIF	2066.04	BAL
ICU_026	TNF-a	1704.95	BAL
ICU_026	CCL5	5.79609	BAL
ICU_026	IL-2	19.6489	BAL
ICU_026	IL-1b	1453.31	BAL
ICU_026	IL-18	191.624	BAL
ICU_026	CCL11	1.23735	BAL
ICU_026	Basic FGF	13.4831	BAL
ICU_026	VEGFA	49.7158	BAL
ICU_026	NGF	0.937748	BAL
ICU_026	PDGF-BB	42.3918	BAL
ICU_026	IP-10	12.0612	BAL
ICU_026	IL-13	0.847744	BAL
ICU_026	IL-4	1.76764	BAL
ICU_026	CCL2	96.9126	BAL
ICU_026	CXCL8	6188.41	BAL
ICU_026	CCL3	2.03913	BAL
ICU_026	IL-10	6.97743	BAL
ICU_026	G-CSF	205.538	BAL
ICU_026	CXCL1	127.904	BAL
ICU_026	HGF	238.709	BAL
ICU_026	IL-1a	558.181	BAL
ICU_026	IL-3	0.748935	BAL
ICU_026	KITLG	12.1433	BAL
ICU_026	TNFSF10	257.979	BAL
ICU_026	M-CSF	94.8892	BAL
ICU_026	CCL27	12.1498	BAL
ICU_026	Il-15	50.4593	BAL
ICU_026	IL-7	27.3319	BAL
ICU_026	IL-12(p70)	2.24254	BAL
ICU_026	IL-17	13.3661	BAL
ICU_026	IL-9	13.8182	BAL
ICU_026	CLEC11A	1996.83	BAL
ICU_027	IL-2Ra	29.4334	BAL
ICU_027	CXCL9	5194.05	BAL
ICU_027	CCL4	790.735	BAL
ICU_027	IL-6	1472.35	BAL
ICU_027	IFN-a2	14.2781	BAL
ICU_027	IFN-g	67.0134	BAL
ICU_027	CXCL12	49.35	BAL
ICU_027	IL-1ra	7248.67	BAL
ICU_027	CCL7	9.16922	BAL
ICU_027	IL-16	1058.26	BAL
ICU_027	IL-12 (p40)	86.5459	BAL
ICU_027	LIF	181.569	BAL
ICU_027	LTA	9.12744	BAL
ICU_027	IL-5	41.1652	BAL
ICU_027	GM-CSF	3.24695	BAL
ICU_027	MIF	3423.67	BAL
ICU_027	TNF-a	582.206	BAL
ICU_027	CCL5	12.4855	BAL
ICU_027	IL-2	28.1138	BAL
ICU_027	IL-1b	1218.1	BAL
ICU_027	IL-18	224.57	BAL
ICU_027	CCL11	4.29463	BAL
ICU_027	Basic FGF	30.8652	BAL
ICU_027	VEGFA	140.662	BAL
ICU_027	NGF	7.32116	BAL
ICU_027	PDGF-BB	65.6115	BAL
ICU_027	IP-10	857.841	BAL
ICU_027	IL-13	1.43311	BAL
ICU_027	IL-4	4.10245	BAL
ICU_027	CCL2	243.654	BAL
ICU_027	CXCL8	10770.4	BAL
ICU_027	CCL3	225.98	BAL
ICU_027	IL-10	30.8007	BAL
ICU_027	G-CSF	17238.3	BAL
ICU_027	CXCL1	3826.37	BAL
ICU_027	HGF	990.703	BAL
ICU_027	IL-1a	308.425	BAL
ICU_027	IL-3	1.60804	BAL
ICU_027	KITLG	29.0457	BAL
ICU_027	TNFSF10	329.598	BAL
ICU_027	M-CSF	83.8331	BAL
ICU_027	CCL27	31.1835	BAL
ICU_027	Il-15	120.852	BAL
ICU_027	IL-7	64.4636	BAL
ICU_027	IL-12(p70)	6.99446	BAL
ICU_027	IL-17	54.8237	BAL
ICU_027	IL-9	29.186	BAL
ICU_027	CLEC11A	5680.39	BAL
ICU_028	IL-2Ra	6.52956	BAL
ICU_028	CXCL9	18.0652	BAL
ICU_028	CCL4	8.6859	BAL
ICU_028	IL-6	4.85946	BAL
ICU_028	IFN-a2	3.60658	BAL
ICU_028	IFN-g	9.14736	BAL
ICU_028	CXCL12	8.60782	BAL
ICU_028	IL-1ra	318.565	BAL
ICU_028	CCL7	3.0146	BAL
ICU_028	IL-16	21.0977	BAL
ICU_028	IL-12 (p40)	11.4214	BAL
ICU_028	LIF	5.22454	BAL
ICU_028	LTA	2.61108	BAL
ICU_028	IL-5	7.10068	BAL
ICU_028	GM-CSF	0.97308	BAL
ICU_028	MIF	1555.5	BAL
ICU_028	TNF-a	7.06623	BAL
ICU_028	CCL5	12.9845	BAL
ICU_028	IL-2	1.25455	BAL
ICU_028	IL-1b	1.54669	BAL
ICU_028	IL-18	31.2788	BAL
ICU_028	CCL11	1.80145	BAL
ICU_028	Basic FGF	2.56978	BAL
ICU_028	VEGFA	1.37869	BAL
ICU_028	NGF	0.119145	BAL
ICU_028	PDGF-BB	16.8449	BAL
ICU_028	IP-10	330.41	BAL
ICU_028	IL-13	0.336844	BAL
ICU_028	IL-4	0.634065	BAL
ICU_028	CCL2	1020.93	BAL
ICU_028	CXCL8	214.718	BAL
ICU_028	CCL3	1.71237	BAL
ICU_028	IL-10	6.3482	BAL
ICU_028	G-CSF	44.7998	BAL
ICU_028	CXCL1	1366.22	BAL
ICU_028	HGF	25.2532	BAL
ICU_028	IL-1a	7.29815	BAL
ICU_028	IL-3	0.251066	BAL
ICU_028	KITLG	10.794	BAL
ICU_028	TNFSF10	10.2577	BAL
ICU_028	M-CSF	10.0842	BAL
ICU_028	CCL27	4.3719	BAL
ICU_028	Il-15	22.0542	BAL
ICU_028	IL-7	12.0478	BAL
ICU_028	IL-12(p70)	0.78106	BAL
ICU_028	IL-17	3.36464	BAL
ICU_028	IL-9	7.9222	BAL
ICU_028	CLEC11A	52.634	BAL
ICU_029	IL-2Ra	8.30087	BAL
ICU_029	CXCL9	104.57	BAL
ICU_029	CCL4	2.92213	BAL
ICU_029	IL-6	20.4721	BAL
ICU_029	IFN-a2	4.20416	BAL
ICU_029	IFN-g	9.14736	BAL
ICU_029	CXCL12	128.8	BAL
ICU_029	IL-1ra	474.881	BAL
ICU_029	CCL7	9.67573	BAL
ICU_029	IL-16	27.3313	BAL
ICU_029	IL-12 (p40)	0.283099	BAL
ICU_029	LIF	3.71788	BAL
ICU_029	LTA	0.698992	BAL
ICU_029	IL-5	2.1229	BAL
ICU_029	GM-CSF	0.383483	BAL
ICU_029	MIF	684.471	BAL
ICU_029	TNF-a	4.90678	BAL
ICU_029	CCL5	7.58737	BAL
ICU_029	IL-2	2.22276	BAL
ICU_029	IL-1b	1.54669	BAL
ICU_029	IL-18	10.8434	BAL
ICU_029	CCL11	14.0007	BAL
ICU_029	Basic FGF	4.66501	BAL
ICU_029	VEGFA	1.37869	BAL
ICU_029	NGF	0.690403	BAL
ICU_029	PDGF-BB	28.871	BAL
ICU_029	IP-10	1654.6	BAL
ICU_029	IL-13	0.53708	BAL
ICU_029	IL-4	0.718196	BAL
ICU_029	CCL2	611.048	BAL
ICU_029	CXCL8	166.721	BAL
ICU_029	CCL3	0.650044	BAL
ICU_029	IL-10	6.97743	BAL
ICU_029	G-CSF	45.4731	BAL
ICU_029	CXCL1	762.241	BAL
ICU_029	HGF	111.417	BAL
ICU_029	IL-1a	8.75911	BAL
ICU_029	IL-3	0.237228	BAL
ICU_029	KITLG	44.5562	BAL
ICU_029	TNFSF10	11.762	BAL
ICU_029	M-CSF	6.53572	BAL
ICU_029	CCL27	22.409	BAL
ICU_029	Il-15	6.9798	BAL
ICU_029	IL-7	9.56439	BAL
ICU_029	IL-12(p70)	1.07035	BAL
ICU_029	IL-17	0.896183	BAL
ICU_029	IL-9	6.51334	BAL
ICU_029	CLEC11A	3383.11	BAL
ICU_030	IL-2Ra	27.887	BAL
ICU_030	CXCL9	7512.75	BAL
ICU_030	CCL4	289.031	BAL
ICU_030	IL-6	172.377	BAL
ICU_030	IFN-a2	12.1703	BAL
ICU_030	IFN-g	28.5441	BAL
ICU_030	CXCL12	0.862909	BAL
ICU_030	IL-1ra	3218.01	BAL
ICU_030	CCL7	544.937	BAL
ICU_030	IL-16	287.348	BAL
ICU_030	IL-12 (p40)	42.2141	BAL
ICU_030	LIF	38.0803	BAL
ICU_030	LTA	5.61494	BAL
ICU_030	IL-5	19.6788	BAL
ICU_030	GM-CSF	2.80172	BAL
ICU_030	MIF	1602.33	BAL
ICU_030	TNF-a	107.417	BAL
ICU_030	CCL5	9.30468	BAL
ICU_030	IL-2	9.51202	BAL
ICU_030	IL-1b	46.0651	BAL
ICU_030	IL-18	15.2313	BAL
ICU_030	CCL11	0.761195	BAL
ICU_030	Basic FGF	19.4156	BAL
ICU_030	VEGFA	40.9843	BAL
ICU_030	NGF	5.447	BAL
ICU_030	PDGF-BB	33.5179	BAL
ICU_030	IP-10	13509.1	BAL
ICU_030	IL-13	5.38232	BAL
ICU_030	IL-4	4.37936	BAL
ICU_030	CCL2	714.183	BAL
ICU_030	CXCL8	4868.89	BAL
ICU_030	CCL3	136.44	BAL
ICU_030	IL-10	18.4458	BAL
ICU_030	G-CSF	1263.5	BAL
ICU_030	CXCL1	3920.44	BAL
ICU_030	HGF	294.599	BAL
ICU_030	IL-1a	78.9913	BAL
ICU_030	IL-3	1.15038	BAL
ICU_030	KITLG	45.5182	BAL
ICU_030	TNFSF10	1003.47	BAL
ICU_030	M-CSF	35.1873	BAL
ICU_030	CCL27	15.9914	BAL
ICU_030	Il-15	67.4251	BAL
ICU_030	IL-7	21.1	BAL
ICU_030	IL-12(p70)	3.65654	BAL
ICU_030	IL-17	44.0381	BAL
ICU_030	IL-9	17.1259	BAL
ICU_030	CLEC11A	3150.72	BAL
ICU_031	IL-2Ra	11.6471	BAL
ICU_031	CXCL9	147.835	BAL
ICU_031	CCL4	6.24789	BAL
ICU_031	IL-6	131.754	BAL
ICU_031	IFN-a2	5.37458	BAL
ICU_031	IFN-g	24.7076	BAL
ICU_031	CXCL12	128.8	BAL
ICU_031	IL-1ra	1159.54	BAL
ICU_031	CCL7	19.8822	BAL
ICU_031	IL-16	44.9726	BAL
ICU_031	IL-12 (p40)	8.53111	BAL
ICU_031	LIF	10.8441	BAL
ICU_031	LTA	0.225413	BAL
ICU_031	IL-5	4.96921	BAL
ICU_031	GM-CSF	0.243998	BAL
ICU_031	MIF	195.583	BAL
ICU_031	TNF-a	12.4857	BAL
ICU_031	CCL5	18.3791	BAL
ICU_031	IL-2	1.98105	BAL
ICU_031	IL-1b	1.89338	BAL
ICU_031	IL-18	10.0036	BAL
ICU_031	CCL11	21.8544	BAL
ICU_031	Basic FGF	4.11191	BAL
ICU_031	VEGFA	1.37869	BAL
ICU_031	NGF	0.119145	BAL
ICU_031	PDGF-BB	22.3701	BAL
ICU_031	IP-10	1413.19	BAL
ICU_031	IL-13	0.36562	BAL
ICU_031	IL-4	0.80163	BAL
ICU_031	CCL2	1186.63	BAL
ICU_031	CXCL8	40.0909	BAL
ICU_031	CCL3	0.932687	BAL
ICU_031	IL-10	6.77037	BAL
ICU_031	G-CSF	35.297	BAL
ICU_031	CXCL1	21.3853	BAL
ICU_031	HGF	529.936	BAL
ICU_031	IL-1a	10.9689	BAL
ICU_031	IL-3	0.251066	BAL
ICU_031	KITLG	205.752	BAL
ICU_031	TNFSF10	14.5525	BAL
ICU_031	M-CSF	4.16411	BAL
ICU_031	CCL27	15.9914	BAL
ICU_031	Il-15	0.115457	BAL
ICU_031	IL-7	9.56439	BAL
ICU_031	IL-12(p70)	0.925469	BAL
ICU_031	IL-17	4.28827	BAL
ICU_031	IL-9	3.59189	BAL
ICU_031	CLEC11A	34013.7	BAL
ICU_032	IL-2Ra	17.3137	BAL
ICU_032	CXCL9	4192.49	BAL
ICU_032	CCL4	726.396	BAL
ICU_032	IL-6	1157.06	BAL
ICU_032	IFN-a2	10.2045	BAL
ICU_032	IFN-g	25.0364	BAL
ICU_032	CXCL12	60.9141	BAL
ICU_032	IL-1ra	3361.72	BAL
ICU_032	CCL7	61.4002	BAL
ICU_032	IL-16	133.979	BAL
ICU_032	IL-12 (p40)	64.9613	BAL
ICU_032	LIF	67.6134	BAL
ICU_032	LTA	5.38629	BAL
ICU_032	IL-5	28.1109	BAL
ICU_032	GM-CSF	1.64516	BAL
ICU_032	MIF	2418.78	BAL
ICU_032	TNF-a	222.311	BAL
ICU_032	CCL5	32.9612	BAL
ICU_032	IL-2	11.1891	BAL
ICU_032	IL-1b	247.954	BAL
ICU_032	IL-18	9.96365	BAL
ICU_032	CCL11	15.6376	BAL
ICU_032	Basic FGF	23.5662	BAL
ICU_032	VEGFA	349.654	BAL
ICU_032	NGF	5.26035	BAL
ICU_032	PDGF-BB	67.0801	BAL
ICU_032	IP-10	2334.96	BAL
ICU_032	IL-13	0.622201	BAL
ICU_032	IL-4	3.03704	BAL
ICU_032	CCL2	643.965	BAL
ICU_032	CXCL8	8036.85	BAL
ICU_032	CCL3	410.237	BAL
ICU_032	IL-10	42.443	BAL
ICU_032	G-CSF	3246.68	BAL
ICU_032	CXCL1	6038.69	BAL
ICU_032	HGF	560.853	BAL
ICU_032	IL-1a	122.679	BAL
ICU_032	IL-3	0.998035	BAL
ICU_032	KITLG	18.1502	BAL
ICU_032	TNFSF10	361.185	BAL
ICU_032	M-CSF	55.265	BAL
ICU_032	CCL27	18.1136	BAL
ICU_032	Il-15	60.5651	BAL
ICU_032	IL-7	46.2938	BAL
ICU_032	IL-12(p70)	3.28253	BAL
ICU_032	IL-17	37.3428	BAL
ICU_032	IL-9	22.5518	BAL
ICU_032	CLEC11A	2230.88	BAL
ICU_033	IL-2Ra	15.5893	BAL
ICU_033	CXCL9	271.523	BAL
ICU_033	CCL4	150.504	BAL
ICU_033	IL-6	697.312	BAL
ICU_033	IFN-a2	8.75023	BAL
ICU_033	IFN-g	17.1973	BAL
ICU_033	CXCL12	19.5997	BAL
ICU_033	IL-1ra	3374.27	BAL
ICU_033	CCL7	3.18167	BAL
ICU_033	IL-16	553.359	BAL
ICU_033	IL-12 (p40)	52.2634	BAL
ICU_033	LIF	51.916	BAL
ICU_033	LTA	2.84528	BAL
ICU_033	IL-5	7.7657	BAL
ICU_033	GM-CSF	1.54289	BAL
ICU_033	MIF	727.239	BAL
ICU_033	TNF-a	107.239	BAL
ICU_033	CCL5	17.6269	BAL
ICU_033	IL-2	9.27235	BAL
ICU_033	IL-1b	405.691	BAL
ICU_033	IL-18	93.0719	BAL
ICU_033	CCL11	1.92605	BAL
ICU_033	Basic FGF	18.6384	BAL
ICU_033	VEGFA	38.147	BAL
ICU_033	NGF	4.16602	BAL
ICU_033	PDGF-BB	42.8939	BAL
ICU_033	IP-10	24.8374	BAL
ICU_033	IL-13	0.707003	BAL
ICU_033	IL-4	2.11885	BAL
ICU_033	CCL2	12.2401	BAL
ICU_033	CXCL8	4037.31	BAL
ICU_033	CCL3	60.6188	BAL
ICU_033	IL-10	7.58464	BAL
ICU_033	G-CSF	2159.92	BAL
ICU_033	CXCL1	2568.53	BAL
ICU_033	HGF	686.23	BAL
ICU_033	IL-1a	76.5725	BAL
ICU_033	IL-3	0.679775	BAL
ICU_033	KITLG	18.5521	BAL
ICU_033	TNFSF10	276.635	BAL
ICU_033	M-CSF	22.6411	BAL
ICU_033	CCL27	12.4962	BAL
ICU_033	Il-15	53.5335	BAL
ICU_033	IL-7	27.3319	BAL
ICU_033	IL-12(p70)	1.94763	BAL
ICU_033	IL-17	25.8664	BAL
ICU_033	IL-9	11.3556	BAL
ICU_033	CLEC11A	4805.23	BAL
ICU_034	IL-2Ra	10.0585	BAL
ICU_034	CXCL9	587.731	BAL
ICU_034	CCL4	234.685	BAL
ICU_034	IL-6	141.612	BAL
ICU_034	IFN-a2	6.32986	BAL
ICU_034	IFN-g	9.81321	BAL
ICU_034	CXCL12	25.6066	BAL
ICU_034	IL-1ra	517.542	BAL
ICU_034	CCL7	17.1581	BAL
ICU_034	IL-16	148.566	BAL
ICU_034	IL-12 (p40)	20.9008	BAL
ICU_034	LIF	17.402	BAL
ICU_034	LTA	3.31168	BAL
ICU_034	IL-5	7.10068	BAL
ICU_034	GM-CSF	0.920516	BAL
ICU_034	MIF	958.864	BAL
ICU_034	TNF-a	17.9344	BAL
ICU_034	CCL5	6.92568	BAL
ICU_034	IL-2	4.15127	BAL
ICU_034	IL-1b	16.4095	BAL
ICU_034	IL-18	7.57527	BAL
ICU_034	CCL11	2.29856	BAL
ICU_034	Basic FGF	13.8372	BAL
ICU_034	VEGFA	10.627	BAL
ICU_034	NGF	2.31958	BAL
ICU_034	PDGF-BB	25.8414	BAL
ICU_034	IP-10	320.048	BAL
ICU_034	IL-13	0.622201	BAL
ICU_034	IL-4	1.23088	BAL
ICU_034	CCL2	573.293	BAL
ICU_034	CXCL8	2035.57	BAL
ICU_034	CCL3	39.4774	BAL
ICU_034	IL-10	4.99846	BAL
ICU_034	G-CSF	586.154	BAL
ICU_034	CXCL1	2709.85	BAL
ICU_034	HGF	138.189	BAL
ICU_034	IL-1a	17.699	BAL
ICU_034	IL-3	0.472349	BAL
ICU_034	KITLG	14.9127	BAL
ICU_034	TNFSF10	191.561	BAL
ICU_034	M-CSF	10.2594	BAL
ICU_034	CCL27	11.1141	BAL
ICU_034	Il-15	37.1547	BAL
ICU_034	IL-7	21.1	BAL
ICU_034	IL-12(p70)	1.94763	BAL
ICU_034	IL-17	15.5226	BAL
ICU_034	IL-9	10.9035	BAL
ICU_034	CLEC11A	776.362	BAL
ICU_035	IL-2Ra	9.10128	BAL
ICU_035	CXCL9	2.44518	BAL
ICU_035	CCL4	0.145941	BAL
ICU_035	IL-6	0.479326	BAL
ICU_035	IFN-a2	0.844148	BAL
ICU_035	IFN-g	83.8626	BAL
ICU_035	CXCL12	0.862909	BAL
ICU_035	IL-1ra	7.75584	BAL
ICU_035	CCL7	0.670952	BAL
ICU_035	IL-16	1.64393	BAL
ICU_035	IL-12 (p40)	0.283099	BAL
ICU_035	LIF	0.169435	BAL
ICU_035	LTA	0.225413	BAL
ICU_035	IL-5	0.683415	BAL
ICU_035	GM-CSF	0.465793	BAL
ICU_035	MIF	1.36267	BAL
ICU_035	TNF-a	0.38494	BAL
ICU_035	CCL5	6.25234	BAL
ICU_035	IL-2	0.0991092	BAL
ICU_035	IL-1b	0.162554	BAL
ICU_035	IL-18	0.0126229	BAL
ICU_035	CCL11	0.0778809	BAL
ICU_035	Basic FGF	0.200963	BAL
ICU_035	VEGFA	113.918	BAL
ICU_035	NGF	0.119145	BAL
ICU_035	PDGF-BB	1.89359	BAL
ICU_035	IP-10	0.971375	BAL
ICU_035	IL-13	0.0515786	BAL
ICU_035	IL-4	0.612911	BAL
ICU_035	CCL2	1.09481	BAL
ICU_035	CXCL8	0.448339	BAL
ICU_035	CCL3	0.0643702	BAL
ICU_035	IL-10	16.2485	BAL
ICU_035	G-CSF	4.63187	BAL
ICU_035	CXCL1	21.3853	BAL
ICU_035	HGF	8.90799	BAL
ICU_035	IL-1a	2.99841	BAL
ICU_035	IL-3	0.0848264	BAL
ICU_035	KITLG	1.01476	BAL
ICU_035	TNFSF10	1.63367	BAL
ICU_035	M-CSF	0.125003	BAL
ICU_035	CCL27	100.376	BAL
ICU_035	Il-15	0.115457	BAL
ICU_035	IL-7	0.216928	BAL
ICU_035	IL-12(p70)	0.493947	BAL
ICU_035	IL-17	0.448091	BAL
ICU_035	IL-9	0.148506	BAL
ICU_035	CLEC11A	52.634	BAL
ICU_036	IL-2Ra	8.46117	BAL
ICU_036	CXCL9	133.695	BAL
ICU_036	CCL4	67.3131	BAL
ICU_036	IL-6	155.951	BAL
ICU_036	IFN-a2	4.20416	BAL
ICU_036	IFN-g	6.47011	BAL
ICU_036	CXCL12	39.9539	BAL
ICU_036	IL-1ra	2111.27	BAL
ICU_036	CCL7	6.34845	BAL
ICU_036	IL-16	154.683	BAL
ICU_036	IL-12 (p40)	24.6465	BAL
ICU_036	LIF	27.958	BAL
ICU_036	LTA	3.07879	BAL
ICU_036	IL-5	4.48493	BAL
ICU_036	GM-CSF	1.44026	BAL
ICU_036	MIF	3237.45	BAL
ICU_036	TNF-a	20.5138	BAL
ICU_036	CCL5	340.099	BAL
ICU_036	IL-2	2.78608	BAL
ICU_036	IL-1b	64.3558	BAL
ICU_036	IL-18	7.02044	BAL
ICU_036	CCL11	4.66055	BAL
ICU_036	Basic FGF	8.45568	BAL
ICU_036	VEGFA	1.37869	BAL
ICU_036	NGF	2.31958	BAL
ICU_036	PDGF-BB	35.3314	BAL
ICU_036	IP-10	223.64	BAL
ICU_036	IL-13	0.622201	BAL
ICU_036	IL-4	0.759995	BAL
ICU_036	CCL2	225.159	BAL
ICU_036	CXCL8	2424.79	BAL
ICU_036	CCL3	12.3149	BAL
ICU_036	IL-10	8.55806	BAL
ICU_036	G-CSF	992.896	BAL
ICU_036	CXCL1	6572.89	BAL
ICU_036	HGF	257.349	BAL
ICU_036	IL-1a	15.4413	BAL
ICU_036	IL-3	0.527658	BAL
ICU_036	KITLG	15.1164	BAL
ICU_036	TNFSF10	190.61	BAL
ICU_036	M-CSF	5.99422	BAL
ICU_036	CCL27	15.2881	BAL
ICU_036	Il-15	23.2842	BAL
ICU_036	IL-7	25.2934	BAL
ICU_036	IL-12(p70)	1.94763	BAL
ICU_036	IL-17	10.7493	BAL
ICU_036	IL-9	27.2678	BAL
ICU_036	CLEC11A	145.158	BAL
ICU_037	IL-2Ra	8.78143	BAL
ICU_037	CXCL9	204.165	BAL
ICU_037	CCL4	62.7818	BAL
ICU_037	IL-6	1604.02	BAL
ICU_037	IFN-a2	9.48025	BAL
ICU_037	IFN-g	76.121	BAL
ICU_037	CXCL12	96.8799	BAL
ICU_037	IL-1ra	1868.21	BAL
ICU_037	CCL7	144.282	BAL
ICU_037	IL-16	45.9945	BAL
ICU_037	IL-12 (p40)	41.2968	BAL
ICU_037	LIF	28.5633	BAL
ICU_037	LTA	4.23794	BAL
ICU_037	IL-5	32.8526	BAL
ICU_037	GM-CSF	1.2338	BAL
ICU_037	MIF	2021.43	BAL
ICU_037	TNF-a	34.0785	BAL
ICU_037	CCL5	10.3492	BAL
ICU_037	IL-2	4.79268	BAL
ICU_037	IL-1b	6.00447	BAL
ICU_037	IL-18	13.8979	BAL
ICU_037	CCL11	8.84423	BAL
ICU_037	Basic FGF	11.4645	BAL
ICU_037	VEGFA	17.8086	BAL
ICU_037	NGF	2.70009	BAL
ICU_037	PDGF-BB	51.2601	BAL
ICU_037	IP-10	18754.2	BAL
ICU_037	IL-13	0.847744	BAL
ICU_037	IL-4	1.68895	BAL
ICU_037	CCL2	1235.53	BAL
ICU_037	CXCL8	1162.61	BAL
ICU_037	CCL3	5.60255	BAL
ICU_037	IL-10	10.9313	BAL
ICU_037	G-CSF	268.04	BAL
ICU_037	CXCL1	4491.26	BAL
ICU_037	HGF	930.687	BAL
ICU_037	IL-1a	16.1924	BAL
ICU_037	IL-3	0.638284	BAL
ICU_037	KITLG	42.8229	BAL
ICU_037	TNFSF10	54.8688	BAL
ICU_037	M-CSF	31.1386	BAL
ICU_037	CCL27	17.7586	BAL
ICU_037	Il-15	35.4924	BAL
ICU_037	IL-7	27.3319	BAL
ICU_037	IL-12(p70)	2.09495	BAL
ICU_037	IL-17	9.6723	BAL
ICU_037	IL-9	19.0896	BAL
ICU_037	CLEC11A	7438.38	BAL
ICU_038	IL-2Ra	8.78143	BAL
ICU_038	CXCL9	195.68	BAL
ICU_038	CCL4	9.55974	BAL
ICU_038	IL-6	294.421	BAL
ICU_038	IFN-a2	4.20416	BAL
ICU_038	IFN-g	14.0066	BAL
ICU_038	CXCL12	190.463	BAL
ICU_038	IL-1ra	1116.36	BAL
ICU_038	CCL7	71.0761	BAL
ICU_038	IL-16	28.0501	BAL
ICU_038	IL-12 (p40)	15.2369	BAL
ICU_038	LIF	14.1681	BAL
ICU_038	LTA	1.42676	BAL
ICU_038	IL-5	9.44408	BAL
ICU_038	GM-CSF	0.601313	BAL
ICU_038	MIF	1024.69	BAL
ICU_038	TNF-a	7.06623	BAL
ICU_038	CCL5	3.77135	BAL
ICU_038	IL-2	1.49699	BAL
ICU_038	IL-1b	1.7778	BAL
ICU_038	IL-18	5.1653	BAL
ICU_038	CCL11	8.14869	BAL
ICU_038	Basic FGF	2.21892	BAL
ICU_038	VEGFA	1.37869	BAL
ICU_038	NGF	0.776978	BAL
ICU_038	PDGF-BB	30.2698	BAL
ICU_038	IP-10	4145.71	BAL
ICU_038	IL-13	0.622201	BAL
ICU_038	IL-4	0.822389	BAL
ICU_038	CCL2	668.715	BAL
ICU_038	CXCL8	135.085	BAL
ICU_038	CCL3	1.42384	BAL
ICU_038	IL-10	5.46492	BAL
ICU_038	G-CSF	81.5755	BAL
ICU_038	CXCL1	2395.59	BAL
ICU_038	HGF	373.433	BAL
ICU_038	IL-1a	8.39287	BAL
ICU_038	IL-3	0.223388	BAL
ICU_038	KITLG	17.1429	BAL
ICU_038	TNFSF10	40.4085	BAL
ICU_038	M-CSF	6.62568	BAL
ICU_038	CCL27	12.4962	BAL
ICU_038	Il-15	6.1679	BAL
ICU_038	IL-7	21.1	BAL
ICU_038	IL-12(p70)	0.925469	BAL
ICU_038	IL-17	4.59604	BAL
ICU_038	IL-9	7.9222	BAL
ICU_038	CLEC11A	6713.04	BAL
ICU_039	IL-2Ra	13.2284	BAL
ICU_039	CXCL9	605.256	BAL
ICU_039	CCL4	98.7054	BAL
ICU_039	IL-6	705.94	BAL
ICU_039	IFN-a2	9.93356	BAL
ICU_039	IFN-g	20.0515	BAL
ICU_039	CXCL12	17.1667	BAL
ICU_039	IL-1ra	5739.33	BAL
ICU_039	CCL7	5.27026	BAL
ICU_039	IL-16	97.0515	BAL
ICU_039	IL-12 (p40)	43.1308	BAL
ICU_039	LIF	60.9333	BAL
ICU_039	LTA	3.31168	BAL
ICU_039	IL-5	17.3844	BAL
ICU_039	GM-CSF	1.18191	BAL
ICU_039	MIF	569.966	BAL
ICU_039	TNF-a	212.924	BAL
ICU_039	CCL5	13.5788	BAL
ICU_039	IL-2	9.27235	BAL
ICU_039	IL-1b	519.155	BAL
ICU_039	IL-18	136.028	BAL
ICU_039	CCL11	2.08149	BAL
ICU_039	Basic FGF	17.3676	BAL
ICU_039	VEGFA	210.349	BAL
ICU_039	NGF	3.06735	BAL
ICU_039	PDGF-BB	39.8036	BAL
ICU_039	IP-10	0.971375	BAL
ICU_039	IL-13	0.45158	BAL
ICU_039	IL-4	2.29286	BAL
ICU_039	CCL2	167.675	BAL
ICU_039	CXCL8	3280.25	BAL
ICU_039	CCL3	24.5877	BAL
ICU_039	IL-10	29.6384	BAL
ICU_039	G-CSF	1457.36	BAL
ICU_039	CXCL1	1599.88	BAL
ICU_039	HGF	172.932	BAL
ICU_039	IL-1a	216.364	BAL
ICU_039	IL-3	0.582969	BAL
ICU_039	KITLG	15.1164	BAL
ICU_039	TNFSF10	140.105	BAL
ICU_039	M-CSF	38.481	BAL
ICU_039	CCL27	13.1909	BAL
ICU_039	Il-15	50.4593	BAL
ICU_039	IL-7	31.3129	BAL
ICU_039	IL-12(p70)	3.28253	BAL
ICU_039	IL-17	23.0833	BAL
ICU_039	IL-9	10.2225	BAL
ICU_039	CLEC11A	52.634	BAL
ICU_040	IL-2Ra	81.0642	BAL
ICU_040	CXCL9	5041.18	BAL
ICU_040	CCL4	105.176	BAL
ICU_040	IL-6	328.492	BAL
ICU_040	IFN-a2	10.024	BAL
ICU_040	IFN-g	30.9367	BAL
ICU_040	CXCL12	86.8355	BAL
ICU_040	IL-1ra	652.831	BAL
ICU_040	CCL7	57.7945	BAL
ICU_040	IL-16	39.1511	BAL
ICU_040	IL-12 (p40)	55.9009	BAL
ICU_040	LIF	45.6281	BAL
ICU_040	LTA	13.7143	BAL
ICU_040	IL-5	22.348	BAL
ICU_040	GM-CSF	2.85135	BAL
ICU_040	MIF	2255.4	BAL
ICU_040	TNF-a	48.401	BAL
ICU_040	CCL5	16.2971	BAL
ICU_040	IL-2	8.15362	BAL
ICU_040	IL-1b	9.77713	BAL
ICU_040	IL-18	73.921	BAL
ICU_040	CCL11	17.8404	BAL
ICU_040	Basic FGF	21.2333	BAL
ICU_040	VEGFA	12.6659	BAL
ICU_040	NGF	4.64684	BAL
ICU_040	PDGF-BB	61.0775	BAL
ICU_040	IP-10	10381.9	BAL
ICU_040	IL-13	2.31431	BAL
ICU_040	IL-4	1.68895	BAL
ICU_040	CCL2	1083.7	BAL
ICU_040	CXCL8	803.707	BAL
ICU_040	CCL3	65.9284	BAL
ICU_040	IL-10	210.14	BAL
ICU_040	G-CSF	1148.71	BAL
ICU_040	CXCL1	3280.47	BAL
ICU_040	HGF	235.157	BAL
ICU_040	IL-1a	24.5404	BAL
ICU_040	IL-3	0.914977	BAL
ICU_040	KITLG	47.3445	BAL
ICU_040	TNFSF10	178.543	BAL
ICU_040	M-CSF	38.3165	BAL
ICU_040	CCL27	26.0367	BAL
ICU_040	Il-15	56.57	BAL
ICU_040	IL-7	37.0849	BAL
ICU_040	IL-12(p70)	4.33279	BAL
ICU_040	IL-17	27.1043	BAL
ICU_040	IL-9	17.3448	BAL
ICU_040	CLEC11A	5377.76	BAL
ICU_041	IL-2Ra	262.471	BAL
ICU_041	CXCL9	8604.05	BAL
ICU_041	CCL4	636.031	BAL
ICU_041	IL-6	5963.04	BAL
ICU_041	IFN-a2	20.7646	BAL
ICU_041	IFN-g	83.0063	BAL
ICU_041	CXCL12	343.829	BAL
ICU_041	IL-1ra	3945.55	BAL
ICU_041	CCL7	1199.32	BAL
ICU_041	IL-16	46.3665	BAL
ICU_041	IL-12 (p40)	132.76	BAL
ICU_041	LIF	215.05	BAL
ICU_041	LTA	27.078	BAL
ICU_041	IL-5	63.6578	BAL
ICU_041	GM-CSF	34.7932	BAL
ICU_041	MIF	1260.5	BAL
ICU_041	TNF-a	195.518	BAL
ICU_041	CCL5	144.237	BAL
ICU_041	IL-2	18.5316	BAL
ICU_041	IL-1b	49.0151	BAL
ICU_041	IL-18	77.6011	BAL
ICU_041	CCL11	92.0578	BAL
ICU_041	Basic FGF	32.6452	BAL
ICU_041	VEGFA	52.4719	BAL
ICU_041	NGF	8.66425	BAL
ICU_041	PDGF-BB	78.8944	BAL
ICU_041	IP-10	22675.2	BAL
ICU_041	IL-13	2.50595	BAL
ICU_041	IL-4	6.55648	BAL
ICU_041	CCL2	1503.49	BAL
ICU_041	CXCL8	8123.31	BAL
ICU_041	CCL3	369.539	BAL
ICU_041	IL-10	109.272	BAL
ICU_041	G-CSF	50854.6	BAL
ICU_041	CXCL1	7398.21	BAL
ICU_041	HGF	1393.53	BAL
ICU_041	IL-1a	93.1713	BAL
ICU_041	IL-3	3.25355	BAL
ICU_041	KITLG	98.8725	BAL
ICU_041	TNFSF10	1584.05	BAL
ICU_041	M-CSF	90.6263	BAL
ICU_041	CCL27	92.8255	BAL
ICU_041	Il-15	87.202	BAL
ICU_041	IL-7	95.5832	BAL
ICU_041	IL-12(p70)	10.0877	BAL
ICU_041	IL-17	820.57	BAL
ICU_041	IL-9	62.7075	BAL
ICU_041	CLEC11A	34113.4	BAL
ICU_042	IL-2Ra	0.879601	BAL
ICU_042	CXCL9	22.3762	BAL
ICU_042	CCL4	3.81334	BAL
ICU_042	IL-6	2.84857	BAL
ICU_042	IFN-a2	1.73887	BAL
ICU_042	IFN-g	1.59001	BAL
ICU_042	CXCL12	0.862909	BAL
ICU_042	IL-1ra	361.406	BAL
ICU_042	CCL7	7.99747	BAL
ICU_042	IL-16	3.64979	BAL
ICU_042	IL-12 (p40)	0.283099	BAL
ICU_042	LIF	0.169435	BAL
ICU_042	LTA	0.225413	BAL
ICU_042	IL-5	1.66665	BAL
ICU_042	GM-CSF	0.129192	BAL
ICU_042	MIF	780.061	BAL
ICU_042	TNF-a	0.38494	BAL
ICU_042	CCL5	0.886102	BAL
ICU_042	IL-2	0.0991092	BAL
ICU_042	IL-1b	0.162554	BAL
ICU_042	IL-18	1.69201	BAL
ICU_042	CCL11	2.29856	BAL
ICU_042	Basic FGF	0.200963	BAL
ICU_042	VEGFA	1.37869	BAL
ICU_042	NGF	0.119145	BAL
ICU_042	PDGF-BB	1.89359	BAL
ICU_042	IP-10	226.53	BAL
ICU_042	IL-13	0.162377	BAL
ICU_042	IL-4	0.103382	BAL
ICU_042	CCL2	153.332	BAL
ICU_042	CXCL8	30.4373	BAL
ICU_042	CCL3	0.576828	BAL
ICU_042	IL-10	1.04117	BAL
ICU_042	G-CSF	12.1215	BAL
ICU_042	CXCL1	283.701	BAL
ICU_042	HGF	30.6765	BAL
ICU_042	IL-1a	2.29978	BAL
ICU_042	IL-3	0.0570436	BAL
ICU_042	KITLG	3.20605	BAL
ICU_042	TNFSF10	8.35814	BAL
ICU_042	M-CSF	0.250006	BAL
ICU_042	CCL27	0.539942	BAL
ICU_042	Il-15	0.115457	BAL
ICU_042	IL-7	0.216928	BAL
ICU_042	IL-12(p70)	0.35147	BAL
ICU_042	IL-17	0.448091	BAL
ICU_042	IL-9	2.56687	BAL
ICU_042	CLEC11A	52.634	BAL
ICU_043	IL-2Ra	15.4323	BAL
ICU_043	CXCL9	82.6081	BAL
ICU_043	CCL4	122.365	BAL
ICU_043	IL-6	634.883	BAL
ICU_043	IFN-a2	10.024	BAL
ICU_043	IFN-g	10.8992	BAL
ICU_043	CXCL12	68.829	BAL
ICU_043	IL-1ra	1178.45	BAL
ICU_043	CCL7	70.9616	BAL
ICU_043	IL-16	93.914	BAL
ICU_043	IL-12 (p40)	46.7909	BAL
ICU_043	LIF	47.3511	BAL
ICU_043	LTA	4.23794	BAL
ICU_043	IL-5	10.6309	BAL
ICU_043	GM-CSF	1.69617	BAL
ICU_043	MIF	1265.31	BAL
ICU_043	TNF-a	32.9326	BAL
ICU_043	CCL5	6.70261	BAL
ICU_043	IL-2	5.1132	BAL
ICU_043	IL-1b	12.2184	BAL
ICU_043	IL-18	3.94876	BAL
ICU_043	CCL11	25.7893	BAL
ICU_043	Basic FGF	17.2062	BAL
ICU_043	VEGFA	13.069	BAL
ICU_043	NGF	2.53888	BAL
ICU_043	PDGF-BB	24.1749	BAL
ICU_043	IP-10	486.982	BAL
ICU_043	IL-13	0.53708	BAL
ICU_043	IL-4	1.80689	BAL
ICU_043	CCL2	680.999	BAL
ICU_043	CXCL8	5180.59	BAL
[truncated: 7,313 more rows]

## Sheet: Cell counts
study_id	neuts	percent_neuts	percent_neuts_non_rbc	macs	percent_macs	percent_macs_non_rbc	monos	percent_monos	percent_monos_non_rbc	lymphs	percent_lymphs	percent_lymphs_non_rbc	be_cs	percent_be_cs	percent_be_cs_non_rbc	rbc	total_non_rbc	percent_rbc	total	other	percent_other	percent_other_non_rbc
ICU_001	6	1.17647	2.85714	196	38.4314	93.3333	8	1.56863	3.80952	0	0	0	0	0	0	300	210	58.8235	510	0	0	0
ICU_002	2	2.35294	100	0	0	0	0	0	0	0	0	0	0	0	0	83	2	97.6471	85	0	0	0
ICU_003	0	0	0	0	0	0	0	0	0	0	0	0	0	0	0	29	0	29	100	71	71	#NUM!
ICU_004	74	96.1039	96.1039	3	3.8961	3.8961	0	0	0	0	0	0	0	0	0	0	77	0	77	0	0	0
ICU_005	0	0	0	0	0	0	0	0	0	0	0	0	0	0	0	59	0	1	59	0	0	0
ICU_006	23	10.3139	38.9831	32	14.3498	54.2373	4	1.79372	6.77966	0	0	0	0	0	0	164	59	73.5426	223	0	0	0
ICU_007	0	0	0	0	0	0	0	0	0	0	0	0	0	0	0	0	0	0	0	0	0	0
ICU_008	0	0	0	0	0	0	0	0	0	0	0	0	0	0	0	0	0	0	0	0	0	0
ICU_009	0	0	0	51	53.125	100	0	0	0	0	0	0	0	0	0	0	51	0	96	45	46.875	88.2353
ICU_010	0	0	0	10	100	100	0	0	0	0	0	0	0	0	0	0	10	0	10	0	0	0
ICU_011	70	50.3597	100	0	0	0	0	0	0	0	0	0	0	0	0	69	70	49.6403	139	0	0	0
ICU_012	23	42.5926	52.2727	20	37.037	45.4545	1	1.85185	2.27273	0	0	0	0	0	0	10	44	18.5185	54	0	0	0
ICU_013	11	13.4146	100	0	0	0	0	0	0	0	0	0	0	0	0	71	11	86.5854	82	0	0	0
ICU_014	108	89.2562	91.5254	10	8.26446	8.47458	0	0	0	0	0	0	0	0	0	3	118	2.47934	121	0	0	0
ICU_015	5	2.6738	26.3158	13	6.95187	68.4211	1	0.534759	5.26316	0	0	0	0	0	0	168	19	89.8396	187	0	0	0
ICU_016	0	0	0	0	0	0	0	0	0	0	0	0	0	0	0	0	0	0	10	10	100	#NUM!
ICU_017	0	0	0	0	0	0	0	0	0	0	0	0	0	0	0	0	0	0	0	0	0	0
ICU_018	0	0	0	0	0	0	0	0	0	0	0	0	0	0	0	0	0	0	0	0	0	0
ICU_019	0	0	0	0	0	0	0	0	0	0	0	0	0	0	0	0	0	0	0	0	0	0
ICU_020	0	0	0	0	0	0	0	0	0	0	0	0	0	0	0	0	0	0	0	0	0	0
ICU_021	153	87.4286	91.0714	8	4.57143	4.7619	7	4	4.16667	0	0	0	0	0	0	7	168	4	175	0	0	0
ICU_022	3	1.40845	23.0769	10	4.69484	76.9231	0	0	0	0	0	0	0	0	0	200	13	93.8967	213	0	0	0
ICU_023	69	7.32484	48.5915	73	7.74947	51.4085	0	0	0	0	0	0	0	0	0	800	142	84.9257	942	0	0	0
ICU_024	0	0	0	0	0	0	0	0	0	0	0	0	0	0	0	0	0	0	0	0	0	0
ICU_025	49	28.3237	48.5149	52	30.0578	51.4851	0	0	0	0	0	0	0	0	0	72	101	41.6185	173	0	0	0
ICU_026	9	50	50	0	0	0	9	50	50	0	0	0	0	0	0	0	18	0	18	0	0	0
ICU_027	0	0	0	0	0	0	0	0	0	0	0	0	0	0	0	0	0	0	0	0	0	0
ICU_028	0	0	0	69	30.531	86.25	0	0	0	0	0	0	11	4.86726	13.75	146	80	64.6018	226	0	0	0
ICU_029	0	0	0	32	15.2381	91.4286	3	1.42857	8.57143	0	0	0	0	0	0	166	35	79.0476	201	0	0	0
ICU_030	0	0	0	0	0	0	0	0	0	0	0	0	0	0	0	0	0	0	0	0	0	0
ICU_031	10	1.60772	38.4615	12	1.92926	46.1538	1	0.160772	3.84615	3	0.482315	11.5385	0	0	0	596	26	95.8199	622	0	0	0
ICU_032	93	100	100	0	0	0	0	0	0	0	0	0	0	0	0	0	93	0	93	0	0	0
ICU_033	0	0	0	0	0	0	0	0	0	0	0	0	0	0	0	0	0	0	0	0	0	0
ICU_034	96	94.1176	94.1176	6	5.88235	5.88235	0	0	0	0	0	0	0	0	0	0	102	0	102	0	0	0
ICU_035	0	0	0	0	0	0	0	0	0	0	0	0	0	0	0	0	0	0	0	0	0	0
ICU_036	9	7.82609	60	3	2.6087	20	3	2.6087	20	0	0	0	0	0	0	100	15	86.9565	115	0	0	0
ICU_037	0	0	0	9	52.9412	100	0	0	0	0	0	0	0	0	0	8	9	47.0588	17	0	0	0
ICU_038	3	11.5385	27.2727	7	26.9231	63.6364	0	0	0	0	0	0	1	3.84615	9.09091	15	11	57.6923	26	0	0	0
ICU_039	0	0	0	0	0	0	0	0	0	0	0	0	0	0	0	0	0	0	0	0	0	0
ICU_040	5	3.44828	45.4545	6	4.13793	54.5455	0	0	0	0	0	0	0	0	0	134	11	92.4138	145	0	0	0
ICU_041	0	0	0	0	0	0	0	0	0	0	0	0	0	0	0	0	0	0	0	0	0	0
ICU_042	18	4.87805	13.5338	114	30.8943	85.7143	1	0.271003	0.75188	0	0	0	0	0	0	236	133	63.9566	369	0	0	0
ICU_043	88	96.7033	96.7033	2	2.1978	2.1978	1	1.0989	1.0989	0	0	0	0	0	0	0	91	0	91	0	0	0
ICU_044	43	91.4894	97.7273	1	2.12766	2.27273	0	0	0	0	0	0	0	0	0	3	44	6.38298	47	0	0	0
ICU_045	5	3.31126	3.31126	146	96.6887	96.6887	0	0	0	0	0	0	0	0	0	0	151	0	151	0	0	0
ICU_046	7	1.69903	100	0	0	0	0	0	0	0	0	0	0	0	0	405	7	98.301	412	0	0	0
ICU_047	117	34.4118	92.126	10	2.94118	7.87402	0	0	0	0	0	0	0	0	0	213	127	62.6471	340	0	0	0
ICU_048	11	100	100	0	0	0	0	0	0	0	0	0	0	0	0	0	11	0	11	0	0	0
ICU_049	0	0	0	0	0	0	0	0	0	0	0	0	0	0	0	0	0	0	0	0	0	0
ICU_050	0	0	0	0	0	0	0	0	0	0	0	0	0	0	0	0	0	0	0	0	0	0
ICU_051	10	83.3333	90.9091	1	8.33333	9.09091	0	0	0	0	0	0	0	0	0	1	11	8.33333	12	0	0	0
ICU_052	105	82.6772	89.7436	12	9.44882	10.2564	0	0	0	0	0	0	0	0	0	10	117	7.87402	127	0	0	0
ICU_053	12	7.40741	10.3448	104	64.1975	89.6552	0	0	0	0	0	0	0	0	0	46	116	28.3951	162	0	0	0
ICU_054	90	79.646	90	10	8.84956	10	0	0	0	0	0	0	0	0	0	3	100	2.65487	113	10	8.84956	10
ICU_055	0	0	0	0	0	0	0	0	0	0	0	0	0	0	0	0	0	0	0	0	0	0
ICU_056	4	4	80	1	1	20	0	0	0	0	0	0	0	0	0	95	5	95	100	0	0	0
ICU_057	0	0	0	0	0	0	0	0	0	0	0	0	0	0	0	0	0	0	0	0	0	0
ICU_058	0	0	0	0	0	0	0	0	0	0	0	0	0	0	0	80	0	100	80	0	0	0
ICU_059	0	0	0	0	0	0	0	0	0	0	0	0	0	0	0	0	0	0	0	0	0	0
ICU_060	0	0	0	0	0	0	0	0	0	0	0	0	0	0	0	0	0	0	0	0	0	0
ICU_061	0	0	0	0	0	0	0	0	0	0	0	0	0	0	0	0	0	0	0	0	0	0
ICU_062	0	0	0	0	0	0	0	0	0	0	0	0	0	0	0	0	0	0	0	0	0	0
ICU_063	8	14.0351	72.7273	3	5.26316	27.2727	0	0	0	0	0	0	0	0	0	46	11	80.7018	57	0	0	0
ICU_064	103	35.034	96.2617	3	1.02041	2.80374	0	0	0	0	0	0	1	0.340136	0.934579	187	107	63.6054	294	0	0	0
ICU_065	94	83.1858	100	0	0	0	0	0	0	0	0	0	0	0	0	19	94	16.8142	113	0	0	0
ICU_066	0	0	0	10	38.4615	100	0	0	0	0	0	0	0	0	0	0	10	0	26	16	61.5385	160
ICU_067	0	0	0	0	0	0	0	0	0	0	0	0	0	0	0	0	0	0	0	0	0	0
ICU_068	166	99.4012	99.4012	1	0.598802	0.598802	0	0	0	0	0	0	0	0	0	0	167	0	167	0	0	0
ICU_069	37	100	100	0	0	0	0	0	0	0	0	0	0	0	0	0	37	0	37	0	0	0
ICU_070	0	0	0	0	0	0	0	0	0	0	0	0	0	0	0	0	0	0	0	0	0	0
ICU_071	0	0	0	0	0	0	0	0	0	0	0	0	0	0	0	0	0	0	0	0	0	0
ICU_072	0	0	0	1	1.40845	100	0	0	0	0	0	0	0	0	0	70	1	98.5915	71	0	0	0
ICU_073	91	95.7895	95.7895	4	4.21053	4.21053	0	0	0	0	0	0	0	0	0	0	95	0	95	0	0	0
ICU_074	10	8.06452	41.6667	3	2.41935	12.5	0	0	0	1	0.806452	4.16667	10	8.06452	41.6667	100	24	80.6452	124	0	0	0
ICU_075	105	64.0244	100	0	0	0	0	0	0	0	0	0	0	0	0	59	105	35.9756	164	0	0	0
ICU_076	0	0	0	0	0	0	0	0	0	0	0	0	0	0	0	0	0	0	0	0	0	0
ICU_077	122	64.8936	99.187	1	0.531915	0.813008	0	0	0	0	0	0	0	0	0	60	123	31.9149	183	0	0	0
ICU_078	0	0	0	0	0	0	0	0	0	0	0	0	0	0	0	0	0	0	0	0	0	0
ICU_079	1	0.369004	9.09091	10	3.69004	90.9091	0	0	0	0	0	0	0	0	0	260	11	95.941	271	0	0	0
ICU_080	143	39.8329	100	0	0	0	0	0	0	0	0	0	0	0	0	216	143	60.1671	359	0	0	0
ICU_081	0	0	0	0	0	0	0	0	0	0	0	0	0	0	0	0	0	0	0	0	0	0
ICU_082	0	0	0	0	0	0	0	0	0	0	0	0	0	0	0	0	0	0	0	0	0	0
ICU_083	62	23.9382	64.5833	33	12.7413	34.375	1	0.3861	1.04167	0	0	0	0	0	0	163	96	62.9344	259	0	0	0
ICU_084	7	3.66492	23.3333	22	11.5183	73.3333	1	0.52356	3.33333	0	0	0	0	0	0	161	30	84.2932	191	0	0	0
ICU_085	0	0	0	0	0	0	0	0	0	0	0	0	0	0	0	0	0	0	0	0	0	0
ICU_086	0	0	0	0	0	0	0	0	0	0	0	0	0	0	0	0	0	0	0	0	0	0
ICU_088	0	0	0	3	3.125	100	0	0	0	0	0	0	0	0	0	93	3	96.875	96	0	0	0
ICU_087	97	100	100	0	0	0	0	0	0	0	0	0	0	0	0	0	97	0	97	0	0	0
ICU_089	0	0	0	0	0	0	0	0	0	0	0	0	0	0	0	0	0	0	0	0	0	0
ICU_090	126	95.4545	95.4545	1	0.757576	0.757576	5	3.78788	3.78788	0	0	0	0	0	0	0	132	0	132	0	0	0
ICU_091	0	0	0	0	0	0	0	0	0	0	0	0	0	0	0	0	0	0	0	0	0	0
ICU_092	0	0	0	0	0	0	0	0	0	0	0	0	0	0	0	0	0	0	0	0	0	0
ICU_093	5	2.45098	4.80769	98	48.0392	94.2308	1	0.490196	0.961538	0	0	0	0	0	0	100	104	49.0196	204	0	0	0
ICU_094	123	82	95.3488	6	4	4.65116	0	0	0	0	0	0	0	0	0	21	129	14	150	0	0	0
ICU_095	0	0	0	0	0	0	0	0	0	0	0	0	0	0	0	0	0	0	0	0	0	0
ICU_096	0	0	0	0	0	0	0	0	0	0	0	0	0	0	0	0	0	0	0	0	0	0
ICU_097	0	0	0	0	0	0	0	0	0	0	0	0	0	0	0	0	0	0	0	0	0	0
ICU_098	81	66.9421	100	0	0	0	0	0	0	0	0	0	0	0	0	40	81	33.0579	121	0	0	0
ICU_099	0	0	0	0	0	0	0	0	0	0	0	0	0	0	0	0	0	0	0	0	0	0
ICU_100	0	0	0	126	90.6475	97.6744	2	1.43885	1.55039	1	0.719424	0.775194	0	0	0	10	129	7.19424	139	0	0	0

## Sheet: BAL RNAseq
Gene	ICU_001	ICU_003	ICU_005	ICU_006	ICU_007	ICU_008	ICU_009	ICU_010	ICU_012	ICU_013	ICU_014	ICU_015	ICU_016	ICU_017	ICU_020	ICU_021	ICU_022	ICU_023	ICU_024	ICU_025	ICU_027	ICU_028	ICU_029	ICU_030	ICU_031	ICU_032	ICU_033	ICU_034	ICU_036	ICU_037	ICU_038	ICU_039	ICU_040	ICU_042	ICU_044	ICU_045	ICU_046	ICU_047	ICU_048	ICU_050	ICU_051	ICU_052	ICU_053	ICU_054	ICU_055	ICU_056	ICU_057	ICU_058	ICU_059
ENSG00000163666	13	9	10	10	29	9	2	16	18	6	21	76	3	6	6	94	29	13	125	10	0	42	13	50	32	3	3	9	9	46	7	7	70	8	3	19	5	51	5	2	39	47	9	7	5	12	0	0	18
ENSG00000108700	45	15	11	23	14	621	41	18	254	7	325	11266	13	3	0	2416	182	401	7248	56	164	216	132	12770	128	31	6	32	48	729	67	10	903	89	74	14	8	1206	61	42	1369	3883	12	3	16	41	19	2	296
ENSG00000122643	266	238	333	285	593	317	193	245	317	318	540	965	69	282	193	1811	143	339	3797	238	84	575	302	340	701	93	291	349	299	451	234	164	1195	292	189	300	551	693	338	232	848	777	546	273	503	550	277	213	428
ENSG00000185745	676	377	503	587	1173	303	482	787	1043	136	1897	4449	285	54	68	9098	733	900	16297	166	48	2017	898	1251	2917	128	95	529	483	3153	392	33	681	1201	180	763	142	4648	489	246	5320	5173	2766	384	268	595	900	31	1306
ENSG00000169248	19	9	2	22	2	106	8	16	55	3	124	1308	1	0	0	291	7	15	5854	8	99	91	16	784	129	16	8	15	7	149	20	13	25	12	2	14	0	1121	138	19	928	114	20	9	0	24	1	3	28
ENSG00000169245	88	97	22	89	40	542	82	103	452	14	799	5816	9	0	5	1091	108	158	18595	73	1582	674	291	5281	1191	214	68	104	239	1185	191	61	829	190	55	47	72	4382	442	97	4740	3008	192	102	30	341	14	4	242
ENSG00000134321	286	91	227	407	441	170	186	371	970	158	3657	9634	661	20	45	29243	538	629	51939	187	251	674	475	4876	2332	1362	96	565	223	1814	219	61	1344	610	380	246	368	9839	404	291	16942	5680	924	119	181	364	656	30	864
ENSG00000101188	21	8	53	14	86	3	377	17	11	53	78	328	260	413	1549	176	35	280	13	3	996	13	9	29	80	46	30	18	30	52	55	36	18	22	368	8	5	55	30	2524	137	955	38	440	784	22	113	774	373
ENSG00000197272	17	60	9	42	28	11	32	32	35	5	60	448	23	15	10	249	32	39	712	9	132	58	14	238	61	29	34	24	76	45	15	35	62	14	15	29	6	108	14	28	76	50	20	31	7	29	52	48	31
ENSG00000115155	0	21	12	12	151	8	2	1	85	22	9	1678	0	0	0	111	0	29	53	0	0	69	101	14	68	1	2	3	12	92	2	1	115	2	0	0	121	27	2	5	6	14	111	0	8	27	4	0	11
ENSG00000135245	57	78	22	352	329	59	90	229	94	32	14	37	1005	22	5008	386	53	74	316	167	2176	208	53	60	53	258	598	442	549	91	23	144	54	73	60	184	29	401	863	394	67	50	125	81	15	89	76	8	85
ENSG00000158481	17	41	73	38	28	2	111	5	40	293	0	13	16	34	0	0	4	39	5	28	7	15	14	59	1095	14	398	66	161	8	24	20	0	15	4	18	236	28	32	11	18	11	22	18	113	23	84	6	18
ENSG00000168899	188	294	257	496	187	330	236	160	806	123	468	7534	41	398	169	3733	153	1188	1196	347	324	195	114	3487	770	33	277	297	170	603	225	55	1266	95	125	62	435	766	240	106	491	878	133	174	308	395	97	110	175
ENSG00000105374	204	293	776	169	97	1175	286	154	1187	606	589	10679	147	425	843	2376	274	1792	198	19	140	1175	781	451	1593	57	932	169	221	801	90	38	1656	96	232	34	2078	342	118	567	597	2042	74	173	509	448	186	4113	2015
ENSG00000068079	853	728	454	1932	761	929	1142	680	1210	315	873	9547	179	397	98	6739	1430	2521	4382	607	404	1427	613	3480	1603	350	321	749	642	2090	516	225	1291	614	246	662	821	1347	478	221	1237	2273	1140	513	470	896	255	197	1001
ENSG00000184979	127	73	27	71	208	71	53	102	109	80	100	561	12	26	0	251	164	129	541	84	1	353	181	256	488	12	34	106	108	387	96	28	317	212	42	153	108	309	76	59	413	662	333	66	27	132	29	0	274
ENSG00000121858	400	404	1169	304	943	258	305	225	473	768	1763	7079	116	378	214	3598	197	876	8589	762	290	303	480	1548	1635	176	483	649	1004	830	259	406	1053	253	377	212	1187	2293	1869	385	2737	2423	705	456	1001	637	905	1246	722
ENSG00000137959	495	224	197	1113	1790	284	368	409	943	135	957	9333	26	72	28	6916	1446	1502	6597	487	42	1410	709	1662	2643	266	38	391	193	1800	233	48	2197	893	80	478	167	1505	173	141	2062	3260	2150	166	54	374	246	0	1494
ENSG00000004468	243	209	131	91	906	213	62	54	397	495	249	2201	111	59	66	226	37	119	561	414	157	222	232	612	529	97	348	187	250	318	135	88	1607	75	222	30	370	267	208	423	514	531	108	104	169	477	179	43	165
ENSG00000162722	87	47	1738	242	4	21	15	5	10	99	2	17	40	153	8	5	25	112	0	2	5	14	105	10	1025	5	393	11	219	20	71	14	3	70	9	7	1652	41	7	21	31	41	10	18	112	67	171	819	253
ENSG00000138646	392	491	409	486	703	264	280	727	633	65	1327	2047	234	135	26	4487	216	619	6759	49	95	836	421	656	1322	223	178	540	493	1151	278	78	1151	958	228	756	401	2147	255	240	2847	2985	1853	539	219	709	448	13	653
ENSG00000137965	505	397	438	536	661	486	376	474	1025	313	817	3016	103	272	40	1897	934	767	4915	242	45	1700	733	998	2187	253	190	499	277	1499	378	116	1362	793	127	706	622	1353	252	203	1328	1870	1336	274	311	575	353	36	1191
ENSG00000105246	5	30	26	21	122	134	24	43	117	14	27	51	262	45	842	173	0	15	84	12	168	15	1	31	91	62	370	66	51	45	1	90	995	1	67	7	6	27	19	957	83	128	6	145	36	20	21	380	105
ENSG00000116663	512	695	203	442	597	870	329	458	417	181	499	1255	91	189	269	795	348	521	867	298	365	884	390	668	812	196	338	495	452	757	303	104	685	439	270	436	408	699	235	551	802	1362	639	430	328	731	141	496	741
ENSG00000172379	52	3	48	1	13	3	13	1	8	112	8	92	31	0	4	27	1	17	104	21	30	1	14	59	114	93	53	25	38	9	21	12	22	31	90	6	1	109	18	89	345	559	1	31	23	15	15	2	5
ENSG00000100453	51	139	488	125	30	536	272	25	549	955	1053	18324	38	119	8	391	86	1116	1013	22	251	1385	643	1266	2312	46	634	66	169	357	179	72	1906	83	61	10	2881	252	141	24	391	172	26	66	220	675	189	96	73
ENSG00000180828	0	0	1	0	0	0	0	0	0	0	0	0	0	0	0	6	0	0	5	0	1	0	0	0	2	0	4	0	0	0	0	0	45	0	1	0	0	1	0	3	0	6	0	0	2	0	0	0	0
ENSG00000108106	440	378	331	526	458	499	503	437	606	321	373	2241	248	544	332	1341	483	1283	1238	470	304	499	351	1319	655	166	478	489	690	480	260	219	1854	341	259	282	728	511	465	230	480	723	330	486	415	906	291	120	590
ENSG00000133069	35	8	682	21	237	13	4	6	10	50	24	36	20	211	31	14	6	39	2	84	9	14	45	15	85	20	118	32	80	3	9	31	34	27	10	4	134	3	20	20	16	10	20	11	35	61	23	694	313
ENSG00000086065	1137	1084	787	802	1858	1405	688	1161	921	935	1704	1026	779	919	868	1013	826	1057	1790	770	1290	1836	1205	1123	2086	848	1393	1748	1677	2382	911	617	1865	1083	1048	1332	948	2580	1213	1582	2083	3583	1736	1274	1568	1781	1456	721	2157
ENSG00000157601	2372	1379	1247	3579	3768	1335	2262	1777	3285	761	4069	31364	2061	275	115	17010	2912	3995	21308	1444	525	6191	3337	5815	8388	3435	590	2521	1899	6605	1640	552	4433	3353	799	3267	1398	7016	1707	1214	9028	8368	6404	862	582	1520	1543	116	5820
ENSG00000249138	26	28	86	462	113	312	207	75	62	15	61	1345	239	602	1796	1468	300	601	1083	156	361	82	16	81	9	70	75	13	10	25	6	245	26	4	0	14	4	11	10	125	22	11	18	10	13	7	41	27	54
ENSG00000029534	5	14	401	16	8	39	5	8	10	9	2	69	15	12	17	6	10	39	5	6	2	11	35	12	118	13	60	12	23	1	7	3	9	18	4	7	226	11	7	2	6	14	3	4	31	30	30	124	95
ENSG00000137869	35	17	5	23	6	33	6	27	7	1	4	30	3	32	448	18	4	13	0	3	8	147	17	7	32	27	0	7	6	8	40	17	28	21	2	23	2	10	6	62	43	8	9	115	18	31	12	99	218
ENSG00000230191	2	0	0	0	0	0	1	0	3	1	0	42	1	1	0	11	0	0	26	0	3	0	6	1	0	0	0	0	0	0	0	0	3	0	1	0	0	0	0	0	1	4	1	1	0	0	2	2	0
ENSG00000172159	25	32	8	19	24	29	29	40	36	23	80	122	58	23	104	91	30	57	104	50	27	39	26	24	87	27	28	54	19	50	51	9	69	23	27	22	50	54	77	39	277	338	40	17	73	36	57	21	185
ENSG00000070182	13	5	448	5	19	29	3	1	14	24	4	6	4	15	11	33	1	9	0	7	10	2	10	14	121	6	40	4	23	0	1	26	1	5	5	1	199	1	7	1	1	12	2	4	35	13	14	78	69
ENSG00000136244	329	24	33	243	201	569	82	531	117	13	92	2676	435	40	112	72	962	114	4471	219	798	343	217	316	328	931	1210	184	241	184	120	1066	99	20	125	26	6	402	31	2188	50	723	14	18	41	368	40	20	215
ENSG00000136514	109	133	70	114	163	94	75	92	141	80	240	582	15	25	0	523	82	127	493	206	7	185	78	179	156	15	39	117	97	160	33	35	177	86	43	94	149	191	76	52	215	255	153	81	36	144	17	11	92
ENSG00000135114	878	660	397	1689	993	248	844	765	685	138	626	3499	72	172	32	3903	587	1217	4963	200	127	1572	581	1108	2397	213	525	859	534	2693	355	189	535	1505	287	874	1479	1195	540	572	1823	2405	2662	420	618	811	412	152	1145
ENSG00000163512	886	807	649	836	1119	960	443	933	652	609	462	701	276	727	1709	692	468	1036	527	363	428	1284	567	386	1650	316	765	842	806	1077	990	248	644	719	898	1427	583	934	576	866	785	1745	1354	2013	1183	1562	528	379	1405
ENSG00000185338	185	192	335	204	190	555	160	243	336	406	700	2146	164	1543	80	1237	135	1609	2034	175	222	873	110	705	293	190	255	116	244	258	209	110	977	227	118	150	545	330	97	187	533	743	343	798	1564	303	395	481	1077
ENSG00000148344	7	43	80	14	318	30	26	5	4	40	60	53	2420	14	6154	55	66	25	214	117	4168	6	2	328	15	633	269	235	221	141	6	363	18	6	500	6	9	27	530	6761	1307	40	7	29	92	20	185	51	24
ENSG00000184792	30	3	381	18	106	40	5	1	2	51	11	62	11	34	13	15	4	26	4	59	11	25	33	30	114	7	97	20	77	2	8	31	0	20	8	2	215	4	36	14	23	19	3	7	19	23	8	322	69
ENSG00000131203	195	24	69	6	69	27	14	12	117	111	576	3037	106	0	0	1022	31	47	12803	1096	2001	8	10	3286	617	287	515	122	66	91	27	717	351	16	63	18	348	2302	1321	807	3813	283	12	43	34	246	46	0	30
ENSG00000166947	3	7	143	6	0	1	0	1	2	4	0	0	4	10	0	3	0	0	0	0	0	0	9	4	70	0	35	1	38	0	3	6	0	5	0	0	166	4	0	1	0	8	2	0	2	6	17	147	33
ENSG00000163958	32	58	49	170	106	63	217	49	73	7	537	438	154	421	6899	509	108	182	447	43	637	50	57	85	51	196	90	56	96	27	11	33	68	41	13	77	4	100	329	816	110	204	42	51	24	46	75	2861	460
ENSG00000102794	0	3	0	5	10	4	1	1	4	2	52	278	35	0	16	188	0	1	5417	0	317	4	0	256	3	562	789	14	16	5	1	236	12	2	10	1	4	130	10	236	269	64	3	4	0	1	0	1	2
ENSG00000188820	23	37	37	37	39	33	42	26	171	29	171	999	11	16	11	149	5	42	357	7	70	21	21	593	141	51	61	37	49	36	47	16	171	6	21	18	101	501	46	32	509	200	19	34	73	77	21	2	37
ENSG00000141543	1692	1287	1176	609	983	1855	878	1415	1142	1544	723	1505	1425	1353	4210	486	775	1487	2179	963	3401	2080	1271	797	1839	1457	1567	1575	2133	1413	1631	561	1398	1054	1020	1301	1108	1481	1773	1031	1143	2185	996	1526	2278	2302	1505	419	1751
ENSG00000146386	1273	583	529	909	494	619	520	815	1050	551	439	799	345	702	1979	420	565	885	121	173	342	1289	727	256	1161	139	563	543	513	939	516	172	1074	648	594	795	1541	1387	549	644	451	1444	866	592	613	770	403	572	1125
ENSG00000134326	370	218	142	217	713	185	183	338	375	119	699	1395	146	41	25	1049	281	424	1991	129	66	1092	487	787	1602	275	45	397	238	793	309	48	621	805	165	741	230	2336	187	184	2732	3014	1466	210	137	551	157	25	951
ENSG00000115009	108	706	55	1055	472	71	74	847	137	102	78	72	5018	205	54409	116	718	161	2953	387	30892	209	41	206	76	2984	8265	724	6457	1022	112	7500	22	35	2859	94	73	1053	1269	19206	2928	172	111	385	168	617	2308	189	299
ENSG00000089692	12	184	203	39	71	315	72	19	722	89	678	17044	9	28	0	189	3	635	86	132	47	403	218	211	492	21	131	46	134	186	56	8	1944	22	53	15	1023	71	96	13	129	66	24	18	20	346	71	12	22
ENSG00000167768	1	3	229	51	0	0	1	0	24	2	0	1	23	9	3	0	6	10	0	0	0	1	10	2	139	0	51	2	38	0	2	2	0	9	1	7	315	3	1	0	1	3	0	0	7	6	8	157	19
ENSG00000134470	198	176	141	144	224	539	145	184	338	131	286	1531	69	274	10	112	145	266	363	148	197	282	132	479	263	76	283	194	144	240	142	128	559	135	123	124	231	294	86	200	437	419	73	200	164	236	130	89	263
ENSG00000004939	3	39	1451	316	1	0	0	2	11	83	5	5	82	234	96	17	41	145	7	6	2	0	48	43	1062	0	308	4	260	1	14	14	36	59	1	1	1511	22	12	21	19	38	9	3	116	50	143	1717	505
ENSG00000164509	2	0	0	0	0	1	1	0	1	0	4	232	2	0	0	29	0	9	64	2	10	2	4	29	10	4	6	2	3	2	2	0	11	0	0	1	26	8	6	4	52	5	1	3	5	2	10	0	1
ENSG00000107201	314	357	347	404	529	267	337	324	467	207	990	2155	282	143	130	2449	181	701	4866	134	370	842	413	667	1429	642	360	513	583	747	338	133	459	703	211	603	888	1767	440	419	2551	2754	1250	427	601	538	721	186	695
ENSG00000133101	16	8	15	2	103	98	7	82	8	58	47	146	13	153	481	134	20	16	185	138	45	22	15	71	16	31	89	70	229	62	5	23	22	12	45	5	17	5	68	105	125	106	10	9	95	40	28	77	66
ENSG00000185304	17	2	4	0	27	14	6	2	2	25	5	1	75	23	93	24	3	0	24	14	348	2	7	0	6	1	1	5	1	3	0	31	0	1	4	6	21	23	6	16	5	9	4	0	53	37	5	10	6
ENSG00000145779	469	686	978	395	819	629	584	505	891	694	679	1838	1555	763	2510	488	201	1317	1040	341	1714	676	446	608	1530	763	3166	1250	1190	584	425	626	1217	335	594	434	2321	1137	502	2599	1105	2529	651	873	1430	974	767	689	1072
ENSG00000104213	9	1	7	2	17	1	4	2	2	9	8	11	2	2	2	32	0	2	13	1	4	1	3	29	9	0	2	8	10	14	0	4	5	3	9	2	0	12	1	14	13	29	3	2	14	0	0	0	0
ENSG00000089127	1098	1302	488	907	1594	1073	633	1120	1352	287	1116	5644	65	142	48	971	928	1014	4038	478	88	2641	930	1490	3522	181	210	1629	1036	3319	610	281	1917	2061	442	1490	300	2169	946	447	3014	4712	3154	1035	295	1186	316	31	1915
ENSG00000011422	4611	6837	2591	6050	4107	2944	5511	4482	4709	4528	7729	11250	29756	4490	59626	7578	2799	7551	43321	3198	87318	4724	3632	10655	5315	37016	32846	10301	31177	5989	3493	17673	2455	2927	8279	3534	1777	5967	25275	76345	25555	11631	3929	4031	6396	11072	15545	3306	7395
ENSG00000108771	390	450	201	429	578	783	369	505	337	252	226	2276	82	163	13	1124	286	448	1478	281	122	771	394	683	1010	193	280	415	361	482	264	129	315	482	139	624	451	756	125	179	898	1023	530	244	220	562	171	46	650
ENSG00000152766	56	207	1681	262	150	225	984	213	385	525	2127	7731	146	1998	1496	4868	99	1671	2813	69	867	53	125	2678	686	141	385	142	278	443	391	97	909	38	198	44	461	1188	490	966	1780	2465	42	578	1402	279	783	1849	1375
ENSG00000158578	12	85	2862	426	6	5	0	4	32	207	16	7	165	191	145	11	157	507	1	3	12	2	128	80	4434	6	2241	4	1703	5	24	21	3	178	6	4	5387	192	29	36	43	65	13	17	199	66	664	6969	532
ENSG00000135148	807	875	798	618	717	826	629	706	835	616	1294	2775	261	596	311	1458	300	971	2119	404	1037	915	571	1257	1530	597	605	889	889	941	475	295	1083	577	499	580	1553	1450	809	653	1024	2175	790	694	1196	1011	731	524	1002
ENSG00000187699	3	1	43	8	1	5	2	1	2	7	1	2	0	5	0	0	0	14	0	0	0	2	7	12	39	0	46	0	16	0	1	10	4	6	0	0	30	7	2	0	8	2	0	1	17	5	8	80	14
ENSG00000108309	11	26	851	38	15	5	22	20	17	3	11	49	7	46	2	4	10	12	0	2	2	8	21	11	51	4	51	12	84	15	2	7	0	6	14	18	177	7	9	7	8	15	15	6	32	16	23	294	57
ENSG00000232810	13	178	71	197	263	54	69	211	193	163	225	654	1511	107	4594	563	232	230	4111	158	4209	145	26	405	191	3330	1189	606	799	121	19	1222	215	66	253	62	457	456	173	2883	1044	278	65	68	124	32	299	194	156
ENSG00000126709	8359	2643	1928	8115	6896	3109	8013	3934	8754	742	7233	24990	1038	985	46	31659	12418	8821	16525	3208	543	14111	6144	12190	12454	527	606	3684	2348	17941	2845	425	12541	4732	685	6055	1085	8500	1525	1162	6434	14873	10021	1813	623	4203	1722	185	7478
ENSG00000134594	11	33	70	24	14	47	15	11	23	18	19	167	13	16	144	16	0	56	18	4	39	29	15	14	46	15	63	23	32	26	12	10	97	5	19	4	183	14	24	92	14	28	7	19	74	71	30	61	33
ENSG00000185897	7	2	63	17	38	10	43	17	11	28	90	103	124	37	274	142	5	18	94	3	134	2	2	77	14	67	47	64	64	9	4	88	40	1	12	0	59	28	29	147	85	169	1	31	48	82	144	138	76
ENSG00000115523	579	301	580	111	11	283	673	23	1806	952	480	82290	92	270	26	254	350	859	239	29	89	1425	1621	1262	434	106	1748	70	319	595	129	63	3342	52	44	17	3614	218	122	21	576	266	6	12	223	692	368	13	61
ENSG00000272666	7	16	22	4	9	16	6	7	25	4	31	235	51	1	13	119	12	17	87	42	66	8	5	47	34	16	52	18	24	11	0	41	96	3	10	4	4	55	26	20	81	52	5	6	17	18	19	3	12
ENSG00000162367	3	3	224	12	0	11	0	3	20	2	0	1	3	28	7	2	1	4	0	1	0	1	4	6	39	10	40	1	9	0	0	8	13	9	4	5	64	2	0	0	3	6	3	0	25	8	10	75	51
ENSG00000145335	107	246	1475	226	86	373	86	44	193	164	101	112	41	65	18	29	124	246	26	49	44	156	215	127	743	35	514	163	380	76	174	99	24	84	98	55	1456	212	111	74	192	201	59	230	191	303	120	1425	268
ENSG00000114770	655	385	397	235	1757	329	557	539	733	704	352	865	90	638	71	86	205	821	17	814	139	843	704	206	993	388	557	636	521	426	508	385	122	718	223	685	402	283	238	207	507	652	484	278	512	993	274	208	1349
ENSG00000277496	51	76	78	31	78	71	56	38	72	45	199	249	290	135	343	311	41	151	31	83	313	70	24	43	67	221	63	100	206	80	25	37	83	16	113	22	171	80	120	277	226	275	27	74	57	50	135	103	67
ENSG00000163568	12	69	73	45	75	43	30	68	104	12	305	273	8	22	79	95	22	59	318	6	169	92	34	42	116	209	195	91	163	252	16	58	400	30	46	23	165	241	204	179	410	319	33	51	44	86	207	76	158
ENSG00000107745	903	897	551	426	889	546	550	552	643	633	633	1197	995	600	728	335	519	758	279	371	1662	912	688	321	1349	819	685	1005	1480	1159	665	293	395	656	583	935	541	1049	678	1104	1797	2429	960	831	932	1157	722	361	1293
ENSG00000131979	136	235	224	183	822	385	155	212	435	235	1325	3930	1518	146	5100	819	54	379	7554	213	4664	320	205	663	512	6147	1391	828	1224	450	153	639	932	157	481	67	912	1950	822	5236	3081	1722	115	487	556	375	675	557	422
ENSG00000277632	392	1314	593	4489	3226	2530	2206	1824	1834	2271	3589	9923	63144	832	133244	15356	2383	2670	53510	888	66191	920	235	10437	588	51262	18313	8996	6826	2037	340	11977	4967	154	3141	452	1153	11221	1639	66951	15792	7250	413	1277	828	1156	2015	3725	1513
ENSG00000179639	17	44	189	8	23	11	23	15	27	216	0	0	14	3	0	1	0	15	0	14	2	14	26	16	688	11	401	26	141	2	8	16	0	13	13	13	87	22	35	10	0	3	20	0	61	15	64	0	15
ENSG00000103671	431	420	328	275	474	491	298	331	454	378	313	721	169	351	187	140	192	540	61	253	168	628	390	335	710	131	338	489	402	532	395	152	337	379	365	359	521	328	296	354	431	1037	422	445	677	593	240	174	544
ENSG00000240065	1001	1221	907	1715	711	1476	1054	564	1769	748	3010	6170	523	851	324	3717	523	3475	3249	1526	2335	1256	653	2961	2033	761	832	1187	1227	2169	553	573	3039	483	419	523	3485	2370	1127	397	1744	3064	1047	1062	1610	1949	959	487	950
ENSG00000041357	1877	1546	1273	3403	1420	2231	1855	1284	1672	991	1070	4803	543	1170	506	2062	1432	3156	2355	950	641	2787	1518	2022	2909	371	1042	1731	1157	3065	1176	425	1912	1444	946	1329	1613	2186	1152	884	1485	2662	1644	1637	2131	2837	795	768	2110
ENSG00000233966	7	4	2	10	3	6	2	3	5	1	0	17	3	6	0	16	8	11	17	1	6	3	8	9	7	3	2	1	7	3	3	4	13	4	3	2	9	5	8	2	3	9	1	1	7	11	5	1	2
ENSG00000055118	6	2	98	5	21	45	4	0	39	17	9	5	0	9	0	9	0	7	0	5	0	0	3	4	32	0	20	10	20	0	13	28	0	4	14	5	21	6	8	10	7	0	6	0	36	331	9	61	21
ENSG00000140287	8	12	101	3	41	214	24	8	118	44	1	14	1	0	0	10	0	14	5	28	2	5	26	260	174	25	173	16	45	1	14	71	6	6	7	35	93	14	11	3	23	2	6	1	56	115	73	0	7
ENSG00000196684	66	102	385	86	225	142	195	71	199	259	467	3447	296	153	92	2853	103	320	3212	157	146	163	105	310	502	608	554	146	262	183	33	241	1213	69	60	33	481	438	288	131	895	341	93	26	247	307	683	105	106
ENSG00000130813	669	736	744	618	777	723	675	611	786	523	399	3747	195	590	234	1907	397	1145	1189	462	207	844	613	966	1745	285	472	461	643	700	281	218	702	573	258	559	1109	639	251	207	907	1022	746	371	630	805	335	129	861
ENSG00000119917	2301	1524	1269	4465	2436	1441	1960	3057	2881	436	6264	16969	1404	169	217	46925	2348	4210	116533	649	1077	6236	2048	8663	7235	2235	322	1944	1546	5686	1254	328	2838	3916	1031	2677	1057	11588	2026	999	15028	11666	6397	1588	1383	2199	2055	263	4200
ENSG00000152778	249	252	191	208	359	210	158	270	355	215	721	759	153	54	8	1216	90	303	1968	127	78	704	256	445	884	286	128	369	288	443	187	108	327	487	133	339	351	836	285	151	1192	1385	800	252	319	301	334	56	572
ENSG00000064886	174	106	62	100	59	136	52	90	104	595	46	109	51	49	33	84	4	52	82	11	146	283	70	74	217	114	187	62	307	164	53	48	3621	52	110	165	67	116	93	71	200	276	61	308	164	140	64	73	53
ENSG00000132530	801	591	716	3271	1812	538	1197	956	1116	509	1879	9502	249	231	65	9495	1376	3043	7415	738	166	2165	1334	2329	4314	793	463	1022	646	2039	662	217	1699	1437	217	1421	1398	2245	366	178	3458	5003	2837	478	360	1141	572	27	1865
ENSG00000133742	3	15	1256	117	3	3	0	0	2	28	7	0	20	97	88	11	10	28	0	0	3	1	96	5	158	1	196	0	139	0	5	1	6	92	0	0	441	19	1	23	6	20	0	8	26	20	69	1876	526
ENSG00000229647	8	2	2	0	1	5	6	4	0	4	1	1	1	4	39	3	8	18	5	0	2	8	3	5	11	3	2	3	2	16	22	1	0	5	4	2	9	5	5	9	10	39	0	19	7	6	3	19	15
ENSG00000165178	235	1112	1584	1888	470	944	1538	663	680	581	1351	4138	5217	3473	13294	7805	200	1621	764	188	8024	386	109	733	463	1985	427	1125	853	756	159	401	915	107	987	197	712	927	995	3021	1490	4345	316	747	2393	915	2277	5503	1838
ENSG00000035720	36	19	29	12	20	37	6	12	70	16	7	181	2	3	8	112	34	39	175	45	4	31	18	46	62	4	84	17	84	20	17	25	237	8	9	71	77	20	8	26	28	42	31	16	29	103	8	0	12
ENSG00000149212	440	244	850	113	137	209	66	110	217	444	159	103	62	139	11	17	9	380	6	65	35	141	171	40	676	58	802	167	269	54	131	52	20	284	107	180	860	142	205	153	162	159	248	227	642	456	157	427	197
ENSG00000142089	3356	1183	4029	3943	4742	1482	2592	2021	2444	1994	7738	22572	1856	2266	1034	26525	2312	3950	29597	2099	9834	1965	1910	10379	5344	1824	1935	900	3903	4629	740	867	3330	1632	1425	1024	1077	4516	5263	1823	5839	15961	1780	2035	1807	1102	5337	2107	2632
ENSG00000078401	187	21	83	25	67	17	21	81	31	218	27	121	417	17	5131	137	89	86	769	119	576	37	33	94	89	1458	131	57	117	61	17	349	27	65	277	20	25	25	326	565	354	132	17	71	166	49	505	48	58
ENSG00000232653	22	16	31	11	38	59	7	26	43	109	19	46	7	69	8	5	17	16	0	17	6	51	16	3	83	13	46	12	24	3	9	11	0	8	10	44	53	8	5	6	27	23	33	10	26	52	26	12	34
ENSG00000168062	55	111	37	60	67	160	45	61	146	24	535	1198	16	43	11	1571	8	109	2320	103	515	113	41	736	154	465	30	66	65	137	28	95	220	42	26	52	110	660	150	24	947	942	107	42	46	53	120	15	114
ENSG00000135900	399	447	262	228	312	505	190	259	355	257	348	540	274	200	394	243	234	501	134	206	247	624	351	290	606	121	312	526	465	373	260	121	783	351	253	387	389	485	303	333	477	691	393	473	412	555	247	121	463
ENSG00000125629	272	177	189	139	226	263	119	183	277	295	236	205	87	175	357	33	119	197	78	61	103	301	213	122	484	88	235	194	278	220	209	109	395	252	167	212	353	238	128	377	296	591	310	280	352	403	163	133	431
ENSG00000133106	762	325	335	390	323	580	345	524	1084	254	925	3215	120	63	49	1229	619	646	2703	383	268	1523	982	1625	2891	410	300	748	326	1847	497	115	1494	1027	159	790	784	2036	356	219	2449	3498	1333	273	258	725	165	24	1251
ENSG00000135211	322	345	186	251	160	231	219	258	326	117	396	349	298	262	327	148	148	459	73	67	250	309	153	183	353	97	159	279	303	319	154	74	231	154	198	176	273	338	122	315	432	718	263	309	276	312	199	283	350
ENSG00000112299	27	170	603	50	1209	273	389	337	133	89	1161	151	557	583	3175	97	125	77	333	112	4275	313	68	58	102	2155	1239	225	1104	672	240	346	80	104	196	228	70	231	470	2730	658	2945	224	535	1023	578	1246	748	1358
ENSG00000101608	7007	7709	8092	5541	5101	4426	5329	5995	5544	5106	8365	7121	4595	9919	17130	4518	4332	7442	5902	2336	14299	9073	4248	4491	10224	4265	7199	6541	10652	8385	4023	2606	6367	4245	6082	5338	6692	7218	9054	17167	7903	11304	7213	8572	13984	9086	9912	13471	10277
ENSG00000002919	558	450	749	360	299	431	465	407	656	359	320	831	289	645	582	565	289	854	98	178	425	707	294	241	876	167	356	554	485	577	346	100	416	344	408	395	368	439	348	650	527	1331	449	556	1181	821	418	460	737
ENSG00000156587	2608	2188	1007	3785	2644	3380	1686	2791	2090	547	2432	6938	477	421	308	4276	1728	2824	4437	1661	2611	4601	1910	3138	4117	1033	959	1603	1987	4015	1397	519	2598	2357	1088	2259	2234	4096	1507	729	3907	5997	3440	2417	1003	3159	847	390	2827
ENSG00000140830	180	149	199	153	154	157	112	150	155	134	86	402	92	125	84	262	100	286	260	111	66	153	117	212	264	126	198	207	179	206	128	83	132	133	150	117	232	176	87	104	221	380	103	160	280	220	152	58	213
ENSG00000162654	409	626	208	929	691	612	233	661	1436	253	2629	7879	160	61	46	3804	113	1121	12161	446	1146	960	469	1979	1629	1807	422	633	578	550	259	182	2144	382	342	582	2507	4566	983	478	5295	3553	1008	494	345	1043	333	19	485
ENSG00000158856	383	45	6344	222	1178	160	17	28	73	482	156	240	77	120	54	20	93	376	5	586	20	60	122	118	1002	11	546	132	635	23	58	64	14	173	108	20	2622	81	159	151	88	87	46	24	292	215	287	1445	556
ENSG00000102524	571	961	1303	2116	637	518	1064	653	1491	330	3104	3021	635	362	605	6169	454	1587	9574	264	1771	985	606	2075	1946	542	1832	1257	1495	1406	604	643	751	683	543	800	384	2752	2386	1031	3134	2867	1305	712	1002	1061	980	1259	1312
ENSG00000125384	345	234	652	80	266	294	147	207	143	520	225	458	866	395	2829	226	145	180	120	166	445	349	457	315	745	795	725	625	701	623	430	172	294	458	692	281	610	448	120	2504	1131	4319	167	541	1084	719	205	650	1284
ENSG00000135407	52	65	139	32	159	49	82	56	11	143	65	63	62	293	41	8	15	67	12	50	58	18	27	24	80	512	135	49	136	17	15	96	25	52	6	30	42	46	17	24	96	48	34	40	189	57	424	30	214
ENSG00000196116	378	431	370	198	730	251	216	408	285	345	411	498	190	232	234	305	165	300	926	216	221	757	380	307	1044	368	418	617	605	566	382	156	506	580	323	602	516	784	379	533	1150	1438	1056	609	798	642	448	224	852
ENSG00000170390	21	10	14	57	9	194	14	35	17	20	2	17	5	10	0	13	9	15	0	8	1	61	36	14	56	6	19	9	20	6	15	6	4	40	2	61	20	14	2	1	19	11	14	39	12	47	3	1	41
ENSG00000132963	1623	1359	856	2388	1152	1869	1616	1212	1458	782	759	3152	730	1079	1513	1123	1599	3044	1032	981	1482	2404	1377	1976	2186	595	1324	1585	1454	2548	1167	628	1806	1153	979	1310	1096	1948	1302	1362	1339	1997	1196	1415	1690	2517	1046	1081	2114
ENSG00000171855	0	0	0	0	0	0	0	0	0	0	0	4	1	0	0	9	0	1	21	0	8	1	0	1	0	1	8	0	1	0	0	0	2	0	0	0	0	0	0	3	0	0	0	0	0	0	0	0	0
ENSG00000226025	7	0	2	0	0	8	1	5	0	0	2	123	0	0	0	0	0	1	29	20	1	4	7	76	5	1	0	0	1	4	0	8	147	1	0	0	0	1	8	0	38	2	2	0	0	1	0	0	8
ENSG00000163221	26	512	1905	551	766	10	941	164	47	144	1421	1823	1504	3826	17982	1887	187	715	4851	32	13411	38	53	607	512	1851	2801	400	1533	894	481	1533	119	52	910	57	176	594	6816	18419	753	2103	279	3735	1545	182	2009	44083	4793
ENSG00000111335	1645	1078	732	2202	2694	1069	1046	1578	1544	560	1315	5815	143	166	65	2733	1109	2199	5742	696	115	5008	1948	1978	6082	246	316	1533	1065	3827	1389	126	2008	3610	588	3536	1510	3070	807	544	4820	7216	5274	1058	443	1708	355	57	3360
ENSG00000164104	1430	901	3414	976	1342	1190	991	1581	1816	1003	1897	6202	1263	7847	6875	2083	831	2458	707	800	2500	702	518	653	1271	770	1929	1745	1504	1129	960	469	4473	594	654	491	2559	600	1229	1391	987	1658	563	1373	3734	2415	1524	1122	2996
ENSG00000240053	19	12	22	6	18	27	21	17	6	35	7	46	3	51	3	0	1	9	0	11	11	26	21	7	26	63	22	25	6	12	6	16	0	11	2	16	25	11	2	9	13	7	7	4	27	42	52	8	46
ENSG00000154122	370	392	859	263	96	453	406	245	613	620	147	525	42	337	11	34	180	510	1	193	26	410	360	196	1199	67	891	293	408	116	505	63	212	266	309	212	1528	271	172	191	328	108	154	332	753	468	225	220	582
ENSG00000198839	359	319	284	173	299	225	89	152	185	210	126	272	91	119	401	128	165	207	401	94	194	269	208	90	561	208	448	341	296	229	171	122	237	256	284	247	314	455	325	390	329	322	331	289	320	442	224	116	307
ENSG00000143344	1029	297	926	146	566	2250	519	688	900	496	281	1479	262	851	55	506	365	720	1136	354	252	1360	1036	790	1775	250	744	530	784	1533	1838	130	620	881	1019	445	163	815	313	649	2068	8547	142	1054	1771	1070	217	123	1985
ENSG00000142224	3	1	8	6	16	3	8	2	0	17	5	5	10	18	5	9	51	10	37	6	7	2	5	25	7	17	14	4	7	4	6	81	110	3	14	0	12	0	58	30	6	10	0	9	8	3	1	4	4
ENSG00000109107	43	127	246	83	120	310	182	162	115	111	44	274	742	81	826	392	15	141	21	100	1014	109	27	136	110	131	463	245	537	105	58	57	536	47	354	33	320	183	350	431	141	519	39	30	137	75	241	50	88
ENSG00000258666	1	10	0	19	2	8	8	1	12	1	5	315	2	0	4	98	13	25	85	13	20	31	1	126	17	9	7	11	12	3	2	8	25	1	4	0	1	3	3	6	9	10	2	0	2	25	6	1	13
ENSG00000250687	9	26	38	7	14	8	28	16	30	9	30	61	15	43	51	56	9	50	92	0	57	11	6	25	31	5	47	15	62	45	18	12	5	6	6	7	13	43	62	97	77	68	9	41	39	16	54	62	39
ENSG00000138642	373	186	155	187	469	210	130	211	167	201	246	1055	25	53	18	562	191	336	540	234	36	646	277	342	938	68	134	287	171	289	155	87	332	414	120	291	327	321	318	124	430	609	435	145	138	285	88	7	385
ENSG00000166428	36	40	48	34	27	9	55	3	111	294	11	44	35	10	0	14	24	126	10	43	12	19	37	56	1414	5	286	43	187	4	24	9	3	13	29	6	795	15	63	24	65	31	15	5	30	354	123	0	9
ENSG00000130303	2257	2248	1084	9030	2189	2569	4413	1869	5499	856	3092	17829	610	1510	216	18613	3450	13531	7418	3510	639	3942	1868	5846	4877	289	1024	1579	2049	3816	1545	370	5885	1812	802	1984	1773	3061	788	566	2047	5269	3183	1879	970	2678	386	173	2741
ENSG00000137947	393	456	380	334	513	440	269	314	400	307	392	600	274	253	339	228	217	433	1352	197	300	643	318	290	730	326	300	547	528	588	287	170	316	344	285	413	357	727	352	407	635	888	572	531	702	704	525	310	650
ENSG00000136929	0	5	152	21	6	11	2	2	0	4	1	1	4	15	6	2	3	4	0	1	0	1	11	0	48	0	16	0	15	0	4	6	4	2	0	2	82	1	0	5	5	0	2	0	5	10	11	60	34
ENSG00000055332	997	520	634	1036	1535	686	530	904	592	447	861	2155	488	199	202	1284	621	1239	2721	335	369	2070	982	563	2739	713	376	945	842	1326	807	198	896	1514	431	1529	1000	2011	714	470	2998	3569	2718	534	678	1360	658	69	1823
ENSG00000125726	3	26	38	9	2	51	9	4	35	13	10	507	13	0	2	10	0	82	2	7	26	32	64	19	35	6	69	13	14	3	1	8	1919	2	2	0	94	4	0	13	5	11	3	1	8	37	10	0	3
ENSG00000275719	31	35	14	34	37	34	20	23	12	31	5	16	2	19	3	2	3	27	0	10	8	43	7	24	31	4	9	19	27	14	9	18	0	14	8	20	13	7	0	5	8	31	10	30	22	37	4	5	34
ENSG00000277089	75	40	122	202	61	168	137	68	170	75	84	496	779	43	1453	1244	260	165	652	114	1875	345	209	276	264	945	355	150	180	123	86	348	187	229	76	186	60	208	19	1210	397	127	25	64	49	467	33	31	341
ENSG00000123240	666	899	2720	1513	1361	2633	535	1189	942	624	697	4541	357	250	1161	760	1237	1430	1188	933	1660	1878	704	1987	2506	851	1662	1721	1635	1585	404	767	1577	877	833	554	3196	938	759	1592	1396	3019	1279	878	540	1529	528	1445	1621
ENSG00000146425	1266	952	1027	778	3031	1118	851	677	1177	1334	1711	4174	413	1185	1044	2226	871	1954	2684	2892	669	1184	657	1606	1214	508	1418	988	1265	976	469	840	750	665	631	656	605	1399	1238	1402	1019	1530	763	873	907	1046	935	791	1132
ENSG00000237181	68	87	55	205	27	196	154	66	101	53	157	491	87	228	335	132	397	194	231	52	219	255	302	293	124	69	115	111	114	146	185	44	189	111	48	58	73	373	46	229	133	693	19	209	136	219	67	621	359
ENSG00000138035	334	292	227	376	738	325	266	316	231	460	261	695	73	170	11	835	282	552	1265	169	38	704	491	330	1281	112	200	277	364	529	449	70	376	526	195	543	451	705	225	160	661	875	692	315	406	705	158	20	667
ENSG00000183734	82	180	59	235	114	56	128	71	181	100	108	816	30	75	50	208	71	175	127	41	50	127	76	340	173	45	59	75	88	148	75	5	242	53	50	35	64	118	44	37	168	208	71	143	88	115	19	65	74
ENSG00000140464	939	944	631	890	1117	1293	661	932	854	720	1025	5857	229	382	175	2649	494	1234	4496	781	786	1674	713	1605	1679	1250	656	887	920	953	524	449	970	827	395	956	1318	1830	756	480	2492	2153	1106	544	561	926	508	180	1270
ENSG00000113387	1389	1223	1827	1176	1140	1135	1186	907	1739	1242	1121	4071	894	1765	1467	830	946	2788	1467	821	1544	1532	1442	1313	2787	1004	2078	1213	1575	1453	1034	670	6120	700	817	850	3557	1916	1179	1468	1036	1855	1061	1253	2765	2797	1159	1457	1281
ENSG00000276980	9	9	6	8	28	6	6	2	1	30	12	7	78	0	262	49	0	10	271	20	450	1	2	7	28	187	40	22	77	39	1	59	0	2	28	2	1	49	18	112	190	128	0	15	6	5	49	9	2
ENSG00000136436	1406	1428	1177	967	1072	1346	798	1109	1068	1030	1154	2461	768	970	714	883	540	1573	1086	458	1471	1560	893	710	2255	905	1301	1380	1501	1873	890	560	1135	1026	914	1119	2096	1236	903	796	1373	2291	1458	1488	2199	1878	969	477	1660
ENSG00000158485	3	3	5	1	1	0	8	2	8	27	0	1	0	9	0	0	0	3	0	3	0	0	0	6	36	3	35	16	19	4	2	9	0	3	3	2	11	4	3	0	5	1	1	0	2	18	2	0	1
ENSG00000187608	1318	725	637	5495	1314	675	2263	910	1995	119	1934	26539	436	299	124	124852	3524	4865	88408	1236	596	2399	1213	12860	2437	542	715	640	789	3930	398	214	5849	1089	224	799	831	4625	1047	549	5355	3882	1589	430	285	892	890	90	1093
ENSG00000245060	640	659	312	403	473	360	385	807	654	217	848	439	2236	340	1630	711	550	613	110	208	1259	878	339	360	541	868	515	1019	757	782	455	197	494	602	708	707	469	699	365	732	1002	1999	546	607	505	759	641	261	974
ENSG00000065923	104	120	75	279	138	353	102	48	262	170	161	104	76	45	27	21	154	224	10	33	17	220	92	77	337	26	156	193	85	114	143	79	35	118	37	152	168	82	59	51	155	57	104	95	142	221	38	14	329
ENSG00000117091	163	1119	1169	328	828	523	805	249	1364	602	2455	3864	9432	491	13965	1124	171	1857	2434	72	12849	417	547	750	1687	8471	4137	2757	6274	1757	570	1468	5536	150	1374	243	3679	3055	1619	8062	5223	6046	161	1029	1378	1504	1860	1941	1073
ENSG00000136842	14	23	232	42	16	36	1	61	16	27	4	15	3	30	5	9	5	24	0	1	2	30	10	11	139	1	57	11	37	11	12	7	12	29	10	18	275	11	14	3	8	19	13	32	36	58	15	214	50
ENSG00000244405	123	157	103	80	86	294	191	136	351	150	104	251	337	87	525	67	70	222	2	45	92	205	71	72	234	106	130	136	159	172	160	40	109	42	165	61	62	114	105	797	167	650	27	153	477	191	136	107	213
ENSG00000013306	2078	1740	9113	3014	1599	1642	1785	1218	1490	989	510	3297	377	1663	150	319	1219	3392	80	1238	300	1274	1042	841	3813	221	2012	852	2067	1096	1033	321	954	906	810	995	5268	1135	571	500	793	945	990	1187	1452	1935	584	5387	1845
ENSG00000152229	254	250	592	253	866	1083	202	540	433	381	1053	1506	1333	695	3444	1031	113	377	2617	103	11270	736	264	748	687	3468	1400	644	824	575	741	1074	639	172	321	259	565	2160	612	2412	2370	3192	162	978	1370	1315	635	1707	1550
ENSG00000113312	919	799	702	1111	754	734	712	589	634	584	486	1142	674	824	628	816	574	1436	157	390	881	1081	694	583	1454	433	568	908	1112	1362	559	262	542	626	679	655	953	778	582	589	873	1627	875	871	1284	1109	724	531	1158
ENSG00000162433	33	49	15	8	52	196	54	44	48	30	60	118	659	12	1714	118	40	42	114	37	1013	28	83	208	66	455	524	370	541	87	90	76	160	71	246	41	37	168	145	550	399	276	26	112	81	93	103	58	59
ENSG00000233621	71	82	72	96	117	236	82	69	89	24	82	292	61	74	74	253	77	205	70	88	47	92	28	133	87	35	45	66	88	148	46	50	62	40	52	30	48	49	46	75	62	103	39	56	47	67	32	58	64
ENSG00000276168	80	46	37	73	50	93	108	54	62	41	28	96	43	73	115	274	215	549	1099	125	111	182	186	68	139	88	134	158	274	474	75	74	127	84	41	113	113	352	86	145	75	111	265	163	174	192	176	186	85
ENSG00000198604	1935	1982	2358	5988	3162	1948	2602	1632	2443	1686	4935	11000	8187	5445	5016	12578	1851	8849	18069	2096	12961	2371	1338	3462	2658	7672	3609	2203	5281	1267	1470	2436	2433	1557	1420	1596	2423	3511	2141	3895	6104	4321	1803	2131	5295	2261	3864	1310	2882
ENSG00000239653	6	10	41	5	17	35	7	19	10	41	11	72	4	35	2	3	0	7	4	7	5	19	8	4	13	161	23	29	10	0	4	12	0	8	7	12	61	28	1	24	31	18	5	4	37	35	66	1	44
ENSG00000136816	376	725	504	530	745	367	458	402	409	376	579	847	348	359	499	661	312	494	781	203	334	1077	644	434	1671	514	417	741	688	794	532	228	259	815	450	930	670	741	547	1143	1298	2105	1272	754	838	953	511	290	1088
ENSG00000204103	2702	3248	3436	2331	924	4996	1942	3336	3831	2782	1391	5218	1688	3934	7038	6145	1468	4829	1382	907	1762	5463	1748	4076	6318	5075	2583	2646	3850	5139	5076	851	1732	3439	3905	2815	990	1965	3300	7664	9058	12500	2922	5928	6399	1704	2249	2204	8608
ENSG00000092010	2389	2754	2319	2835	2108	2356	2403	1982	2261	1602	2807	6456	831	1668	697	2435	1632	4201	1820	1691	3217	2784	1765	3501	4614	1063	2628	2546	3199	3784	1603	983	3519	1565	1521	1796	4719	4081	2361	1501	2620	4308	1995	1882	3243	3999	1880	1043	2399
ENSG00000204231	712	799	782	348	1011	750	466	560	463	669	336	890	151	579	128	92	329	491	64	339	147	670	434	311	961	333	575	688	665	488	364	249	434	457	362	576	1031	328	327	257	402	609	552	564	957	789	454	313	746
ENSG00000111669	5632	6085	4715	6168	3717	4254	5856	5277	5010	3927	2126	6419	15682	4129	23922	9759	3099	8091	1394	2661	28297	5386	3608	5429	6929	7034	8001	6616	21569	5064	3681	2029	7430	3336	5823	3094	5151	6756	8315	5798	3155	9068	2757	3624	5825	6908	5248	1954	4390
ENSG00000060491	2244	2875	1807	2582	2342	3423	2640	1776	2828	1152	2549	8846	2537	3393	2472	7237	1297	3667	2409	1633	6839	2930	1299	2213	2869	3379	1934	2063	3421	1618	1182	954	1614	1698	1506	1992	2090	2622	1331	2222	3396	3630	2248	2099	3257	2095	2057	1187	2534
ENSG00000226004	5	1	1	5	8	1	3	5	8	0	5	26	0	0	0	14	5	2	39	1	3	15	5	7	13	1	0	5	8	5	5	0	26	4	0	9	7	15	1	1	11	17	5	3	0	9	0	0	6
ENSG00000260565	175	114	58	77	530	100	67	192	86	156	48	141	29	105	7	17	37	65	3	106	7	385	192	48	201	103	159	195	70	65	96	66	21	163	54	338	116	84	30	53	118	92	251	58	135	237	79	38	332
ENSG00000137767	1429	1463	918	3037	1013	1464	2067	1008	1622	581	1505	3327	1071	996	1419	3325	1286	2919	1546	429	2133	1375	954	2183	1059	785	757	964	966	1543	600	424	1337	726	573	810	630	1433	652	1494	1191	1600	547	909	1345	1527	754	1196	1225
ENSG00000260448	4	6	8	5	19	2	0	2	1	4	2	18	1	6	0	33	12	6	35	2	4	3	3	3	3	1	8	6	2	4	1	2	5	1	4	1	11	14	3	3	5	6	3	4	2	7	10	9	2
ENSG00000278970	821	842	609	736	441	457	635	773	544	395	648	1094	1994	594	3506	1427	283	975	525	338	1559	771	441	1067	939	1512	1001	1424	1391	1042	354	469	542	527	815	338	575	834	274	1404	1523	2122	539	820	931	843	511	555	857
ENSG00000118520	2	12	1205	6	32	1	12	329	6	12	24	14	27	639	2584	47	2	12	41	1	239	27	5	7	30	67	119	25	38	88	1	23	188	0	141	1	29	14	408	618	101	107	12	20	366	15	140	485	1519
ENSG00000275302	76	598	682	1937	2090	393	733	383	943	1383	2329	5777	28702	585	79253	3477	672	1096	26704	734	35206	827	205	3248	461	28921	12777	3965	3982	970	163	8230	1105	76	1121	175	2202	5026	606	45132	9661	3850	261	850	966	952	602	3001	609
ENSG00000185885	212	286	1167	169	376	175	605	224	197	178	641	1456	87	182	626	638	55	322	1342	288	1004	136	112	595	431	551	411	239	751	192	32	273	1028	49	202	16	220	826	720	469	851	811	45	335	397	159	766	841	270
ENSG00000145365	127	272	190	99	387	403	129	171	289	154	2051	1412	385	278	362	242	41	309	1722	48	2223	232	79	250	384	1167	507	327	768	153	163	178	943	129	133	234	624	2228	269	433	1483	1790	205	683	424	288	524	308	405
ENSG00000219545	232	135	122	139	153	161	73	158	127	124	116	153	45	80	56	39	50	199	37	63	82	219	105	61	252	22	129	193	142	163	122	38	133	122	134	158	134	209	135	123	174	339	227	143	183	248	108	72	237
ENSG00000102970	41	13	142	247	16	25	26	92	24	254	2	8	8	8	0	3	4	49	0	101	2	56	3	70	410	1	9	18	9	9	12	9	0	14	5	9	63	2	1	4	5	4	12	42	194	44	7	1	27
ENSG00000136634	191	44	261	12	55	77	41	42	184	172	48	54	101	88	70	27	46	54	276	46	121	102	48	88	334	166	536	215	155	213	164	120	307	41	117	26	83	115	32	623	469	333	22	127	204	195	32	14	191
ENSG00000259342	6	5	1	1	1	5	6	1	10	0	8	75	118	0	41	89	0	6	50	7	154	1	2	27	4	59	53	19	58	4	2	27	0	3	5	1	0	43	11	96	21	30	0	5	5	8	4	13	5
ENSG00000123595	627	444	309	206	358	514	202	528	476	292	191	212	208	243	397	85	366	340	135	196	423	765	424	266	749	158	454	530	393	505	312	120	698	494	327	402	321	579	280	511	428	760	470	464	397	651	192	109	746
ENSG00000158488	8	18	18	9	17	3	14	2	11	137	3	0	7	5	1	4	4	3	0	2	0	5	4	11	206	5	187	32	78	4	7	11	10	2	1	3	51	12	12	5	3	0	12	5	23	4	21	0	4
ENSG00000161960	87	65	97	118	116	123	93	165	27	197	14	178	25	128	37	71	28	96	26	38	39	179	110	19	159	856	204	130	85	83	86	99	16	68	21	164	101	45	21	63	112	28	78	29	86	121	172	15	220
ENSG00000055070	2590	2099	2055	2086	1766	2490	2218	1920	1832	1483	1067	2785	1255	1341	1845	1236	900	2986	573	893	1947	2576	1672	1170	3803	896	1493	1938	2631	2023	1510	539	1404	1405	1751	1675	2807	2284	1466	1967	2166	3506	2070	1950	3409	3245	1083	899	2300
ENSG00000176171	320	97	196	29	635	473	60	111	211	219	82	154	440	58	2615	196	154	280	49	271	465	243	118	215	269	189	391	456	844	196	86	134	413	185	269	48	132	133	369	263	109	259	40	56	133	145	126	37	229
ENSG00000177191	268	335	601	138	157	172	795	223	278	299	1229	933	2205	1601	2332	1359	137	1035	44	83	3011	233	94	117	211	438	398	618	936	339	157	114	219	90	471	81	210	274	688	3469	918	1791	100	695	959	256	877	1030	848
ENSG00000152558	2354	1872	2457	1437	5156	2188	1192	1894	2069	3016	3476	3221	1582	1565	1808	2809	1232	2561	3187	2055	1251	3603	2951	1439	7982	941	3043	3494	3997	3977	2906	799	1785	2772	2574	2877	5664	5239	2418	2670	6543	13924	4734	2311	6379	5648	1931	547	4312
ENSG00000228705	1	5	9	1	10	0	4	1	5	1	28	13	54	19	493	39	0	9	14	0	184	0	1	12	3	141	26	11	13	2	1	24	10	1	18	0	3	11	9	56	136	14	3	5	9	4	50	11	12
ENSG00000262874	2	14	10	7	8	1	5	5	2	4	3	33	1	7	12	20	2	5	0	1	3	19	4	1	14	0	15	5	7	19	2	0	6	3	0	2	0	16	4	2	10	45	10	9	3	7	7	0	4
ENSG00000197903	186	532	225	194	366	341	823	337	119	317	451	382	106	1011	679	75	257	356	117	230	568	332	319	246	512	124	643	317	589	773	289	205	1065	156	252	233	223	367	493	1136	608	3355	377	468	598	337	1159	728	1261
ENSG00000244158	0	1	0	0	2	2	0	1	4	1	1	83	1	0	0	21	0	3	4	0	2	3	1	5	0	0	1	0	0	0	0	1	0	0	0	0	2	0	0	0	3	1	0	3	2	1	0	0	0
ENSG00000204516	222	407	167	129	154	364	158	315	270	250	365	739	178	171	169	196	119	391	203	76	302	486	268	149	507	220	371	359	398	413	216	60	398	363	283	303	397	397	196	304	599	880	360	358	409	507	263	77	572
ENSG00000085449	634	492	294	368	714	912	290	425	492	437	469	595	834	248	851	595	206	532	320	287	604	983	642	413	1036	716	893	922	747	526	704	218	1069	582	433	714	640	748	486	705	1353	2406	747	710	766	1017	285	90	815
ENSG00000205927	0	31	8	18	21	0	95	17	25	29	19	57	58	19	873	165	1	91	15	3	113	3	1	12	54	106	61	107	85	110	46	8	20	11	145	5	60	14	49	356	39	849	12	215	343	54	60	169	60
ENSG00000132109	520	973	495	400	444	660	546	441	542	326	954	1330	412	483	725	696	209	712	961	188	1176	887	459	435	1046	909	395	732	989	783	296	232	465	510	409	579	1114	1373	666	682	1691	2258	1015	692	1170	801	1110	607	807
ENSG00000135899	697	1024	1512	2478	1071	922	1259	851	1184	679	2200	5482	953	932	554	8101	572	2760	4742	516	1492	1539	651	2055	2284	1914	926	881	1827	1179	537	496	1601	805	604	896	1661	1927	1273	839	3136	2553	1376	1027	2133	1262	1770	1284	1319
ENSG00000113552	2089	1409	870	737	584	2530	1307	1489	942	694	1333	1923	3465	813	3081	1108	803	2399	191	281	3602	1659	1055	583	1853	2843	1133	2380	2593	2310	1295	433	832	1027	1731	858	717	1631	1137	2651	3507	5717	1165	1504	1613	1674	1632	540	2723
ENSG00000250361	0	0	70	4	0	0	0	0	0	0	0	0	0	2	2	0	0	0	0	0	1	0	3	2	6	1	1	0	2	0	0	4	0	2	0	0	11	1	0	0	0	1	0	1	0	0	4	49	1
ENSG00000285258	1	0	1	25	6	3	15	0	17	1	13	131	3	42	1	79	16	74	53	8	0	4	0	4	3	2	3	0	0	1	2	5	3	0	1	2	3	1	5	0	0	2	3	0	1	2	7	5	3
ENSG00000231826	3	4	24	6	0	0	14	3	1	8	0	1	4	11	0	7	0	2	0	0	3	0	1	5	1	18	8	3	3	0	1	14	0	1	6	2	0	2	0	2	0	0	1	2	45	2	27	0	9
ENSG00000135241	521	510	676	425	917	432	324	508	396	785	644	520	795	405	3532	415	224	590	1360	367	3486	858	549	312	1094	1906	2176	1261	1815	750	622	844	303	631	750	719	914	819	2320	2701	1472	1696	681	776	1401	1165	1401	246	977
ENSG00000102145	0	2	232	16	0	12	3	0	35	11	0	0	4	6	13	0	0	12	0	0	1	2	1	13	43	1	9	11	8	2	5	4	11	3	6	2	108	3	1	1	20	2	1	0	38	169	26	107	22
ENSG00000124380	337	171	203	386	234	192	197	212	191	104	177	306	79	173	94	231	137	488	159	90	102	302	177	188	344	54	207	148	173	171	159	79	325	195	119	147	212	236	106	152	207	315	209	179	275	289	96	156	223
ENSG00000236871	21	29	18	41	39	42	36	45	19	33	7	116	4	47	0	2	13	31	0	32	2	43	65	9	41	26	40	33	14	18	10	9	7	23	5	92	7	6	4	6	23	7	20	3	4	14	15	10	50
ENSG00000206562	144	119	66	73	139	105	82	133	67	66	56	139	112	62	214	71	40	105	16	54	202	213	124	102	248	105	123	174	207	158	101	45	97	113	91	116	140	141	114	187	186	380	128	124	150	215	111	63	190
ENSG00000228318	4	8	10	2	10	2	6	6	8	5	4	140	1	0	1	69	16	6	31	1	4	86	2	12	51	18	5	5	12	8	1	5	13	7	3	2	6	17	2	5	39	29	10	1	0	11	6	0	21
ENSG00000198336	2	1	372	29	1	0	1	0	5	3	0	3	3	4	2	0	0	0	0	0	0	1	14	2	73	0	44	0	31	1	1	6	0	10	0	0	239	1	1	3	4	0	0	1	16	5	21	223	19
ENSG00000101290	829	700	803	575	914	983	577	690	917	698	1236	1744	701	524	351	477	471	1062	677	329	1149	1251	704	544	1403	706	931	1175	1082	1014	634	305	655	799	696	816	1402	1221	579	974	1540	4024	843	726	1672	1593	753	351	1902
ENSG00000206503	41499	38299	33201	50911	28422	66933	45175	24898	58642	21862	98451	115722	55102	69464	32964	97034	24533	111531	29366	33927	107623	65146	30197	49234	68015	36770	48258	46345	88447	52877	15198	18293	56389	17754	22935	32282	51523	43304	33071	31172	69505	78647	41489	28579	48099	39855	39887	16187	42800
ENSG00000163703	7	19	8	11	45	23	6	17	22	17	13	25	4	2	0	0	0	11	0	12	4	21	17	15	30	19	17	25	22	14	9	14	2	10	1	17	13	10	1	7	13	8	13	7	6	21	2	0	22
ENSG00000155329	177	233	166	179	221	227	145	125	232	186	232	292	133	150	173	149	82	323	73	120	158	270	137	154	275	141	244	237	233	193	195	67	278	176	153	200	260	319	129	155	299	548	232	251	367	271	255	80	249
ENSG00000108984	59	69	193	61	240	93	101	58	49	111	120	295	24	321	391	278	14	227	616	96	70	97	86	80	260	70	112	114	136	93	107	146	99	31	86	62	381	103	255	180	110	267	118	112	386	171	531	606	587
ENSG00000277791	1642	1923	1433	3194	1077	2106	2616	1268	1784	852	1258	4399	649	2018	751	2321	1578	4321	1727	1023	1737	1680	1271	2467	1812	499	1389	1585	1529	3648	1207	541	1709	824	901	947	1355	1548	1300	1047	1327	2315	1007	1461	2076	1933	893	1420	1911
ENSG00000162706	1	6	2	2	2	69	0	4	0	2	0	1	0	0	0	1	0	0	0	0	0	4	2	11	6	6	0	1	3	0	0	2	0	1	0	4	0	1	1	0	0	0	9	0	0	2	1	1	4
ENSG00000238243	7	2	80	15	0	7	0	0	1	4	0	1	0	4	0	0	0	3	0	0	0	1	2	0	28	0	5	0	11	0	6	3	0	8	1	0	102	2	0	0	0	0	0	3	4	5	0	117	14
ENSG00000074410	83	35	45	32	173	124	25	27	9	273	101	212	82	131	16	68	252	56	7	422	56	41	34	380	35	146	134	227	137	279	98	95	55	146	704	25	14	24	330	477	244	496	2	184	99	36	117	12	342
ENSG00000268758	111	42	69	30	140	39	22	209	86	83	18	3	3	46	4	4	46	24	0	11	17	259	151	11	63	29	127	131	38	40	60	31	42	91	18	136	144	152	11	11	120	7	20	50	78	2246	53	0	195
ENSG00000059378	1570	1179	616	1940	1204	2805	1395	1311	2096	641	1250	6622	392	901	80	5364	1140	4112	2620	668	214	2918	1407	1499	2925	728	492	1348	884	1646	1001	254	1143	1481	593	1770	1066	1726	549	349	1772	2578	2383	1067	830	2399	480	137	2231
ENSG00000091137	1	4	1	7	27	56	1	0	2	2	5	25	12	9	13	8	0	1	116	161	59	3	4	28	9	13	18	41	185	2	1	157	1	4	44	7	4	0	199	11	39	25	0	1	8	39	0	0	10
ENSG00000178685	2143	2140	1724	3408	3443	5210	2609	2117	2847	1349	3398	13280	1637	2216	661	9258	2033	6055	4464	2213	1952	3758	1418	2974	4213	2419	1635	1962	3514	3025	1218	974	2751	1736	995	2285	4236	2451	863	1332	3038	4426	2392	1828	2783	3015	2042	1229	3123
ENSG00000086200	169	330	97	203	1055	169	246	185	137	318	947	249	2138	157	1377	919	101	345	36	447	1811	230	137	207	325	1256	557	826	1867	194	239	126	68	170	462	214	349	1672	497	1403	2355	2408	312	373	215	353	1111	289	457
ENSG00000165702	4	3	60	10	2	3	6	1	20	5	0	1	4	3	4	31	0	10	0	0	4	1	1	13	20	7	48	18	9	2	1	21	3	2	0	0	72	3	1	2	22	2	3	2	51	134	15	34	7
ENSG00000111266	494	395	537	97	1253	422	221	240	292	713	455	541	1108	229	5817	171	88	455	123	201	3220	238	344	130	796	2652	1082	369	1294	304	142	448	551	297	1639	133	2185	358	706	9927	1234	1538	211	495	1041	660	604	535	509
ENSG00000276070	51	445	373	840	2555	594	813	501	870	764	891	5598	26071	300	38224	571	517	1308	23315	183	22525	396	29	1231	186	20121	4811	3782	1892	365	176	3805	261	32	1543	103	621	1839	403	15291	2970	3392	144	646	1087	847	1556	2241	0
ENSG00000271141	1	2	3	0	5	6	4	2	7	10	0	9	3	3	0	0	0	2	0	0	1	9	7	8	3	6	6	5	0	0	2	9	0	5	0	7	9	1	1	0	4	0	3	0	3	5	12	0	2
ENSG00000140105	3060	3189	861	5929	2465	6713	2517	2172	3779	1807	3558	28373	1751	521	1605	3499	2017	2799	19781	5099	5042	5612	3187	17221	7219	2741	3638	7048	3652	3818	2755	1979	5803	2200	1558	4523	1825	5462	5270	2407	8939	6107	3576	2962	2440	5703	990	490	4470
ENSG00000162614	269	99	112	682	262	69	125	61	162	172	151	1234	12	74	3	1134	195	819	528	67	10	174	116	536	314	0	26	68	56	221	37	19	155	143	11	89	11	118	10	17	100	161	254	42	82	95	22	4	86
ENSG00000164603	191	139	247	76	198	148	126	141	124	153	181	195	762	122	1453	64	32	170	61	48	708	185	90	53	296	691	262	261	532	154	159	108	125	107	200	156	283	393	373	945	608	984	206	241	686	422	287	349	258
ENSG00000223117	1	2	14	1	9	0	2	6	2	21	0	1	6	5	0	1	0	0	0	1	1	1	1	0	0	35	13	2	6	0	7	12	0	1	3	3	4	6	3	3	7	1	2	0	44	3	29	0	11
ENSG00000113732	3588	4141	3287	4172	2903	3541	4765	2767	3136	1800	3807	3991	5841	6711	4839	4047	2724	7172	1395	1683	8932	4124	3123	3115	5077	2559	3357	3496	6751	5421	2180	1220	2188	2158	2869	2911	2239	4577	2625	5400	5843	8581	3292	3960	5193	4743	4193	3855	5826
ENSG00000134627	27	53	63	44	56	14	40	49	49	50	43	112	93	37	140	76	25	57	17	24	96	37	46	16	101	38	95	89	68	60	31	20	33	46	32	51	55	75	32	105	123	281	53	61	147	65	101	63	89
ENSG00000134248	1311	893	885	915	918	1237	738	823	758	695	436	784	568	681	1421	290	919	1074	369	497	1171	1184	899	762	1269	398	876	1007	853	1307	631	610	842	628	591	674	836	1112	834	867	625	1167	857	797	1137	1610	357	653	1273
ENSG00000137628	274	265	271	240	605	322	159	456	397	292	768	663	92	41	97	441	210	328	1058	156	307	1157	579	240	1642	340	271	440	329	727	506	87	626	938	203	876	1033	1219	520	322	1931	2458	1641	289	317	726	246	39	957
ENSG00000244274	21	13	18	13	45	51	20	28	15	13	5	15	2	18	0	0	13	6	0	13	3	27	10	3	20	4	18	13	5	5	4	8	2	11	9	25	8	10	1	7	13	4	28	16	4	14	2	1	22
ENSG00000254681	76	3	11	0	283	21	5	97	10	128	6	3	2	13	4	0	0	4	0	7	1	9	69	6	18	1	94	75	77	44	2	5	0	4	12	7	303	27	0	0	5	55	79	4	8	19	36	0	10
ENSG00000136231	26	16	19	26	97	227	23	57	46	60	28	255	10	15	8	69	62	25	31	55	7	100	43	104	85	16	47	83	52	205	54	56	143	59	46	32	9	39	59	28	121	154	29	21	60	92	9	36	163
ENSG00000110888	199	199	292	101	314	225	80	202	176	340	80	272	27	168	8	18	50	156	10	79	15	264	148	69	424	99	155	190	90	96	101	69	129	144	62	212	336	111	40	50	157	97	218	162	290	397	156	88	309
ENSG00000117226	788	775	169	317	2186	474	29	407	529	371	1013	645	238	35	194	614	334	315	7291	492	566	1265	393	85	205	1016	382	1244	520	944	371	651	389	73	466	579	548	2187	446	656	1066	1492	129	794	383	1244	89	15	497
ENSG00000186654	37	64	139	86	63	229	49	19	191	77	49	701	9	89	70	505	77	372	27	114	33	78	29	59	64	24	91	31	59	31	16	29	348	13	12	17	222	43	30	47	25	58	13	14	28	39	18	30	34
ENSG00000276180	2	6	0	3	1	4	5	13	0	7	6	19	1	7	10	14	9	4	0	3	16	11	1	6	4	4	8	6	10	6	3	6	26	0	7	3	1	7	4	21	8	29	2	4	5	3	9	5	17
ENSG00000260592	0	2	340	45	4	7	0	0	0	1	6	4	0	21	6	6	4	8	0	4	3	2	10	5	56	0	30	0	34	1	0	2	6	8	0	0	160	10	0	3	2	3	6	1	42	5	58	236	41
ENSG00000050730	6	54	31	325	253	100	96	10	78	33	106	350	294	9	40	174	36	100	4251	5	773	110	40	848	79	914	1625	219	296	143	23	2128	85	19	156	35	245	176	90	1918	753	1049	22	133	19	111	21	43	79
ENSG00000141469	1	2	155	9	2	7	2	1	19	41	8	43	4	22	0	6	5	64	0	4	0	12	17	4	81	0	73	2	26	3	5	13	10	6	0	2	259	3	0	3	5	2	0	3	9	8	14	99	36
ENSG00000133816	890	371	1265	128	412	492	291	229	188	2585	127	304	130	162	117	42	94	513	59	206	165	303	482	102	2303	454	638	428	398	158	561	280	98	905	500	607	1993	254	435	276	527	753	460	423	1843	674	596	279	583
ENSG00000117090	21	195	240	30	198	387	60	24	200	150	373	1004	250	28	65	81	6	660	545	10	1093	53	91	275	267	316	436	85	259	74	49	331	1268	16	121	29	1210	151	83	561	175	241	20	261	153	220	168	203	64
ENSG00000224796	10	22	11	9	6	13	6	31	16	12	1	22	0	15	0	3	9	11	0	15	5	21	18	7	67	5	17	10	7	2	8	0	0	6	0	26	2	5	0	2	9	3	13	0	2	7	5	0	28
ENSG00000213024	1101	1295	821	1791	1102	1423	1659	753	1426	797	736	3225	1126	966	1177	1525	644	3350	674	578	1201	1235	733	1495	1879	932	1492	998	1240	1189	844	433	1129	648	644	699	973	943	406	981	1435	2643	654	1093	1158	1141	558	523	1082
ENSG00000183496	47	29	15	6	21	61	8	24	20	98	10	8	7	39	0	15	3	17	4	6	7	34	48	24	99	34	95	33	59	8	46	33	8	60	23	28	42	32	15	15	31	47	24	22	33	49	13	2	41
ENSG00000106560	470	639	324	181	205	393	189	494	497	206	318	474	27	411	108	129	192	304	213	45	48	606	353	132	744	30	161	394	356	561	284	55	617	340	353	379	1050	795	216	138	387	1042	565	778	806	780	113	432	558
ENSG00000213492	2	2	0	2	4	7	5	2	8	5	18	3	0	2	1	20	8	9	5	9	4	6	1	0	4	2	2	5	4	7	0	0	35	2	1	3	5	0	4	0	13	7	8	2	6	11	4	0	4
ENSG00000124098	686	609	3379	1145	1203	497	283	533	382	687	216	265	114	216	128	68	296	729	11	531	72	648	432	287	1766	30	612	500	1000	312	351	212	157	573	531	620	1890	441	538	301	243	575	653	374	654	932	145	1788	638
ENSG00000276085	16	635	387	640	3561	300	926	1018	819	1596	1040	4725	26955	357	44623	1555	283	2925	36618	113	24021	168	21	1985	234	33791	4084	4105	2410	405	109	3879	153	20	3594	69	684	2180	769	8493	3574	3593	188	609	533	372	3846	1515	0
ENSG00000123609	644	875	1163	645	708	627	619	534	759	424	1584	1966	766	538	1086	1141	410	852	1792	397	2226	1060	586	1196	1524	1466	874	960	1498	1290	562	548	1284	571	630	630	1252	1518	1220	974	1886	2737	803	1091	1622	1261	1406	1209	1012
ENSG00000119457	16	70	38	21	23	11	34	14	20	84	3	8	3	26	0	1	2	29	0	17	2	23	27	14	56	0	12	30	53	19	35	7	0	16	17	26	10	17	14	4	14	49	26	12	41	31	2	0	13
ENSG00000011590	0	13	16	0	1	34	5	1	22	9	6	626	3	35	0	24	0	22	20	2	6	9	7	29	20	23	148	3	25	4	2	10	689	1	0	3	67	3	5	2	12	7	1	2	11	43	17	3	0
ENSG00000162517	1018	895	819	1328	719	822	1070	613	868	602	484	1562	445	658	291	1042	637	1787	737	557	601	930	483	752	1216	266	755	841	1020	842	468	267	531	529	459	511	687	579	577	550	682	1293	614	736	994	960	431	241	820
ENSG00000065911	1371	1164	485	1038	913	1683	714	1137	997	739	850	2500	392	460	1021	555	771	1368	826	385	1878	2039	973	1266	2495	683	2369	2969	1442	1159	1225	672	1415	1146	741	1508	1080	1813	967	1174	1772	1938	1047	1580	1949	3109	668	464	1966
ENSG00000145287	323	991	264	835	2104	189	258	401	149	639	521	1978	486	672	2420	821	446	219	745	1869	1811	360	96	464	1089	210	1189	671	843	353	120	770	295	99	462	490	382	585	1165	3576	319	1542	1290	539	590	364	248	4276	1519
ENSG00000108963	172	160	123	35	235	244	62	148	106	152	20	128	10	40	0	30	33	74	1	86	13	242	127	62	309	60	112	135	114	132	115	45	60	127	76	170	248	76	57	32	82	77	139	120	100	235	28	11	164
ENSG00000272558	0	0	2	0	3	1	4	1	1	2	3	24	1	0	0	17	1	4	11	0	3	7	0	1	4	0	0	0	2	0	2	0	0	0	1	0	0	0	0	1	3	2	1	0	0	2	1	0	0
ENSG00000285589	30	58	29	12	118	143	20	37	17	28	9	43	0	21	0	14	5	17	0	18	7	33	49	14	56	18	23	29	20	19	4	21	6	14	7	36	31	8	4	4	21	6	27	8	4	32	19	1	42
ENSG00000116954	761	756	422	551	354	877	529	420	573	338	1116	993	2351	514	2058	510	313	1272	308	189	2775	554	337	377	790	1284	614	909	1882	447	393	390	447	468	468	403	412	791	567	1472	1772	1401	420	593	830	551	1212	360	719
ENSG00000175489	1145	2173	1487	1155	936	1890	3279	979	1887	922	2547	2340	7805	3388	7263	1796	501	2748	345	197	6054	1020	1050	795	2068	2394	1212	1991	3869	2346	1521	491	567	565	2599	932	852	1187	2491	10437	4838	10133	1002	3412	6884	1847	1983	3329	3657
ENSG00000108342	4	12	3	18	932	26	1	3	25	7	8	40	637	0	2760	64	225	3	691	483	831	2	0	74	1	475	464	99	201	63	1	820	3	0	93	2	0	36	92	1931	74	12	0	3	1	41	31	2	3
ENSG00000131398	203	274	109	167	175	29	162	208	97	127	27	107	8	170	0	19	71	100	0	65	13	319	231	59	453	29	131	147	142	81	127	43	23	109	144	196	55	161	30	29	111	61	287	153	156	238	16	3	200
ENSG00000103591	544	427	407	540	698	519	421	320	462	453	455	731	474	334	475	309	243	723	33	427	319	503	338	272	915	150	307	504	429	418	303	198	284	356	314	324	641	352	304	673	478	941	451	361	729	786	234	230	479
ENSG00000108219	3424	3488	4118	3605	2643	3899	2879	3388	3674	2708	2334	6345	4042	4325	4717	2466	1251	6221	664	1346	7291	3681	2592	1267	5900	3075	2535	3028	3756	3384	3656	1167	1403	2901	2751	3827	4238	2142	1931	7316	4882	9463	2876	4673	8482	7017	2846	2386	7233
ENSG00000287181	0	0	0	2	1	1	0	0	0	0	0	3	0	3	0	26	0	0	10	0	1	0	0	2	0	0	1	0	0	0	0	1	9	0	0	0	0	3	0	0	4	0	0	0	0	0	2	0	0
ENSG00000091592	477	911	2349	518	548	945	933	928	500	1626	282	1189	327	1111	244	88	156	745	241	80	346	599	545	81	1223	1842	1035	950	576	400	237	772	250	413	259	672	1727	339	351	328	683	304	943	418	2402	735	1094	445	1388
ENSG00000169744	2	1	5	0	3	4	0	0	6	5	0	1	7	0	20	20	0	1	0	0	5	3	3	0	9	4	4	6	0	1	1	4	0	0	4	0	3	0	3	7	18	44	3	0	4	3	10	0	0
ENSG00000143862	2057	1975	1688	2280	1362	2729	1799	1599	2327	1121	2800	5989	2582	3875	4270	1596	1526	4957	825	1101	3655	2731	1188	1718	2435	1489	1847	2097	2964	1866	1218	750	930	1291	1690	1577	1117	1453	1897	4654	3096	3618	1563	1851	3332	2244	2346	1791	3507
ENSG00000077782	329	234	213	259	232	171	175	175	196	476	66	174	27	176	54	37	98	430	5	198	26	84	303	109	498	126	280	155	133	170	177	113	31	539	154	67	131	42	60	191	216	95	199	376	202	502	129	24	114
ENSG00000095303	229	499	223	251	122	466	542	128	805	381	221	225	166	303	66	80	42	496	7	82	97	155	313	279	798	128	698	382	534	107	462	91	93	102	222	396	204	399	183	147	510	394	311	253	778	1011	181	144	343
ENSG00000100890	56	61	34	33	77	78	38	38	25	59	14	39	2	25	0	15	2	50	1	15	13	69	54	12	91	36	30	28	25	29	52	32	24	46	17	64	79	33	28	12	38	37	41	35	36	79	44	5	77
ENSG00000010030	85	44	51	19	70	82	19	20	66	54	538	2037	27	1	2	1097	23	163	1286	142	427	73	60	724	172	207	47	37	93	62	19	70	1055	41	39	13	231	518	140	18	741	280	48	13	36	96	63	1	38
ENSG00000269968	77	96	93	194	48	121	209	87	149	120	85	1552	203	141	652	2238	178	603	36	40	1685	523	33	730	381	250	649	121	1078	112	39	208	493	45	121	35	160	90	182	624	230	345	45	63	253	381	130	179	295
ENSG00000184277	397	486	382	300	400	554	377	267	452	280	739	761	952	475	1595	525	176	707	182	212	1489	413	269	360	531	1289	591	664	700	505	268	188	554	255	192	311	443	419	373	545	646	965	364	398	705	464	600	200	672
ENSG00000169045	2604	2491	3335	1547	3545	3648	1955	2728	2696	4996	1302	4255	1666	3584	921	642	1151	3133	326	1144	1104	4640	3305	1292	6445	4826	4177	4217	2814	2093	2528	1727	3539	2197	1392	3985	8239	1979	1131	1226	2625	1910	3038	1778	3914	4365	3087	584	4124
ENSG00000111640	19944	20790	18314	18038	12892	22750	22286	16698	9378	12697	6459	32829	17721	14275	83381	16863	11860	21619	4189	8086	57299	20718	12851	23337	26870	14097	35227	23230	53701	26448	16566	7075	23570	12126	19864	10268	19252	14097	36724	43743	19305	31741	10051	16248	35882	27945	26663	26199	27286
ENSG00000205309	7	6	69	18	10	23	3	12	16	6	8	35	2	11	0	8	0	14	0	3	0	12	6	15	10	0	22	4	18	1	3	10	5	3	4	2	28	4	0	2	8	0	5	2	10	31	2	31	22
ENSG00000158869	8436	12872	6111	13399	5722	7631	12329	6533	7019	2309	12971	12399	16420	7510	18564	14253	4579	10854	10294	1425	43322	6491	4724	10788	8324	13969	13459	8221	23202	11365	5342	4555	5283	3869	8995	5473	2516	10935	10140	27540	21667	24078	7120	9553	11186	8778	13224	16232	12829
ENSG00000126767	421	482	289	223	446	570	295	334	221	319	164	316	266	184	1174	155	145	348	232	127	569	594	383	162	770	333	583	507	651	489	482	178	274	378	435	475	769	448	289	969	625	997	467	578	650	810	294	83	576
ENSG00000164713	7185	7410	3995	8570	3362	8752	7858	5428	5412	2934	9713	10944	17224	8296	28145	8691	6404	11793	2832	2045	23122	6682	4426	6839	7482	9222	5886	8872	16106	8267	4146	3027	4642	4145	6221	5944	1946	10270	4867	12885	14916	20671	6076	7982	11041	9821	10169	9567	11650
ENSG00000082146	343	197	710	245	213	261	94	244	201	160	51	72	30	92	26	7	137	206	5	55	12	430	332	51	738	11	250	203	306	190	142	28	103	270	183	284	674	219	106	63	131	273	258	212	183	417	84	998	354
ENSG00000076864	361	8	349	12	148	17	6	15	14	457	31	55	14	45	6	9	3	54	0	88	9	12	48	32	154	13	90	38	95	4	15	37	3	72	45	10	218	1	16	19	10	20	20	5	61	56	27	138	110
ENSG00000163545	134	98	327	112	460	58	328	79	84	207	254	251	56	335	79	45	25	227	6	430	67	21	65	75	480	60	288	133	286	34	77	86	38	51	139	27	170	109	214	145	202	326	47	145	633	277	308	511	230
ENSG00000100342	1128	840	414	2603	1817	1269	918	2072	1826	494	1982	7156	189	227	47	2548	920	2683	3873	2038	542	1536	662	2710	1931	380	360	1191	966	2559	490	433	1464	852	449	883	979	988	1211	341	1320	1636	2361	1156	378	1036	268	100	1619
ENSG00000255163	1	12	33	9	5	2	25	8	4	16	6	12	2	21	4	0	0	25	0	0	0	3	2	6	11	3	13	12	0	0	1	6	0	1	2	7	27	2	3	1	2	5	5	5	27	32	14	38	32
ENSG00000175643	54	38	23	51	26	67	39	43	189	55	69	231	3	11	2	38	39	114	102	31	14	31	21	69	129	14	73	68	46	30	31	19	229	34	8	23	49	87	66	15	68	61	38	52	42	163	9	7	44
ENSG00000158477	28	30	25	9	7	7	23	0	13	18	1	3	12	5	0	0	5	14	0	16	5	9	6	12	256	2	420	26	82	11	9	8	0	19	6	13	31	16	6	4	8	4	6	0	30	7	12	0	21
ENSG00000230373	6	6	14	5	6	4	1	2	3	6	5	10	1	7	0	1	3	2	0	4	1	10	6	0	9	6	6	11	1	1	3	19	1	11	0	18	13	2	1	3	8	3	9	2	8	11	1	1	8
ENSG00000184221	13	30	173	57	84	22	102	81	35	109	10	136	242	257	1059	73	23	243	77	10	207	13	7	18	119	247	101	124	122	126	42	43	9	32	38	19	125	59	34	1121	157	845	17	250	548	412	71	562	229
ENSG00000069974	634	764	1808	783	651	646	881	418	776	1188	1359	2053	652	996	2160	1108	247	2117	833	269	1477	916	598	449	1617	789	1373	638	1358	645	638	587	1429	475	788	439	2674	775	1623	2472	1475	2238	690	900	2202	1419	1616	1310	1335
ENSG00000166920	9	583	87	507	639	27	943	211	434	92	958	2490	12241	29	7264	2497	322	145	4702	392	8691	85	150	1929	442	4683	3873	2763	2255	1382	137	1734	355	70	1176	107	107	4066	749	8384	2492	2536	39	986	458	637	527	1472	350
ENSG00000108465	141	108	169	21	323	278	119	108	74	207	47	277	38	169	4	32	31	69	7	88	36	145	153	15	162	279	181	205	87	76	34	76	77	71	5	130	110	75	20	15	113	21	67	40	112	104	151	51	204
ENSG00000011295	471	343	319	326	457	517	238	299	273	459	179	449	69	235	26	48	225	406	8	293	46	422	329	177	838	63	357	305	289	241	295	113	339	379	245	330	703	153	203	126	199	276	406	311	604	744	106	33	405
ENSG00000279744	2	8	14	3	9	3	5	33	1	8	2	15	1	5	8	0	0	2	1	12	3	14	2	7	6	12	33	34	5	4	3	10	4	4	0	5	10	6	3	5	19	3	12	3	12	2	19	3	16
ENSG00000117228	876	706	279	1126	1829	1721	498	998	1600	541	6549	6961	436	101	455	5133	592	1050	44908	1119	5281	3708	1001	4400	4042	9789	1907	1630	2066	2643	830	2905	3753	1085	633	1826	2123	11800	2451	1424	13633	7131	1980	826	552	1743	1601	256	1790
ENSG00000140280	326	485	352	431	429	271	387	261	456	322	1040	607	1065	269	418	527	108	729	474	252	608	463	257	286	834	433	534	672	675	441	280	195	265	197	243	385	747	1024	260	444	955	1267	656	522	1064	677	344	351	557
ENSG00000213782	5	6	23	7	22	14	2	12	1	23	2	7	1	3	1	15	0	0	1	2	6	15	12	8	14	6	12	12	4	1	4	12	4	5	4	16	29	3	1	3	4	5	6	3	7	16	4	0	16
ENSG00000159128	2782	4171	2832	3599	2614	3166	3449	2692	2577	2052	3807	2583	9448	4134	34540	1563	1249	3692	1625	532	23174	2907	1720	1604	4561	9299	4854	3455	9590	4105	2803	2436	1013	2041	3818	2249	727	4170	3924	19968	5914	8248	1949	5879	9884	3448	4803	6901	4759
ENSG00000087074	5486	5879	5788	6437	8949	3174	3629	8300	4321	9372	12176	9236	44965	4825	64613	12656	7310	7843	65332	11720	106727	3360	2084	6911	5135	64701	22534	12654	44939	2904	2460	16766	2620	2098	10459	4610	4089	10474	15290	41286	27401	8095	3438	3677	5741	6422	16846	3266	4895
ENSG00000234506	4	52	240	85	16	4	115	48	24	24	57	49	143	31	267	761	16	67	660	3	243	10	9	58	24	232	90	53	57	39	2	147	32	7	70	16	24	170	121	134	132	98	22	89	447	46	103	276	36
ENSG00000235245	23	11	26	13	37	19	19	17	6	23	2	11	0	19	4	2	0	14	0	8	5	15	16	1	29	32	56	30	13	18	13	13	0	12	1	18	29	8	14	15	17	8	13	8	22	22	42	1	30
ENSG00000186399	3	3	10	1	10	14	1	16	0	12	0	2	0	0	0	0	0	0	0	0	0	23	6	0	30	4	16	6	1	1	7	0	0	8	1	11	14	1	0	0	6	0	10	3	4	12	3	3	26
ENSG00000179933	1056	925	661	660	451	697	693	577	635	459	448	730	400	432	652	259	465	863	97	218	484	941	760	366	1241	319	591	851	762	1399	553	254	453	618	609	588	479	1063	500	748	800	1625	819	936	1052	1059	627	643	1185
ENSG00000132669	782	625	414	356	838	487	377	376	617	621	323	640	160	235	55	298	214	494	1585	291	288	898	449	569	1818	356	928	624	774	684	1001	375	207	537	631	589	119	541	434	975	1057	2020	664	860	734	699	140	88	678
ENSG00000204264	1838	1959	1473	1587	1316	2284	2145	1252	2301	1137	2847	5105	902	1449	483	1933	1083	3214	2683	1502	1555	1841	1236	2775	2824	1624	1121	1460	1359	2348	1326	602	2700	901	920	1174	3062	2277	1318	603	2004	3598	1511	1525	2278	2490	1314	763	1920
ENSG00000101194	437	369	101	137	436	2137	477	237	359	345	153	635	26	283	0	16	323	485	9	234	20	952	570	128	398	102	501	585	345	219	464	119	153	314	90	607	65	251	45	43	321	161	186	252	185	783	152	21	768
ENSG00000159202	1278	1298	796	1502	1589	1779	1061	1120	1924	1049	1411	3358	1647	1149	1233	1962	621	2139	447	1051	1473	1970	963	1495	2289	1320	1584	1852	1850	1226	832	641	974	1087	998	1218	2195	1457	756	1730	1864	2912	1311	1367	1771	2225	860	384	1599
ENSG00000037757	284	311	266	182	603	302	182	399	216	329	87	200	22	135	18	5	89	261	16	127	11	421	254	76	435	58	183	147	281	159	168	91	172	281	113	276	531	108	58	49	128	163	248	149	225	338	69	36	354
ENSG00000114812	27	8	142	3	175	41	28	6	9	174	28	52	6	93	4	13	5	56	0	41	6	4	7	10	60	12	33	17	41	7	14	27	0	17	21	2	58	4	16	9	14	11	8	34	244	22	29	44	79
ENSG00000162194	55	90	58	45	206	133	35	85	69	129	42	121	17	62	13	19	6	60	0	95	11	137	77	48	147	74	69	58	75	62	40	37	13	45	27	110	170	51	21	23	44	30	83	53	34	163	47	7	74
ENSG00000234263	0	1	0	0	0	0	0	0	0	0	1	2	26	0	5	6	0	1	5	0	43	0	0	9	0	13	9	3	3	1	0	3	0	0	4	0	0	7	0	8	17	5	0	0	0	0	4	0	0
ENSG00000128284	188	427	355	293	263	757	230	288	638	229	488	3552	55	105	11	293	45	694	676	224	334	406	170	1154	789	91	275	386	356	331	120	62	1018	164	140	160	1753	515	276	143	600	633	313	179	136	396	109	51	215
ENSG00000136026	684	362	1481	650	1477	378	1038	451	696	865	1455	2223	3377	1955	6958	1839	523	2373	2165	562	4453	488	405	1372	1066	2814	1221	1311	1363	1015	973	826	289	825	1050	409	471	436	1595	8311	3469	2044	652	1179	3396	1520	1459	3088	1863
ENSG00000197223	415	425	356	279	393	283	218	330	270	319	442	238	312	349	288	160	238	449	113	184	226	521	403	137	601	198	380	489	453	359	315	152	510	345	417	418	431	809	380	406	418	936	525	475	832	725	419	259	474
ENSG00000279753	4	10	9	23	9	1	5	4	22	5	34	187	22	18	27	255	4	110	22	9	93	11	1	15	15	14	21	2	28	0	3	30	20	0	4	0	9	5	7	45	9	15	2	6	12	6	11	24	9
ENSG00000179021	245	235	199	163	331	379	157	242	248	187	246	353	79	128	95	164	185	256	104	129	67	537	256	159	636	64	270	383	261	339	229	91	327	283	205	308	398	380	190	194	403	747	361	311	457	588	164	114	445
ENSG00000171860	1630	1213	1747	834	2677	3444	2152	2887	2275	1440	6112	2104	10404	3071	9909	6384	567	3926	6084	1004	6991	3367	1841	1859	3339	4932	2739	853	4828	5345	4100	1207	1416	1257	6299	1873	1490	2920	4589	27179	15939	13612	3160	2526	8067	4330	8637	2657	4999
ENSG00000167280	643	504	403	285	932	895	427	371	392	575	229	476	349	517	36	114	108	567	71	372	135	555	535	183	766	753	1551	884	440	387	224	293	290	327	80	506	416	301	84	81	294	143	343	189	222	448	201	21	331
ENSG00000175121	7	5	5	1	2	1	2	0	6	2	4	0	82	0	91	1	0	0	6	0	107	0	0	0	0	29	13	24	40	0	1	1	0	1	14	0	0	10	2	15	47	6	1	3	5	0	0	0	0
ENSG00000133574	384	1503	1005	681	239	433	614	385	1577	396	1119	2149	65	908	74	769	133	867	828	41	142	976	511	629	1706	70	385	256	434	932	321	127	1107	170	716	368	2925	1211	320	247	1052	2045	771	1540	2789	874	247	456	656
ENSG00000178752	2	1	12	1	2	2	0	3	8	19	0	3	2	1	0	0	0	3	0	1	0	1	0	1	5	1	22	0	7	0	0	1	4	3	0	0	9	3	1	2	2	5	0	0	1	5	2	14	14
ENSG00000198900	1467	1233	1808	2347	1836	1467	1265	990	1506	1793	1747	4453	1148	2245	1232	2214	1280	3650	4479	1688	1822	2058	1063	2126	2267	1385	1806	1424	1956	1120	1401	1119	2174	1206	924	1390	1519	1408	1343	1582	2581	2653	1188	1738	2231	1497	1746	495	1990
ENSG00000162704	7377	6950	6421	5759	3022	3838	6651	5392	6174	3768	7225	6092	6760	5369	13477	4459	2690	10311	2203	981	8573	8255	5821	2950	12411	4536	8602	7880	7525	8654	7399	2177	3406	5873	6123	7569	5674	9787	7942	14433	10779	18104	9102	10477	21887	13127	6217	8249	10807
ENSG00000273112	4	2	12	0	9	0	1	9	3	2	3	0	5	0	1	0	0	1	0	0	12	8	0	2	4	46	9	9	9	1	5	7	0	1	0	4	9	1	0	6	17	3	8	3	7	5	40	3	16
ENSG00000113575	1888	1598	1671	1270	1554	1685	1269	1332	1257	1376	1135	1774	1820	1436	1950	569	903	2078	582	1022	2201	2123	1292	1070	2635	965	1953	1810	2317	1620	1315	734	1469	1220	1402	1475	2091	1551	1374	2459	1928	2806	1314	1720	3159	2398	1665	969	2056
ENSG00000185189	385	142	246	34	406	187	55	236	77	260	31	102	11	80	22	6	24	65	0	95	8	264	170	58	460	128	183	244	130	151	76	55	47	260	75	253	177	62	60	44	119	114	196	81	267	237	106	66	290
ENSG00000161911	45	42	32	22	12	86	25	52	60	16	2	13	10	71	0	12	17	35	0	7	3	75	29	5	44	27	105	13	15	2	16	1	0	11	3	32	0	28	4	3	35	0	13	7	22	36	21	1	36
ENSG00000183844	216	26	166	104	105	12	30	74	76	164	74	53	20	44	3	6	56	24	21	172	23	30	83	186	337	6	107	286	214	49	10	176	39	185	44	191	9	32	84	52	10	33	379	140	130	98	7	3	78
ENSG00000164305	437	381	392	195	660	498	245	274	629	407	617	850	292	386	412	161	178	625	181	272	414	613	310	258	721	380	489	727	892	384	378	293	509	526	376	308	917	398	593	480	898	1169	338	421	629	735	499	149	681
ENSG00000128203	38	91	50	67	56	72	65	21	121	41	137	444	17	47	25	118	30	147	92	49	42	59	73	98	215	20	48	70	98	54	39	14	231	33	43	56	236	97	33	17	88	173	115	108	86	99	63	23	67
ENSG00000176387	10	9	80	5	31	42	0	12	2	71	5	8	4	6	0	0	6	6	0	29	1	28	12	4	14	1	16	16	8	6	16	19	11	7	2	8	4	3	18	2	6	4	6	3	13	6	2	0	22
ENSG00000100596	902	671	866	527	2017	617	544	597	960	999	818	2440	218	2023	657	433	264	955	567	702	240	1038	608	495	1763	209	588	769	798	789	1148	328	411	785	882	1335	1290	558	637	1086	904	2409	801	1148	1897	1452	591	439	1594
ENSG00000068394	286	320	266	145	373	328	186	190	262	259	88	378	68	222	87	60	112	271	44	216	115	349	200	136	450	53	207	282	351	294	175	81	387	210	232	243	543	164	230	171	246	554	256	253	373	327	197	83	264
ENSG00000244682	135	124	278	28	210	85	112	61	188	368	92	121	73	66	12	16	18	104	49	22	119	58	64	81	450	632	271	89	118	69	75	74	83	58	48	201	198	113	38	27	131	116	34	35	246	439	248	11	239
ENSG00000087589	66	100	974	118	42	37	209	83	62	327	156	39	98	208	111	49	0	194	85	32	61	73	52	68	299	182	255	193	149	29	242	304	40	30	246	59	691	158	442	267	291	269	41	189	2038	804	1331	263	113
ENSG00000239665	50	46	100	32	116	71	32	58	43	66	14	46	25	52	16	8	30	34	7	26	29	70	18	26	64	119	85	73	37	23	14	68	6	27	9	29	115	19	11	21	54	33	37	21	47	58	75	14	100
ENSG00000079150	18	16	16	16	36	8	5	14	22	27	12	26	5	6	5	3	12	21	0	12	2	21	15	24	51	5	23	14	16	10	25	5	16	15	9	6	14	12	13	7	15	11	23	19	23	43	2	1	17
ENSG00000180644	128	484	1057	79	29	989	136	30	1093	1569	1305	14595	67	92	29	162	118	1461	211	16	79	1570	696	172	1950	45	737	65	130	309	167	72	2187	118	92	17	3230	200	108	23	605	282	33	33	282	527	228	28	83
ENSG00000112077	0	0	10	0	0	0	0	2	0	0	0	0	0	8	6	0	0	1	0	0	0	0	2	0	1	0	7	0	2	0	0	0	0	1	0	0	6	0	0	0	0	0	0	0	0	0	1	13	16
ENSG00000047597	27	22	105	45	68	5	6	22	20	55	9	7	5	12	0	5	0	16	5	8	2	41	20	5	77	0	24	32	32	13	7	13	15	18	7	78	82	35	10	17	21	13	98	34	24	85	5	142	29
ENSG00000131100	2973	3121	1840	3797	1929	3401	2495	2474	2272	1479	1823	2170	4943	2056	2701	2071	2567	3575	723	865	6796	4509	2178	2388	3796	2518	2466	3478	5096	3914	1890	935	1635	1971	2132	2615	1585	2996	1929	3574	3544	4235	2897	2793	3448	3599	2442	1783	3773
ENSG00000047579	471	628	272	634	517	694	449	473	489	217	392	1294	720	288	638	384	287	675	209	256	1074	471	302	450	623	548	365	838	1044	455	239	183	608	288	292	415	558	623	360	382	801	1594	430	457	360	565	407	357	511
ENSG00000156265	118	451	88	223	79	144	146	51	114	66	198	192	35	25	8	124	52	196	383	30	22	359	196	201	361	21	210	67	84	93	40	84	115	25	43	62	164	353	52	139	144	109	58	227	74	151	56	55	135
ENSG00000117280	642	763	641	1038	360	843	506	595	671	566	270	867	184	347	209	483	303	1615	201	144	107	1158	729	410	1885	197	698	662	633	588	546	220	1345	766	588	777	1377	685	337	443	909	1862	1128	815	1227	1408	261	319	875
ENSG00000196754	66	21	138	116	469	39	44	7	41	63	317	116	90	37	186	190	3431	551	371	509	22	30	12	1406	19	70	228	774	214	17	9	887	9	31	127	11	148	23	2703	204	36	21	16	20	69	22	23	10	98
ENSG00000129515	1084	1043	1234	598	1037	1274	588	996	1236	928	720	949	797	679	848	301	495	911	626	326	712	1980	1137	489	2673	803	1289	1563	1265	1482	1165	491	1068	1359	1274	1382	1697	1744	1179	1263	1837	2897	1462	1607	2613	2150	1174	766	2065
ENSG00000151006	6	11	21	1	13	19	6	12	4	16	0	10	1	9	3	0	0	9	0	2	6	11	14	1	14	54	16	13	11	4	5	2	14	3	7	3	30	5	10	6	8	6	3	4	16	17	47	0	20
ENSG00000116017	730	724	928	611	471	703	722	513	690	534	587	1698	1419	1390	2488	660	201	1204	353	150	2429	468	345	244	768	1313	868	772	1124	415	379	337	681	446	685	285	610	526	550	3553	1164	2441	358	657	1736	886	989	767	1247
ENSG00000155508	1034	990	1102	553	889	739	623	667	868	1011	1187	1028	606	1172	1159	450	416	1313	231	415	765	889	599	417	1726	378	1128	1181	1034	911	657	314	615	753	767	722	1909	897	836	1335	1149	2222	1032	1449	2271	1620	877	623	1337
ENSG00000119922	822	734	878	454	1296	529	343	1615	1469	328	4473	4318	653	99	348	10750	454	873	93102	119	720	2452	859	2659	3466	2003	382	1073	1086	2358	745	254	1207	1546	689	1275	1215	9915	2396	822	16313	7179	2745	1044	1539	941	3062	162	1631
ENSG00000233975	1	0	0	0	0	0	0	1	0	0	1	7	0	0	0	25	0	0	10	2	0	0	0	4	3	0	2	1	0	3	0	0	6	1	1	0	0	6	0	0	3	1	0	0	0	1	0	0	0
ENSG00000038274	1087	1190	1170	632	1037	1034	561	929	1077	891	1471	1022	406	712	596	358	407	1216	433	553	711	1524	994	456	2211	366	1198	1331	1236	1231	885	368	987	901	857	1077	2443	1630	940	1176	1508	2404	1317	1309	2185	1923	758	563	1316
ENSG00000259994	12	10	1	3	9	1	7	11	16	1	3	14	3	5	0	1	0	11	0	6	3	7	6	3	7	1	5	9	7	1	8	8	0	8	1	6	9	4	0	0	5	4	10	5	1	11	2	0	10
ENSG00000268475	1	4	4	1	2	1	0	1	7	8	5	12	18	22	10	62	0	14	2	0	49	7	0	1	3	4	3	5	13	1	0	6	0	4	3	0	5	1	3	39	7	12	0	6	3	2	7	13	7
ENSG00000226564	166	232	176	455	145	217	307	123	238	123	355	243	775	169	1324	598	364	669	564	136	2989	247	227	783	325	699	823	655	982	584	164	363	90	185	364	198	30	343	416	1553	821	454	276	389	377	280	522	462	333
ENSG00000144026	142	85	107	113	204	129	86	106	136	186	52	93	6	91	5	20	28	150	4	117	21	135	141	61	204	35	62	95	90	54	66	40	48	75	45	186	120	41	24	30	68	82	199	65	86	149	50	2	163
ENSG00000165646	12	17	80	1	4	148	3	4	135	30	2	4	2	1	1	4	3	38	0	8	4	1	5	8	341	6	86	23	37	0	10	10	13	11	23	20	40	13	5	6	18	5	13	10	176	244	37	7	10
ENSG00000187049	102	152	103	85	267	101	101	90	83	115	121	188	115	86	133	74	111	218	12	142	43	140	59	103	159	86	114	125	181	160	63	61	56	79	90	96	178	91	89	122	137	274	127	112	157	164	102	64	137
ENSG00000232303	6	1	14	1	3	0	2	7	1	5	1	5	1	13	0	0	0	0	0	0	0	2	3	0	14	1	2	4	5	1	5	12	0	3	3	6	26	2	8	3	3	7	5	5	9	20	16	0	5
ENSG00000255182	28	19	11	7	41	45	13	25	20	34	10	60	1	19	0	10	2	15	0	44	3	27	16	13	34	11	34	20	51	7	7	15	11	6	4	29	26	7	11	6	11	11	13	7	13	20	8	1	38
ENSG00000172594	164	233	200	21	223	273	137	81	748	188	219	87	133	294	974	73	77	139	181	96	331	55	276	169	694	175	1416	532	548	429	274	106	237	253	364	157	25	283	211	1830	731	981	33	324	259	681	58	699	546
ENSG00000279394	1	1	4	1	5	7	3	3	0	6	0	1	0	7	0	38	0	1	2	0	0	0	0	8	0	15	5	1	0	0	0	31	0	0	0	1	0	0	0	3	2	0	0	2	4	0	9	0	2
ENSG00000152463	53	36	1474	83	90	410	33	290	18	51	17	15	9	6969	3308	123	54	61	44	24	70	137	4	10	6	3	8	15	29	145	12	8	56	25	113	42	1	5	5	861	11	237	55	321	1820	29	739	861	3663
ENSG00000185818	19	11	3	19	3	78	9	5	12	2	6	4	0	4	0	0	5	5	0	2	0	15	13	4	118	2	7	2	12	0	6	16	3	9	13	3	54	2	0	4	5	1	6	7	3	34	0	0	9
ENSG00000267034	0	6	3	2	23	1	6	2	3	0	145	15	437	12	1163	48	27	9	51	6	297	2	2	14	1	493	57	59	98	52	3	59	0	1	55	0	3	69	14	579	169	106	1	15	8	1	58	42	15
ENSG00000142303	23	16	94	2	10	25	15	2	10	161	0	24	1	19	0	7	1	24	0	6	6	41	22	14	110	11	97	5	20	5	1	6	29	2	1	1	134	3	4	1	12	2	5	2	19	11	55	1	11
ENSG00000120280	177	344	219	447	156	125	278	259	327	197	288	498	121	203	146	1028	113	517	750	49	129	209	141	281	420	94	202	232	209	139	139	80	194	164	191	205	202	328	116	234	432	615	339	235	299	324	253	114	275
ENSG00000075624	116515	113128	97237	162286	65525	92445	150966	80352	81799	70296	59684	162995	52835	91865	217095	129646	52619	237812	57335	27520	132387	126399	55102	75159	147029	46507	104202	64263	140915	92927	94896	47688	59599	55721	58668	66610	86710	49664	147346	202915	74454	112470	65164	82302	176602	118595	76389	120255	124431
ENSG00000176476	318	303	167	481	316	186	237	281	260	173	230	851	156	293	113	378	198	441	345	298	309	253	157	298	280	95	157	224	288	210	146	76	213	168	123	176	336	277	133	91	255	472	184	259	138	271	151	123	265
ENSG00000184005	69	46	83	18	27	3	27	54	12	73	133	25	45	368	388	73	12	63	49	5	112	14	20	8	22	51	47	44	40	20	34	28	14	32	45	44	38	28	75	233	57	110	44	64	297	63	102	183	156
ENSG00000263535	0	0	1	0	0	2	1	1	0	1	0	3	23	0	39	0	0	0	3	1	3	2	2	0	0	17	6	5	8	5	1	0	0	0	0	2	0	22	0	12	8	16	1	0	2	1	5	0	3
ENSG00000272837	0	1	1	0	1	0	4	1	0	3	2	5	17	0	7	20	0	5	0	0	33	1	0	3	1	9	1	9	2	2	0	4	0	0	3	0	1	0	3	6	16	31	0	0	1	1	4	5	1
ENSG00000128159	927	753	802	253	1483	1220	506	690	608	1240	301	2513	126	805	34	75	283	852	32	713	135	1055	779	243	1436	617	849	731	708	466	407	240	261	525	168	834	1475	311	184	132	417	398	668	336	707	949	313	111	930
ENSG00000166848	1025	1113	1332	1259	1348	1139	795	1002	1388	846	1177	2137	1235	949	2312	429	569	2144	694	672	2632	1317	770	479	1641	1561	1131	1290	1614	891	742	471	1545	695	817	1007	2278	913	778	1879	1096	1437	1171	983	1363	1464	791	490	1214
ENSG00000260916	408	276	364	508	389	521	322	327	441	243	498	413	200	396	437	154	285	575	199	216	229	389	260	153	378	89	181	427	276	385	157	105	405	299	207	498	215	204	304	367	315	638	413	313	541	528	212	307	679
ENSG00000134108	2461	1785	1214	1395	1464	1902	1371	1634	1550	1425	2024	2212	3907	1184	5599	1398	873	2239	843	545	3445	2963	1519	1161	2785	3997	3538	3617	3266	2151	1970	1155	1362	2036	1905	2368	1200	2617	1610	5910	5722	6195	2435	2352	3374	3644	2387	832	3286
ENSG00000261338	46	69	56	88	35	22	73	29	59	49	34	29	11	56	30	3	0	87	3	26	14	40	31	16	77	22	27	39	31	37	37	22	0	35	37	48	81	32	28	21	58	37	56	70	59	78	49	18	39
ENSG00000132716	440	416	369	481	565	695	337	324	338	385	206	709	99	683	81	131	135	595	26	262	88	444	277	118	419	302	310	339	199	189	144	135	301	208	121	318	550	169	121	163	240	188	320	211	366	446	280	129	529
ENSG00000137393	576	408	927	742	2169	1585	427	977	617	419	1000	896	3934	1786	10755	1166	304	526	1378	399	4576	1201	226	364	1384	6300	2815	1022	1281	786	944	2096	531	576	1306	653	199	866	889	8277	1880	4613	713	1637	2790	1569	528	1965	2335
ENSG00000134884	958	862	1425	488	1982	1320	481	964	587	2133	805	774	405	811	263	145	235	871	200	444	415	1211	1148	445	2506	2337	1608	1504	1092	653	639	948	1196	637	419	960	2821	757	415	328	1287	1016	936	654	2114	1823	1863	512	2012
ENSG00000225964	4	2	8	5	17	3	7	2	10	5	21	99	20	0	9	248	0	13	74	4	4	12	8	45	44	50	5	13	6	29	2	11	74	4	1	8	7	95	1	0	152	27	20	1	3	20	29	20	17
ENSG00000197299	86	89	70	34	45	160	37	123	94	89	45	471	32	121	104	36	15	98	7	16	10	100	28	28	93	19	60	83	42	92	92	40	174	88	47	49	283	20	52	58	75	143	21	161	166	356	40	37	241
ENSG00000196214	148	223	205	236	241	146	157	154	183	177	122	360	206	161	82	262	79	317	25	65	102	179	111	109	318	49	147	223	190	122	100	66	232	142	106	139	338	146	171	91	256	546	322	127	306	192	198	49	212
ENSG00000214212	163	255	419	286	165	165	454	125	150	159	435	784	406	561	1715	435	131	308	357	76	1022	202	128	342	390	271	502	276	492	398	155	255	196	91	279	106	167	240	640	1708	398	1055	308	301	1017	396	240	3748	740
ENSG00000115267	404	449	326	255	959	499	242	524	444	305	842	1119	675	99	402	606	412	286	4455	173	1121	1554	549	816	1788	3600	608	915	1524	1043	438	472	1397	1037	434	923	742	2669	623	772	4420	3725	1443	573	631	867	1047	202	1180
ENSG00000237352	2	5	15	9	3	18	4	10	24	5	11	132	4	5	0	22	9	31	1	2	1	9	9	17	11	7	5	8	1	8	7	8	99	8	2	1	31	11	8	3	7	6	2	3	5	12	4	0	9
ENSG00000164430	190	325	337	281	190	177	171	341	450	195	372	803	72	338	75	217	133	533	519	80	68	595	171	223	515	122	306	449	357	303	170	128	351	308	189	331	505	467	207	236	486	838	414	404	441	282	348	249	573
ENSG00000136827	758	834	627	547	533	457	627	555	685	547	677	1074	530	692	680	285	353	830	210	203	419	1231	860	422	1495	329	468	763	838	733	704	223	527	583	687	944	1182	673	605	1028	914	1617	760	942	1709	1490	674	576	1037
ENSG00000124795	1937	1703	2699	3079	1790	2096	1567	1472	1815	1686	1719	4122	582	1226	966	3277	826	3443	1157	702	934	1972	1270	1812	4302	700	2108	1977	2231	1295	1808	645	1721	1688	1286	1501	4582	2294	1500	1247	2518	4376	2110	2188	3826	3786	1152	621	2383
ENSG00000186577	415	508	432	529	274	618	621	345	465	293	678	1974	1486	615	1499	1284	338	1187	280	248	1561	267	187	609	493	1223	766	742	1038	489	186	318	406	177	348	133	523	472	285	928	966	1424	213	369	700	523	625	694	569
ENSG00000260261	4	12	5	3	36	37	9	7	4	40	10	37	0	34	0	6	0	7	0	59	4	16	14	14	10	4	11	17	0	4	2	18	1	6	2	10	4	2	2	0	6	3	8	5	1	5	3	0	14
ENSG00000287535	0	1	2	4	0	1	0	0	0	0	2	4	53	0	89	6	0	0	68	3	36	0	0	12	0	73	218	7	64	2	0	29	1	0	18	1	0	1	99	50	9	0	1	0	0	0	39	0	0
ENSG00000086300	2683	2665	2441	2645	2370	3433	1550	3858	1678	1267	3309	2642	3010	1329	8537	1019	1516	2231	3041	283	11432	9898	2609	1088	6141	6948	2857	5146	3957	4301	3426	1346	2191	5055	3746	4328	1315	9441	2653	9475	9429	10982	5484	6253	10265	6380	3906	3341	7040
ENSG00000076053	256	207	203	163	236	239	120	176	209	253	284	268	284	184	448	295	142	318	303	151	193	257	136	88	335	295	231	301	296	145	133	81	218	190	204	172	193	256	249	262	329	318	215	173	352	337	334	79	241
ENSG00000173599	281	496	190	307	355	459	268	155	342	188	84	138	38	278	14	32	295	240	2	285	34	657	454	139	421	60	321	356	275	136	291	89	34	381	140	194	80	214	189	140	359	86	113	282	195	445	49	10	394
ENSG00000103148	756	424	3502	398	593	619	378	301	400	388	154	975	41	325	45	56	281	612	2	312	47	572	310	168	1155	31	377	217	514	313	303	69	191	389	258	357	822	219	161	139	250	420	322	217	300	414	161	346	702
ENSG00000258035	0	0	4	0	2	2	0	3	0	1	0	0	0	0	14	27	0	2	3	0	8	2	0	0	1	11	4	0	1	0	0	1	3	0	0	1	2	0	0	14	3	5	0	1	3	1	0	0	2
ENSG00000132792	862	884	602	1167	669	834	802	551	837	542	268	2351	268	526	395	501	574	1033	231	448	328	1095	582	1406	1417	275	769	816	935	1210	554	222	643	672	454	715	1088	572	465	879	959	1575	699	747	849	991	316	200	940
ENSG00000279296	11	13	9	34	18	5	33	12	9	12	26	608	2	1	2	830	18	56	82	3	5	94	3	57	48	11	3	3	9	5	0	11	24	3	0	6	9	9	2	2	48	49	9	0	2	17	8	0	18
ENSG00000124193	1455	869	982	927	1792	1164	788	932	943	1700	838	1144	594	1068	226	198	503	1352	116	770	236	1003	1022	384	2088	1138	831	978	1000	647	795	508	1019	720	539	1032	1679	619	345	341	711	913	803	787	1160	1605	663	263	1033
ENSG00000268521	2	3	1	0	2	2	0	6	0	4	1	0	0	0	0	0	0	1	0	0	4	3	1	0	8	41	11	7	1	1	2	0	0	3	0	8	6	5	0	5	14	1	3	0	5	7	25	0	18
ENSG00000127666	531	678	443	355	535	679	361	545	437	517	278	870	961	236	1613	288	348	526	670	713	3005	577	360	351	700	1476	845	712	1480	456	357	610	280	347	511	393	523	602	516	1962	1101	1030	509	558	646	554	517	208	689
ENSG00000183060	119	130	89	70	77	148	52	102	113	134	28	161	14	95	11	16	66	104	6	29	3	141	64	41	137	14	110	109	57	40	50	38	51	79	34	59	193	46	22	50	51	34	84	56	76	164	35	21	90
ENSG00000160932	5810	4196	1989	13954	6659	2876	8176	4341	7396	1191	2762	27408	588	691	53	20466	8731	10313	4576	4089	383	9546	4593	8266	9890	114	498	3781	3231	10733	1563	743	4958	4161	669	6495	3142	6113	2200	856	4471	8076	9057	2192	752	4447	406	174	5290
ENSG00000130827	835	654	447	715	1021	1255	621	895	440	540	256	1242	166	330	150	133	369	841	18	662	61	1435	999	349	1260	600	967	661	543	286	497	245	318	813	236	1220	502	298	160	330	691	416	816	579	427	1031	317	64	1280
ENSG00000174227	496	359	475	237	778	465	275	427	416	536	313	801	236	519	136	143	177	455	26	427	184	720	427	148	894	552	513	611	456	310	320	273	280	434	262	456	861	265	211	236	495	537	498	348	606	713	471	155	770
ENSG00000226942	2	9	5	6	6	8	7	9	1	7	0	18	0	2	0	0	0	10	0	1	0	7	6	2	2	3	6	20	12	0	2	7	8	0	1	6	15	0	2	0	3	0	10	3	3	3	1	1	5
ENSG00000040275	102	55	60	26	99	56	32	104	37	116	57	117	195	32	80	76	32	42	7	37	131	92	67	33	187	93	82	160	103	72	76	59	192	107	60	88	136	74	100	89	136	122	95	89	98	233	150	17	160
ENSG00000132256	235	156	128	109	171	192	75	166	108	168	142	156	48	88	40	117	25	156	369	40	56	319	166	95	361	105	132	190	179	269	182	54	186	246	84	174	174	291	124	89	364	444	350	190	155	194	111	33	323
ENSG00000139572	38	252	136	117	1560	180	207	60	121	86	833	802	1919	103	5255	547	26	73	2359	58	10904	35	8	471	114	2919	1826	613	1752	171	91	1322	49	16	498	47	55	772	1295	6271	1730	1042	39	405	693	149	669	1682	201
ENSG00000111911	835	487	451	421	927	830	368	695	599	562	908	423	1190	315	707	237	232	540	97	272	899	877	521	222	994	539	519	896	1080	639	577	170	402	588	707	813	474	897	590	896	1598	2451	908	683	963	1157	658	156	1077
ENSG00000204149	6	6	7	1	15	13	1	8	2	6	0	0	1	0	0	1	0	0	0	1	0	12	5	0	8	19	5	2	3	0	2	2	0	9	0	1	12	4	2	2	3	4	2	4	7	7	16	0	11
ENSG00000078304	1740	1717	2641	1221	1953	1953	1159	1286	1361	1796	1356	2251	2051	1249	4660	814	671	1844	350	733	3032	1974	1267	796	3371	1533	1908	1811	2407	1415	1114	618	1165	1353	1538	1546	4276	1755	2271	3721	2072	2254	1887	1704	3498	2889	1783	1547	1974
ENSG00000122565	2145	1830	1790	2205	1569	2205	1932	1662	1415	1563	1471	2195	857	1959	2434	1091	1037	2915	383	866	1544	2517	1869	1060	3296	778	1811	2033	1885	2074	1949	600	1765	1588	1649	2171	3452	2425	1441	2261	1863	3430	2281	2345	4038	3943	1591	2452	2593
ENSG00000189077	511	788	934	1015	568	663	987	434	548	411	651	1087	650	1417	3403	744	317	1645	446	422	1731	447	361	528	645	593	926	662	903	532	361	426	349	291	518	449	334	391	790	3051	623	883	332	777	1822	961	755	2061	891
ENSG00000204427	20	26	18	1	35	30	13	20	9	16	3	15	3	8	4	0	7	6	3	5	25	24	17	3	20	74	55	29	15	6	7	24	0	12	5	25	40	12	9	19	45	5	18	9	29	26	36	11	47
ENSG00000102010	1	5	128	0	10	0	6	23	13	4	13	25	3	44	83	9	1	4	62	5	47	7	2	2	13	18	18	9	17	7	2	32	35	2	12	0	8	12	91	39	35	108	4	10	28	4	28	56	123
ENSG00000183077	221	227	125	133	393	211	92	143	172	213	79	142	20	144	14	15	63	137	10	281	37	167	117	88	245	23	182	166	168	67	98	82	78	109	105	136	69	139	96	50	76	57	102	151	94	251	25	5	99
ENSG00000162664	358	206	227	379	348	355	211	302	257	349	158	419	67	257	48	84	199	400	26	293	56	458	277	220	477	109	332	307	246	223	218	189	219	249	123	276	383	131	134	105	203	367	317	228	258	431	152	38	379
ENSG00000156831	373	415	230	218	195	203	183	332	176	182	225	310	451	151	546	109	239	305	43	103	726	425	318	178	390	525	249	537	563	359	256	152	524	282	231	315	248	499	170	378	544	506	320	320	422	630	327	187	406
ENSG00000121297	111	65	135	61	99	33	105	49	79	127	141	227	38	134	262	73	30	153	105	40	47	54	76	74	209	104	191	107	247	92	201	89	30	60	100	29	88	106	186	220	246	339	45	111	382	143	155	37	267
ENSG00000130066	15505	10324	19271	14305	20554	19601	12223	17999	19984	24729	35606	32964	33377	30762	121398	102972	15858	19356	250588	22406	119936	25117	9045	28490	14590	155456	81089	25179	56445	15981	10886	45474	13873	10001	20149	9833	8175	33019	59510	103434	63278	21246	8395	13565	32933	20184	47039	17977	26954
ENSG00000114209	639	597	580	396	576	628	295	495	482	567	395	442	381	407	768	131	435	481	118	203	438	1146	838	361	1374	292	816	995	578	935	597	295	596	655	580	728	840	1255	647	927	752	1558	897	815	1504	1465	452	815	1177
ENSG00000182487	113	534	1051	478	279	351	638	269	161	228	747	1162	2129	1326	4525	2223	79	716	409	68	3624	166	42	299	261	1734	330	461	566	429	78	180	331	54	258	57	448	434	312	1493	623	1499	96	210	1447	612	1013	2157	787
ENSG00000130589	676	538	1087	454	1402	591	469	682	750	945	1441	5745	935	480	351	3436	255	1185	6353	508	1227	1335	789	1062	2583	3793	997	833	1528	1071	365	866	452	932	534	911	2570	1509	1040	1445	3998	3956	1345	362	1061	934	1737	188	1282
ENSG00000203697	339	5	205	7	255	43	8	22	12	517	56	166	6	80	2	13	41	146	0	291	2	21	95	52	129	24	21	60	19	0	16	41	3	106	4	9	19	3	12	7	8	6	4	4	79	21	18	0	20
ENSG00000186998	2	1	128	0	8	18	5	0	12	4	1	9	2	9	0	5	0	8	0	0	6	3	3	10	10	10	10	5	9	0	1	6	0	1	2	1	14	0	0	2	1	0	1	1	18	8	15	33	5
ENSG00000239779	57	61	58	11	366	110	21	47	22	83	13	52	10	68	2	6	11	42	0	141	19	38	30	12	71	53	67	61	34	31	11	57	2	23	7	28	84	12	21	20	14	9	33	8	27	56	17	9	51
ENSG00000168421	137	296	1304	228	607	334	370	235	501	622	863	1572	604	468	1136	934	101	745	4198	154	2396	327	163	519	516	2366	1058	350	1235	254	275	2086	1072	89	543	123	1899	1062	1115	1112	986	1311	175	524	1633	665	3600	953	560
ENSG00000287188	1	0	0	6	2	4	3	5	1	0	0	23	0	1	0	7	0	6	11	1	3	2	2	6	6	0	2	1	0	2	0	4	3	1	0	0	0	16	1	2	7	2	5	1	1	1	0	0	1
ENSG00000227372	237	174	174	51	269	200	78	158	111	184	71	159	15	108	3	8	39	94	3	87	20	219	132	19	388	62	117	147	120	84	97	79	74	121	88	145	371	105	56	38	73	93	227	77	107	307	42	26	168
ENSG00000252908	4	4	2	6	12	4	10	0	2	0	2	65	28	17	11	53	9	7	50	18	31	0	0	2	1	6	31	1	2	0	1	13	5	0	0	1	0	0	0	5	1	0	0	0	0	0	1	1	0
ENSG00000167701	34	37	5	46	64	215	23	18	38	44	25	48	0	14	0	10	4	39	0	80	1	8	20	43	20	20	21	47	15	6	5	20	8	15	29	10	10	1	14	9	8	0	4	57	7	36	5	2	11
ENSG00000101294	2828	2806	1656	3012	2151	2396	3079	1484	3117	1899	2585	8590	4889	2312	3872	4338	1761	7064	2656	1906	4022	2635	1674	4050	3300	2735	2737	3542	5072	3181	3006	685	1529	1666	1832	1771	1454	1749	1776	1546	4740	5521	1047	2447	3409	2853	2236	1261	2880
ENSG00000225756	1	6	44	1	2	59	4	0	50	15	68	13	5	6	0	1	3	23	0	6	0	10	7	5	17	11	3	1	1	1	1	11	7	3	0	9	137	2	0	0	0	1	1	0	4	9	6	0	1
ENSG00000080822	424	430	442	242	410	472	223	281	468	411	264	1002	191	320	206	93	224	507	201	193	215	503	466	234	731	434	791	621	496	653	288	348	882	381	234	355	594	509	331	516	621	731	482	343	456	726	379	107	626
ENSG00000163661	23	47	54	43	122	430	36	76	40	34	78	26	346	37	713	9	73	29	1048	24	390	76	37	28	43	197	529	149	362	71	42	1264	34	27	73	50	15	68	50	812	173	217	47	415	49	34	110	37	50
ENSG00000167996	181873	246783	202449	314336	155976	252871	236075	166455	121476	73046	135746	96774	362018	75403	793292	161774	201764	192308	277842	44767	1225007	165677	107203	229772	197563	388753	419103	273946	491160	259983	71703	155725	93174	113416	236747	114920	48140	256937	326318	894819	435587	261612	160551	212404	220556	197412	294261	311289	198072
ENSG00000244045	371	277	200	305	221	169	277	180	269	182	156	374	303	253	138	214	110	444	34	118	240	343	193	270	415	212	187	311	306	333	222	95	219	205	173	233	203	234	113	194	306	546	233	244	364	330	243	136	369
ENSG00000124201	1165	1395	1175	1540	1790	1632	1057	985	1353	1006	1576	4655	1037	965	1330	4102	567	2097	3836	931	2145	2502	954	1110	2362	2157	2214	1535	1545	1048	759	874	718	1636	946	1877	1571	1535	1359	2130	3661	2979	2046	1146	1999	1447	1652	275	2028
ENSG00000267370	3	4	13	0	23	6	8	10	3	12	5	5	0	4	0	1	4	5	0	4	0	5	3	5	13	6	1	4	4	2	4	3	0	3	2	9	5	5	0	2	1	4	6	1	2	5	0	1	3
ENSG00000239445	14	33	4	30	23	34	26	15	24	0	7	12	3	0	4	12	7	18	0	4	3	65	39	18	18	9	15	36	14	17	24	52	20	13	5	30	3	28	8	6	5	8	19	12	8	65	12	2	29
ENSG00000160678	17	17	10	67	30	2	27	23	26	11	0	15	0	3	0	1	23	8	0	9	0	50	11	6	11	0	0	80	12	8	4	7	17	22	5	19	0	10	1	4	0	3	12	6	1	18	3	7	12
ENSG00000145782	542	505	656	540	572	688	441	444	429	490	391	901	714	525	999	741	295	837	109	213	574	670	534	329	985	492	622	815	777	519	438	252	470	450	575	430	720	659	326	604	848	1112	506	503	1101	787	668	419	822
ENSG00000081791	854	727	545	522	760	875	488	531	742	786	343	804	198	563	83	126	333	657	49	270	193	664	525	335	1217	403	588	700	659	512	526	241	329	504	438	709	740	577	337	353	579	816	493	560	931	1090	438	178	848
ENSG00000266733	2	1	5	0	2	3	3	3	0	0	3	0	7	3	1	1	0	0	0	5	0	1	1	1	3	52	13	3	4	0	0	7	0	1	0	0	0	2	0	4	5	1	0	0	2	1	13	1	0
ENSG00000012124	435	300	152	214	407	910	1074	777	210	89	536	213	2867	77	1597	2070	408	259	201	34	13663	448	203	100	393	4347	992	3423	2802	340	303	394	1516	376	487	383	169	1261	217	514	2447	5356	348	748	180	333	757	249	1016
ENSG00000026751	94	835	249	116	899	747	540	264	986	411	4639	6655	13013	82	16611	2134	118	699	10258	155	28132	578	401	2441	1591	21663	4270	8443	7875	1650	367	1766	4281	134	929	243	1215	11000	1018	11659	20608	15088	249	1709	281	777	2656	758	903
ENSG00000173890	383	229	736	151	409	102	164	254	143	499	541	96	414	497	1786	120	44	211	163	86	420	261	134	73	420	304	492	365	625	206	259	151	573	167	585	200	262	409	2085	3351	759	918	177	360	1623	1427	752	973	744
ENSG00000140995	1087	1018	936	617	1081	869	962	927	673	888	369	734	387	1273	315	89	634	892	63	427	300	1033	712	251	1396	1132	828	1029	915	766	585	418	391	923	580	872	636	673	517	438	851	1201	963	807	1819	1869	794	835	1605
ENSG00000124688	203	275	197	107	230	251	151	118	198	191	214	383	156	177	197	233	109	284	62	157	189	276	124	109	270	130	220	286	230	149	105	153	237	202	133	178	193	170	217	225	266	336	202	220	277	283	255	135	250
ENSG00000128487	275	98	220	102	329	474	152	192	178	313	81	219	38	87	41	48	292	165	12	172	52	562	271	220	522	45	249	166	166	105	248	288	166	246	84	301	174	169	245	126	164	200	94	162	363	480	69	44	473
ENSG00000134444	434	260	346	204	694	438	183	301	285	634	298	355	117	415	96	77	166	386	47	195	78	590	453	170	771	318	586	393	330	214	329	204	263	387	192	546	672	200	241	191	380	496	397	267	720	569	322	131	637
ENSG00000185651	1829	1421	1134	1734	1352	1864	1489	1073	1323	993	819	2553	456	932	545	558	1066	2613	276	869	494	2002	987	1133	2392	210	912	1132	1357	1638	1035	347	1413	1084	860	1024	1523	1192	933	860	1164	2104	1355	1480	1963	2080	593	572	1784
ENSG00000148175	5716	2420	2609	3387	9779	9726	1987	4102	4065	5169	4118	7044	897	3099	1580	1952	2610	4693	3158	3518	2682	11449	4479	2593	8746	895	3383	3447	4082	5579	4426	1803	2047	6760	2561	8035	4375	3363	2051	4264	4957	11659	6026	6096	3598	6543	1233	1004	8254
ENSG00000164054	3477	2989	4106	4874	3226	3026	4417	2496	3727	1988	7067	8129	1648	5751	895	6679	2252	7521	5903	1989	2896	4161	2471	2954	5642	1104	2109	2188	4644	4038	1866	1111	2337	2553	1884	2722	3768	3474	2990	1893	4051	8780	4260	3467	4507	3158	3670	1861	4932
ENSG00000101187	19	256	70	25	372	516	157	234	77	175	484	574	4332	536	5942	1124	9	105	458	83	7199	36	22	237	82	7823	1614	919	1834	257	273	352	217	27	548	37	128	533	255	3044	2148	902	64	542	309	76	1005	172	704
ENSG00000105610	13	10	140	13	2	11	12	2	34	6	0	8	9	35	2	9	6	20	0	1	0	3	19	16	32	3	29	8	12	14	7	1	1	8	11	8	68	9	0	1	9	24	4	8	12	23	8	233	44
ENSG00000282851	108	117	97	183	170	239	120	113	140	51	105	304	16	99	14	235	42	320	286	92	23	193	92	82	246	30	48	79	80	138	61	26	141	120	30	112	143	174	30	22	134	220	237	74	61	159	39	11	105
ENSG00000259268	2	2	7	1	1	0	9	2	0	0	11	1	8	21	22	11	0	4	3	0	4	0	0	1	0	3	1	3	3	10	1	1	0	0	0	2	0	0	2	9	2	20	2	3	4	0	1	9	4
ENSG00000278864	8	4	7	2	33	8	0	12	3	13	0	5	0	0	0	0	5	9	0	5	0	9	8	3	5	5	5	6	1	0	2	7	0	6	0	14	42	1	0	5	1	1	6	1	4	14	2	0	15
ENSG00000163171	965	2542	1472	2785	1638	2523	1550	1985	1695	1033	2316	1419	11686	2598	7064	1227	728	2582	1335	479	13516	2221	825	514	2204	2546	2672	2229	4565	970	575	1493	692	1155	1432	1994	1702	1760	3423	7539	3861	3197	3109	2079	1777	1157	4349	1858	3323
ENSG00000140350	1925	2410	2549	2370	1878	1510	2892	1771	1782	1497	4480	3097	12020	3015	15967	5607	911	4880	3157	650	13601	1677	1130	1012	2545	5183	2102	1919	4232	1334	1363	2119	2262	1102	2118	1221	3358	1913	3089	6325	3878	4146	1373	2226	5290	2612	3904	5521	2189
ENSG00000132274	1916	1634	1862	999	2334	3402	649	3748	1892	1913	2931	4134	444	2076	1225	4087	1183	1314	7245	768	823	5476	2878	1522	5482	3395	1421	2130	2046	3039	1932	804	3121	2361	968	3835	3615	3883	1677	1097	5692	6164	4666	2777	4914	3548	2727	700	5468
ENSG00000170476	2	24	152	5	25	73	145	9	443	71	33	3663	4	204	27	14	2	1569	8	27	3	59	26	57	144	3	29	7	27	4	44	2	361	9	36	3	275	18	18	3	11	39	0	2	64	281	374	4	15
ENSG00000163870	688	615	397	697	813	571	688	348	765	410	1024	1583	4717	1454	1643	1811	552	1408	178	721	8612	578	334	825	569	2821	1340	1791	3407	668	379	767	492	422	492	378	423	1188	283	2437	1907	1474	312	477	686	681	1647	237	771
ENSG00000171604	1238	859	565	1230	1013	1033	882	798	1029	787	274	423	144	316	28	125	602	1245	6	717	83	1131	713	672	1685	64	485	819	990	444	524	165	309	802	548	586	343	402	433	284	677	362	661	657	663	1325	151	51	1044
ENSG00000059588	305	268	199	139	495	444	148	383	310	429	178	412	20	190	5	29	168	240	15	130	13	681	347	82	610	50	206	285	257	162	292	125	288	372	132	519	557	188	122	86	156	161	486	273	293	619	90	22	375
ENSG00000169139	716	499	531	618	644	557	392	445	548	452	326	554	357	316	765	194	316	740	67	257	703	746	511	346	1055	146	461	569	680	555	531	209	328	489	499	612	661	601	565	339	408	978	573	529	946	1023	316	145	665
ENSG00000257086	16	25	4	10	35	63	17	21	12	18	12	22	1	10	3	0	16	11	2	9	1	22	14	10	26	4	8	9	16	7	13	11	0	16	8	16	0	7	4	4	9	8	22	16	13	24	1	0	18
ENSG00000271204	6	4	10	38	11	16	24	1	6	1	7	216	25	49	19	176	1	261	33	27	8	1	0	15	0	7	11	2	1	0	0	0	0	1	0	0	0	1	4	2	6	0	0	0	0	1	2	3	1
ENSG00000161277	129	139	58	85	66	112	81	98	101	37	26	184	114	47	65	58	44	117	0	32	117	108	64	75	122	59	50	138	180	134	69	13	53	67	75	56	55	76	65	28	98	265	81	77	62	106	58	32	116
ENSG00000163644	230	357	309	404	476	221	197	222	460	260	315	1421	76	195	8	379	260	917	474	171	36	445	301	235	689	50	267	230	173	253	155	73	458	214	106	384	742	299	70	106	292	209	486	261	159	390	127	10	283
ENSG00000255298	44	3	5	4	0	17	13	272	5	0	0	4	0	7	0	0	27	24	0	0	3	123	54	1	4	3	0	8	12	6	17	3	3	33	1	3	0	6	0	0	12	0	4	20	38	555	2	3	18
ENSG00000259007	0	0	5	0	2	0	3	1	1	0	2	23	27	2	27	25	0	4	0	0	98	1	0	2	4	13	8	1	8	0	1	2	0	1	1	0	5	1	5	47	7	5	0	1	1	0	9	4	2
ENSG00000136888	1992	1548	1416	1042	1771	1580	1190	1489	1427	1423	2101	1451	3162	1280	3404	1153	1496	1934	808	937	3329	2417	1924	1328	3139	2144	3293	3348	3298	2465	1568	974	1215	1249	1611	1407	1780	4042	1452	2773	3463	4531	1926	1670	3618	2827	2492	1049	2891
ENSG00000258512	14	36	27	27	25	46	7	23	22	0	10	11	57	9	167	5	7	14	9	2	134	42	9	1	12	46	27	39	43	15	8	18	1	19	16	31	19	24	26	50	22	5	58	22	17	21	14	14	18
ENSG00000229754	9	7	18	3	4	9	0	5	147	13	3	30	0	4	0	19	0	5	41	2	3	26	20	0	137	3	38	1	8	10	7	11	89	5	2	1	10	51	14	0	28	62	2	7	16	18	10	2	12
ENSG00000174652	214	393	383	93	486	236	235	150	452	570	167	493	86	370	49	67	194	559	18	167	74	374	373	168	804	97	422	413	254	205	215	218	265	261	163	229	1125	165	81	118	286	386	313	205	613	582	235	90	393
ENSG00000268204	11	12	16	2	16	3	7	15	7	10	1	10	0	11	1	0	2	3	0	2	0	10	8	0	12	8	5	9	11	5	9	5	0	6	0	8	12	3	2	0	3	9	7	22	9	10	17	4	8
ENSG00000168394	1563	2099	2231	1251	1866	4330	1847	1706	3739	2242	13010	14659	2931	1878	1059	5373	861	4553	10090	2190	10374	3600	1932	7613	5370	9354	3169	2763	5084	3463	1634	2183	6141	1464	1841	1560	9103	7609	3130	2959	13971	13709	1846	3061	5073	3974	5165	1195	3559
ENSG00000165617	11	8	63	1	0	168	6	10	29	13	2	1	0	7	0	0	2	0	0	4	0	4	14	2	31	4	0	6	19	3	9	2	0	7	11	5	7	2	6	3	4	4	4	4	12	20	7	0	20
ENSG00000127511	798	667	599	342	832	495	570	669	525	747	185	904	144	616	54	70	280	552	89	387	159	920	517	189	1108	372	680	703	606	465	411	266	199	670	336	900	913	431	274	244	388	676	956	509	732	838	331	204	871
ENSG00000237510	0	0	1	1	0	22	0	0	7	6	0	0	0	0	0	0	0	0	0	0	0	11	0	0	3	0	6	0	1	1	6	9	0	0	0	7	8	0	1	0	2	5	6	4	0	2	6	0	0
ENSG00000140259	343	398	239	206	501	336	204	186	262	273	284	381	196	155	308	118	161	410	63	164	377	474	218	140	511	209	288	411	642	300	233	193	553	347	236	367	486	381	356	227	479	862	399	334	449	354	380	84	399
ENSG00000125826	1356	1423	1524	1175	1557	1396	1491	948	1190	942	1855	4316	734	1206	548	1796	734	2255	2826	910	1629	1311	883	1172	2443	2134	1119	1161	1908	1192	602	601	1286	846	691	1026	2452	1942	769	731	2184	2416	1165	1186	2091	1900	1347	790	1657
ENSG00000233930	26	2	7	4	15	7	1	8	1	44	1	6	0	2	2	3	2	0	0	13	2	4	10	12	17	2	18	4	7	0	1	17	0	16	4	1	15	0	2	6	3	2	2	2	8	7	4	0	0
ENSG00000138600	1446	1291	1170	1087	1717	1129	1318	1001	1573	1063	2312	2431	2000	1395	1520	1103	537	1706	579	518	3116	1848	1348	1345	2477	2088	1848	2440	2054	2091	1460	718	1782	1390	1411	1860	1382	2116	1032	3261	3523	4406	1934	2154	4044	2526	1637	1456	2813
ENSG00000197993	0	3	72	6	3	157	10	2	5	14	4	12	9	19	0	21	1	16	0	2	0	12	10	4	24	12	25	24	25	0	5	19	9	8	0	5	19	3	4	4	107	3	1	0	6	12	7	54	50
ENSG00000131669	1183	2362	3478	1835	1724	2321	3412	1012	1768	1269	3676	3672	20657	2190	21318	4944	938	2468	5890	1132	31669	876	600	4817	1069	13015	10631	5639	15432	1651	560	4117	1290	578	4443	449	1189	5446	5385	22644	14454	7661	698	2635	7153	2615	6126	3889	2240
ENSG00000166710	71503	78361	79379	67751	58291	67518	53028	69964	89981	53911	180999	73932	115636	76202	83202	58917	38467	84277	110636	38182	241544	127523	78390	80911	183055	113001	143012	118531	176128	123731	48827	45923	72772	51305	73241	77608	125947	208472	90155	137380	185198	231571	111615	91236	168494	119542	111100	63968	127993
ENSG00000006530	276	168	139	104	314	335	104	167	121	230	104	437	104	75	64	27	34	164	17	107	140	378	239	123	392	100	266	200	222	265	225	88	265	215	156	196	324	144	149	254	253	668	224	259	299	429	66	89	264
ENSG00000125872	51	0	53	0	0	4	5	3	0	339	0	10	0	0	0	0	1	30	0	19	0	0	34	11	290	0	0	0	0	0	13	0	0	106	1	4	25	3	3	3	2	0	1	4	61	3	10	1	1
ENSG00000143401	618	559	668	896	941	495	479	547	795	615	434	1753	428	447	600	831	269	1482	87	400	466	763	534	503	1365	170	771	561	780	739	529	246	1341	545	510	460	2622	533	586	490	603	1240	690	514	1260	1321	573	228	679
ENSG00000182117	2478	2661	2070	3622	1675	2808	2895	2396	1283	742	2161	2651	2439	1968	5758	1304	3580	3192	1011	594	6341	3604	1949	1450	2894	2594	2379	2336	4074	2332	1405	899	1438	1452	1664	1683	808	2599	1612	4691	2825	4194	1897	2280	4576	3850	2762	3209	3040
ENSG00000197930	1185	1377	1380	991	1382	1444	777	1498	975	1293	1192	1557	5336	861	7414	755	818	1661	560	622	5667	1808	1109	925	2264	2308	3184	3627	7358	1253	1408	863	1416	1463	2052	1385	1890	1834	3219	2461	2425	4671	1300	1344	2380	1931	2153	544	2668
ENSG00000281398	44	33	30	33	58	86	60	23	26	63	13	52	17	43	2	14	25	99	0	47	8	64	55	18	43	22	37	31	14	23	41	23	66	32	7	28	28	35	7	8	35	13	17	15	72	45	24	3	47
ENSG00000131067	142	146	199	63	666	142	113	59	110	267	83	191	14	110	4	9	36	98	9	176	29	95	101	66	294	46	120	102	171	76	38	60	40	76	69	98	174	78	64	37	72	68	167	62	113	128	76	5	110
ENSG00000286342	0	0	11	1	2	0	0	0	0	7	0	1	1	0	2	2	0	2	0	3	0	1	1	3	6	0	4	1	2	0	0	0	0	0	0	0	14	0	0	0	0	0	0	0	1	0	0	30	0
ENSG00000267096	4	10	4	5	12	3	6	4	4	10	0	4	0	7	0	0	4	9	0	3	2	4	4	1	5	5	6	5	1	3	3	4	0	1	0	0	10	6	0	1	4	0	2	2	4	3	8	0	13
ENSG00000183486	506	721	1636	638	940	403	830	641	675	820	1465	5078	1689	811	842	6591	591	1238	10917	517	1529	970	719	2211	3935	4263	2083	1198	2201	1683	580	1216	880	1055	884	481	906	2283	1781	1373	5749	4200	794	642	2167	893	3164	586	1656
ENSG00000136048	1658	1023	665	958	764	3259	848	938	1156	1067	1414	2701	3051	721	3414	716	572	1164	1262	361	5875	1888	1191	2112	2592	2613	2065	2247	2622	1303	680	1089	824	1347	1036	1053	290	2615	760	3680	3866	4849	1521	1652	1770	2199	1351	887	2136
ENSG00000218565	2	16	6	6	18	5	2	8	16	14	42	18	47	11	212	35	22	1	87	1	202	3	10	59	4	85	132	19	30	56	6	37	21	1	21	2	0	61	21	57	41	81	2	6	11	35	167	66	27
ENSG00000287252	18	20	4	6	30	12	2	11	7	9	9	17	1	25	0	2	0	9	0	10	0	21	17	1	85	3	5	14	7	6	6	18	20	16	5	18	14	6	9	4	6	3	27	7	38	70	12	0	10
ENSG00000163687	2	1	11	2	27	2	5	8	4	11	1	2	6	0	0	2	2	11	4	5	2	2	7	6	84	6	59	25	4	0	3	19	240	2	0	3	32	3	15	8	12	3	3	0	6	3	4	0	7
ENSG00000144407	2	3	20	1	9	10	0	5	4	3	5	2	6	1	0	15	0	0	2	3	0	4	8	9	10	4	2	14	14	3	2	7	0	1	5	11	13	2	4	3	1	6	17	9	5	20	6	0	13
ENSG00000224666	2	0	1	0	1	3	0	0	0	0	0	5	1	0	0	7	0	1	8	1	0	1	1	1	3	6	0	0	0	1	0	4	9	0	0	0	2	4	1	0	4	2	0	0	0	0	1	1	0
ENSG00000123685	142	253	65	380	182	159	233	122	123	71	79	559	178	87	562	150	170	264	289	89	223	241	89	423	328	142	103	88	63	162	56	159	130	70	86	215	105	109	40	181	100	102	189	181	339	204	76	248	138
ENSG00000272886	553	328	412	930	427	420	421	287	471	339	420	1701	478	583	429	771	234	1374	525	331	367	414	212	306	508	364	438	473	435	199	311	138	288	280	224	372	612	280	270	393	642	739	390	211	704	498	314	98	384
ENSG00000136147	497	462	760	566	748	633	494	478	471	510	1024	2001	904	551	481	1462	343	919	1798	390	1026	752	406	820	1344	1918	824	950	1023	990	342	337	846	453	312	529	902	1505	549	442	1599	1514	722	423	1005	757	1003	590	952
ENSG00000189423	3	0	5	2	11	6	2	8	13	20	5	8	6	1	0	0	0	3	0	2	0	13	9	12	9	10	9	5	5	2	1	11	14	5	0	10	9	1	0	1	3	3	8	0	6	15	4	1	7
ENSG00000282936	2	10	8	3	33	5	3	14	2	20	0	5	0	1	7	0	0	3	0	1	0	9	4	7	19	0	3	14	4	0	2	3	1	3	3	8	17	1	1	2	1	4	4	3	9	14	3	0	2
ENSG00000079999	1036	1036	729	655	1305	1423	614	687	775	674	511	1633	458	415	452	253	705	946	128	586	253	1231	613	597	1094	639	534	988	912	966	531	267	1036	657	586	593	1139	596	525	536	918	1242	654	742	805	1293	411	150	1146
ENSG00000163840	1054	965	785	1170	1133	998	713	931	865	798	1428	2551	396	445	158	1296	484	1438	1642	438	746	2271	970	915	2489	1257	694	1048	1109	1276	964	430	968	1735	552	1784	1579	1665	850	541	3234	4693	2259	1137	1263	1211	1048	228	1850
ENSG00000117479	380	71	138	75	375	154	37	320	95	300	105	86	40	87	13	14	103	121	13	174	43	333	183	38	174	94	168	204	179	121	199	62	153	278	118	361	66	100	80	97	180	180	307	173	122	447	76	6	396
ENSG00000127418	406	252	249	287	480	473	183	352	172	380	100	195	18	110	9	9	221	284	17	147	25	652	533	146	556	78	235	367	260	292	223	104	75	505	161	779	344	346	139	151	271	146	411	232	204	589	80	17	460
ENSG00000138821	1647	524	1229	412	769	1048	648	330	386	2700	1166	3248	1764	323	2672	505	209	852	1133	147	3424	855	984	2020	3112	5633	7541	2401	2386	3370	2244	934	1116	1294	1702	339	992	1283	359	11009	6539	8497	173	2751	2906	1265	608	2662	1963
ENSG00000213088	0	0	21	0	0	1	0	0	0	0	0	0	0	0	0	3	0	3	0	0	0	0	1	0	4	2	10	0	6	0	0	0	0	0	0	0	11	0	0	0	0	0	0	0	0	1	4	17	3
ENSG00000013374	1130	1251	913	838	1027	1333	566	829	1016	716	947	2300	295	569	171	1438	411	1243	2036	522	830	1171	664	931	2335	620	996	1276	1168	874	687	350	1159	902	664	919	1427	1420	620	509	1660	1762	1114	861	1561	1435	775	253	926
ENSG00000166311	719	522	586	486	387	1225	514	478	660	384	435	1520	511	513	369	486	428	1275	41	258	540	587	369	512	914	263	416	600	610	436	379	149	559	492	322	276	988	393	269	562	706	1104	469	360	491	641	331	159	784
ENSG00000163993	347	252	3239	649	3224	205	769	490	220	851	1961	869	4822	3090	12831	3240	1844	1558	2248	2774	4456	262	240	2179	204	2395	2400	2119	2330	644	95	2857	292	266	2035	145	395	562	4359	11512	3070	1020	374	972	3251	691	1907	8680	2261
ENSG00000189171	65	103	43	411	199	39	75	100	68	14	39	99	4	39	5	28	54	93	0	156	1	68	11	26	18	3	18	68	21	18	6	47	17	30	2	61	8	15	12	10	12	5	44	10	6	29	1	3	36
ENSG00000215908	167	206	342	237	354	305	199	306	357	462	217	628	20	264	18	56	133	305	0	121	49	315	258	165	626	99	297	390	203	203	92	121	194	161	90	217	666	127	86	79	248	207	207	143	320	480	116	62	424
ENSG00000111912	904	272	644	415	2786	744	251	653	391	4090	542	1216	188	163	152	691	579	638	2904	2611	287	1028	639	791	2147	206	785	559	1542	740	453	1099	335	676	523	754	881	815	1963	535	832	1831	841	294	744	1414	184	34	1148
ENSG00000205542	63362	76397	39910	106422	24228	41155	62351	54732	54983	24424	27642	45022	45073	39389	171993	15543	36484	75719	8109	9497	72350	69203	44220	17893	72049	21419	35217	44852	50401	71240	30231	14059	34598	32868	28777	43493	47171	84043	30806	91819	41923	79568	58349	49858	56316	85557	29038	53831	57289
ENSG00000188372	83	62	22	81	6	68	60	29	38	14	9	45	71	30	115	47	9	26	2	6	180	36	27	7	38	16	27	78	30	37	18	24	43	8	21	12	22	19	10	78	33	34	7	18	16	22	4	2	19
ENSG00000102897	266	270	569	346	466	656	282	277	199	220	378	525	186	287	463	390	164	439	416	157	541	284	270	224	452	320	391	310	400	508	268	235	300	165	226	233	290	475	364	629	460	743	279	529	715	438	487	990	394
ENSG00000162873	3	0	28	4	35	0	0	0	2	34	1	0	0	0	0	1	2	2	0	4	0	1	0	0	0	0	3	3	10	0	0	4	0	0	0	0	12	1	0	0	0	0	1	2	3	0	0	25	3
ENSG00000063244	2282	2517	1973	920	2750	2872	2023	1791	1428	2384	1038	2232	840	1938	429	311	789	1929	196	941	847	2430	1749	845	3384	1423	1995	2315	2840	1656	1853	868	1159	1385	1291	1790	3385	1484	1269	875	2072	3158	1893	2104	4013	2784	1942	525	2488
ENSG00000090615	1195	887	811	773	1470	1628	791	900	1011	1225	496	1791	335	843	136	210	658	1756	46	842	148	1612	887	477	1752	453	778	1017	761	631	814	436	671	934	440	1089	1430	464	334	277	844	1056	985	708	1291	1203	687	145	1283
ENSG00000154978	944	1298	914	1839	974	1532	1443	1266	1600	658	1950	1805	3078	917	4670	1143	720	2117	117	451	2821	1435	713	910	2034	1419	943	1528	1130	1070	764	509	1381	747	1387	1207	2274	1122	988	5253	2729	2712	1241	1497	2493	2169	813	2344	1840
ENSG00000178338	84	68	68	44	181	52	36	105	87	85	51	74	7	52	6	2	77	64	5	47	6	149	123	20	205	46	73	111	79	53	83	56	35	102	46	127	133	49	30	31	82	44	115	45	74	128	35	8	132
ENSG00000151376	383	132	89	275	496	1438	222	457	184	112	76	176	26	105	20	3	540	263	4	277	18	572	349	160	396	17	92	281	229	166	92	205	115	454	99	388	30	107	68	43	84	62	264	124	101	414	10	16	547
ENSG00000196812	50	52	57	19	70	44	26	21	57	37	56	73	21	60	22	10	31	45	55	27	30	51	27	36	74	32	33	32	36	35	14	20	45	22	26	28	108	40	46	40	35	88	32	33	51	53	37	22	38
ENSG00000203872	6	10	27	8	29	7	11	6	2	14	6	4	4	27	0	0	0	9	0	16	8	3	4	3	6	9	3	11	2	1	5	18	0	4	2	7	11	10	2	2	14	4	8	5	19	9	8	2	19
ENSG00000142396	109	62	137	30	113	64	42	94	29	107	13	52	44	46	2	18	24	42	8	15	39	91	115	19	195	309	131	112	44	28	88	34	16	56	27	90	160	64	57	35	145	79	74	33	196	166	168	20	165
ENSG00000197006	881	845	2448	339	1642	1110	1485	1064	665	1297	1969	872	1050	1722	4032	326	412	1299	1524	671	5563	613	1238	474	2938	1793	3321	1115	4518	2143	936	1224	730	1174	1562	984	2512	2600	5110	5183	1714	5984	862	2588	2947	1442	3311	5016	3181
ENSG00000183726	2155	2390	2166	1571	1705	1677	1565	1868	1819	1672	2108	2198	1133	2017	1238	786	1136	2548	636	896	1787	2612	1829	1664	4352	706	2901	2574	2915	2443	1808	663	1541	1967	2137	2163	3290	2440	1635	2972	2725	4784	2429	2636	4597	3389	2071	1378	3227
ENSG00000136840	505	667	835	857	450	555	448	462	301	438	114	461	54	136	16	60	309	595	14	230	35	798	432	268	922	80	270	411	396	340	293	83	321	399	280	625	486	424	138	98	320	208	596	475	330	732	111	149	524
ENSG00000267607	12	4	8	15	9	11	16	8	36	30	29	225	62	8	48	232	8	38	83	12	274	25	1	79	13	106	77	14	118	8	2	97	45	3	10	1	4	10	15	60	45	19	2	6	11	22	23	10	8
ENSG00000146963	323	226	241	188	303	319	205	241	183	243	117	340	93	228	56	47	119	289	12	151	25	261	123	102	341	146	261	208	156	133	129	75	211	153	83	172	450	111	83	75	122	211	194	131	322	268	210	48	263
ENSG00000255847	4	5	15	7	41	8	3	37	9	31	11	42	2	11	0	11	0	3	0	24	2	4	6	22	8	9	21	7	7	3	3	18	0	1	3	11	18	0	0	4	3	2	8	2	6	7	10	1	5
ENSG00000034713	894	1139	1273	837	1485	711	903	757	750	821	2460	766	6616	1070	7931	790	527	1350	952	632	12034	885	639	616	1562	5529	2618	2714	3643	1075	495	1048	817	599	1459	775	1204	2767	1670	7389	3430	2625	1122	1377	2131	1443	2430	2353	1487
ENSG00000167978	6538	6404	6687	5424	12321	6040	5108	6599	3437	7685	1809	10378	3206	7076	1871	3033	1957	7215	746	4159	4210	8566	6090	2807	12358	17435	11354	8013	6337	3561	4489	3769	1607	4743	2559	8420	7247	3032	2525	2932	9601	8490	7397	3253	9378	10130	6638	1098	11462
ENSG00000225032	13	38	45	28	85	50	36	32	37	73	22	103	5	26	0	13	19	65	0	38	7	139	28	46	81	39	70	64	51	23	25	27	10	38	30	28	47	18	6	14	41	16	42	19	20	50	21	5	68
ENSG00000079263	112	236	231	335	202	234	161	194	324	127	336	1633	125	72	91	756	146	533	1324	65	335	492	265	245	542	772	365	302	270	398	96	118	545	138	137	196	1149	301	212	224	759	397	355	125	197	445	334	29	266
ENSG00000106392	376	235	403	138	488	288	136	230	329	635	413	544	184	151	265	254	138	386	503	161	172	521	328	130	946	326	242	327	276	251	351	197	414	328	286	294	830	345	369	313	589	745	450	279	542	817	374	87	447
ENSG00000038210	437	248	245	148	616	363	137	323	225	365	183	475	95	110	152	147	90	349	334	190	147	704	296	177	919	109	413	493	335	274	410	218	743	541	310	472	857	399	364	456	459	631	491	338	585	723	109	65	484
ENSG00000103355	12	0	6	15	2	0	7	9	5	9	0	1	0	0	0	1	0	1	0	0	0	7	3	2	16	0	8	54	5	3	10	9	0	6	5	4	666	4	3	1	46	0	17	0	175	1151	11	1	0
ENSG00000258921	0	1	1	3	2	0	3	0	3	0	3	0	17	0	16	16	6	10	4	0	10	0	0	5	0	5	4	3	0	5	0	1	0	0	2	0	1	2	2	3	7	11	0	1	6	2	2	0	1
ENSG00000117010	44	32	48	28	49	21	14	38	29	27	19	57	1	28	6	78	15	38	61	8	9	94	43	18	118	4	22	51	32	45	30	4	25	31	21	41	45	35	16	13	62	108	67	44	48	81	19	10	98
ENSG00000258727	136	239	87	97	241	278	194	127	120	130	30	520	29	431	0	35	69	250	9	158	22	154	161	41	185	65	141	94	72	81	52	74	15	47	5	160	49	58	12	7	61	29	120	28	48	135	54	12	159
ENSG00000082014	180	328	335	60	530	475	206	331	95	195	571	749	513	1077	1495	622	118	305	271	171	2987	160	130	113	252	1841	541	281	1112	419	106	152	258	63	344	71	216	270	248	463	667	1779	117	230	336	203	551	1111	825
ENSG00000108239	284	144	107	115	209	192	94	209	155	127	49	80	17	76	17	35	76	58	4	65	11	228	137	68	392	138	228	203	165	93	167	87	77	270	95	309	28	125	65	103	181	66	308	116	158	335	56	8	311
ENSG00000169715	601	244	273	3263	1707	674	1940	2635	143	270	269	996	13	1058	56	78	166	894	16	320	9	284	1631	214	122	4	171	54	279	1490	1081	51	117	115	55	181	66	267	68	80	22	177	387	235	69	1382	8	15	111
ENSG00000161956	156	235	126	201	299	464	117	270	143	102	68	93	25	129	38	26	63	170	0	51	21	193	110	29	232	34	84	188	112	101	92	33	95	103	68	242	214	106	41	56	97	168	239	109	150	162	56	43	184
ENSG00000130522	5563	5218	5926	11308	4529	4822	5875	5312	9147	9517	5612	15652	7891	6143	28859	13331	4896	19040	6150	11435	11549	4704	3448	5092	6654	3715	6472	5288	8743	2594	2393	2181	3356	2401	4693	4474	8434	5277	4137	8535	5850	4786	3591	2669	8526	7801	3614	1043	4354
ENSG00000079112	6	1	0	0	23	0	3	0	0	6	0	0	6	0	0	2	0	0	0	2	3	2	0	11	5	8	36	6	20	1	1	6	0	1	1	2	11	1	8	2	1	1	0	0	0	0	7	0	7
ENSG00000154134	58	51	53	68	79	78	45	58	31	93	6	146	5	10	0	6	42	23	0	36	2	24	29	22	135	12	46	42	39	12	9	35	37	37	7	28	55	37	9	5	13	7	74	9	12	49	3	5	20
ENSG00000176834	360	141	251	62	105	65	176	117	101	231	58	80	11	137	7	40	60	270	13	19	26	67	61	43	331	63	75	99	120	44	72	56	12	144	92	114	101	96	93	27	74	63	170	102	533	274	588	2	112
ENSG00000141655	193	37	77	10	86	58	142	16	67	186	26	39	16	254	1	23	33	156	1	39	21	102	142	57	601	17	67	34	73	30	510	35	45	68	31	9	119	19	24	30	43	64	5	77	823	69	63	4	132
ENSG00000131446	10417	11536	5850	8814	4076	11054	10044	9807	9523	4514	12743	13835	25526	9387	15542	10851	4636	16309	1627	3214	14589	12404	6837	6335	13807	12493	6853	13105	14648	12323	7490	2048	5987	9419	10890	8288	5502	8843	4116	9262	15403	27420	9669	11885	16199	14813	6486	4971	17115
ENSG00000224177	1	0	17	6	2	0	0	0	0	0	0	1	0	0	0	0	0	0	0	0	0	0	2	2	7	0	5	0	4	0	0	4	0	0	0	0	22	1	0	1	0	0	0	0	1	1	4	24	1
ENSG00000117242	106	68	68	66	102	40	70	89	71	91	38	108	17	80	6	10	48	145	1	58	12	104	74	60	99	12	52	69	68	38	87	31	45	89	58	66	70	36	21	22	66	65	36	57	84	145	41	12	100
ENSG00000274902	2	7	1	16	5	1	1	1	5	2	10	17	6	12	0	12	0	9	22	4	6	3	0	6	1	1	2	1	3	4	1	0	16	1	0	1	2	10	0	2	10	5	5	3	2	4	2	0	2
ENSG00000175550	1633	2043	1538	3718	1076	2263	2908	1343	2434	881	1330	5635	412	1739	884	4501	2139	4411	1407	826	677	2378	1390	2672	2381	313	1285	1257	1545	1814	1153	592	2764	935	806	1221	2773	1819	957	751	1274	2382	1360	1292	2372	2485	737	1272	1759
ENSG00000143761	10062	7794	8342	7466	7723	9056	7754	7107	6899	5844	4812	9809	8823	8607	9699	2864	3944	10960	2616	4143	14241	9378	5395	5227	10280	5773	8053	8266	12321	7783	6204	3015	3789	5460	6763	6316	5753	5964	6089	10897	9125	11263	6195	8784	15185	11320	6924	4782	10622
ENSG00000237264	75	86	72	169	67	75	107	55	38	19	61	36	139	28	255	87	65	87	94	22	585	72	27	123	73	127	159	86	197	76	21	58	29	34	101	34	13	73	109	283	139	95	43	58	80	67	129	98	60
ENSG00000254153	1	1	1	0	43	1	0	0	4	7	15	3	0	0	0	0	0	0	0	13	2	2	1	4	1	0	6	3	12	1	0	5	0	1	0	0	2	0	0	2	1	3	4	0	1	4	0	0	9
ENSG00000111203	306	386	236	190	310	233	183	271	259	286	105	582	35	267	27	23	138	352	11	170	42	359	209	126	428	62	192	259	272	204	209	70	121	168	111	274	451	172	79	55	161	207	277	208	249	308	97	20	317
ENSG00000004455	1210	1109	826	1253	1145	1192	1118	983	929	1091	624	1492	548	490	1152	510	575	1584	556	634	1072	1484	1022	764	2356	441	1040	1250	1399	1303	1270	380	1011	816	750	1021	1658	1230	1139	728	772	1546	1300	1329	2162	2424	577	321	1182
ENSG00000100234	401	5	85	44	68	218	27	7	30	659	22	35	2	21	0	4	123	78	0	136	5	110	253	68	1263	4	55	166	86	0	199	44	1	394	38	31	44	35	175	13	103	5	35	24	130	135	26	1	16
ENSG00000087448	198	145	160	182	184	216	102	160	140	240	114	274	17	76	15	23	59	283	5	72	9	287	100	54	470	52	169	120	132	85	131	68	151	218	81	231	474	93	116	41	97	114	230	162	229	465	53	14	244
ENSG00000104518	1507	1922	1376	2628	2194	2898	1830	1276	2207	1198	2317	10081	841	1665	820	5270	939	4528	1939	1672	2438	1861	1011	1921	2145	1572	2024	1070	2980	1542	637	939	1520	790	528	1249	3075	1283	1197	687	1397	1345	1093	1014	1249	1804	988	856	1301
ENSG00000228701	4	4	0	0	0	0	3	2	0	2	0	3	5	3	1	33	4	2	6	7	6	2	1	8	1	1	1	1	1	0	1	2	5	0	7	0	2	1	2	1	0	0	0	1	3	4	4	2	1
ENSG00000163754	1011	1408	1708	778	938	1273	901	1067	624	553	1553	1079	417	927	3190	425	385	1119	1442	196	2216	1270	786	521	1517	869	1524	1166	1654	1470	940	715	1200	768	1067	820	1701	1092	3268	1952	994	2492	967	2049	2670	1825	1817	3938	2540
ENSG00000155629	1706	2984	1613	1690	4967	3879	2378	3016	2416	1311	4876	2522	15188	1735	23924	1906	1105	1679	6727	223	37928	5788	3354	1189	6490	25821	7216	6349	23249	3543	3559	3293	1526	2820	5306	3993	2213	9171	10137	30954	19754	29008	4036	8835	7750	5740	7575	4087	8398
ENSG00000100601	92	133	79	51	115	112	49	74	110	84	42	116	30	78	68	49	87	134	18	42	15	181	82	53	159	26	58	150	93	130	58	44	142	129	66	111	111	94	95	67	126	211	139	125	139	118	67	20	162
ENSG00000198892	86	39	73	82	60	77	63	77	49	55	37	36	3	7	0	16	6	62	0	30	3	54	30	21	143	7	40	50	91	24	12	26	31	46	28	15	36	24	30	19	22	28	57	31	48	49	11	15	37
ENSG00000185507	874	1016	1067	1948	2009	1553	1582	877	1716	990	3082	11870	1154	1341	902	18977	1049	3585	26144	1602	2942	1309	884	3933	4416	3830	1635	1293	2887	1901	515	923	2917	851	396	815	1738	3598	830	633	4247	4181	1339	741	1042	940	2812	607	1485
ENSG00000223509	62	82	78	25	71	37	19	61	46	82	12	13	12	67	22	38	25	45	0	6	10	109	90	19	229	16	85	64	67	26	34	11	21	104	27	156	58	46	4	10	67	33	118	40	135	164	16	6	146
ENSG00000162236	736	884	795	801	686	705	551	621	576	485	343	971	518	642	906	551	351	1001	248	479	869	656	347	638	931	496	772	1052	977	767	358	302	366	391	569	484	803	513	562	776	613	931	442	557	964	865	485	373	689
ENSG00000267293	1	1	2	0	9	0	0	2	0	1	1	3	13	5	12	19	0	1	39	3	54	4	1	3	8	24	19	4	3	2	2	15	0	3	0	2	5	15	5	13	15	18	0	1	8	4	10	3	5
ENSG00000275630	0	1	0	0	1	1	3	0	1	0	0	1	0	0	6	15	2	1	0	0	3	0	0	13	0	1	1	1	0	1	0	0	0	0	2	0	0	1	1	1	1	0	0	0	1	0	3	4	1
ENSG00000155307	740	1241	2873	690	4022	825	622	1103	1196	1029	2824	2623	3611	3507	15143	2484	214	1209	11598	368	10472	874	381	918	1040	10212	8197	1529	4743	1554	1557	4917	2405	229	2279	770	1890	1745	5575	12816	6079	9072	434	3205	5246	4014	6353	3510	3106
ENSG00000138303	324	264	294	168	368	368	148	222	235	159	154	301	173	268	154	71	130	287	19	176	145	359	179	126	340	68	262	256	253	309	226	81	247	230	238	224	284	183	271	296	163	420	246	322	398	450	116	117	260
ENSG00000177879	1044	756	929	566	529	1135	560	773	714	719	571	589	689	820	2191	330	628	977	164	173	711	1265	878	514	1424	287	994	1104	1027	901	745	291	916	629	861	717	977	1361	867	1120	955	2168	696	858	1858	1305	690	1457	1251
ENSG00000258763	0	0	0	0	0	0	0	0	19	1	0	25	3	0	3	11	0	0	0	0	6	0	0	3	0	1	0	1	0	3	0	2	5	0	0	0	0	6	0	2	1	4	0	0	0	0	3	0	0
ENSG00000265168	0	1	0	0	0	3	0	3	0	0	0	8	4	0	3	26	0	1	0	1	12	2	0	6	0	0	9	2	4	0	0	0	17	1	1	0	1	0	2	4	3	2	0	0	1	0	0	0	0
ENSG00000155363	640	606	360	413	1166	1229	399	570	469	438	605	4174	65	267	29	1178	314	693	1501	554	164	882	561	710	1112	857	501	553	558	721	298	215	480	680	241	712	746	929	465	183	1231	1083	623	369	249	736	746	34	681
ENSG00000165030	1490	708	1651	657	803	1211	810	1339	490	888	1137	622	1596	1019	6436	505	516	827	2888	401	3368	527	1014	483	1740	3047	2562	1255	2521	1145	1610	1308	572	369	1349	722	446	1642	2768	3008	2286	3288	1006	1497	2963	3413	2884	1212	2001
ENSG00000204525	40415	40718	39394	25215	26895	43969	36988	26631	28266	27251	49918	53929	32390	62666	16723	47583	21956	63851	28006	15202	89136	54276	22922	31325	68469	38381	22603	33285	45249	47583	17353	11354	30608	16669	30570	21969	39450	27846	46268	37752	67068	62982	38104	27227	61442	34493	40088	18060	57261
ENSG00000261490	47	58	121	24	80	45	83	50	23	100	40	82	65	98	16	13	17	63	23	35	94	47	34	5	109	419	186	72	64	33	9	172	24	45	4	40	112	42	11	43	97	20	39	28	111	66	191	112	149
ENSG00000131508	1542	1303	1555	963	1073	1348	1195	925	1055	1091	745	1505	778	1077	1412	381	699	1873	179	520	1072	1370	980	767	2383	593	1385	1348	1714	1235	973	468	1352	843	1033	938	2283	1319	1096	1437	1297	2076	1094	1131	2478	2036	851	1255	1553
ENSG00000168958	716	627	643	400	612	824	421	590	531	417	360	645	251	499	553	132	467	548	109	229	365	888	468	396	1071	333	510	507	645	685	394	224	823	396	436	541	765	604	423	598	574	984	675	748	932	1100	386	593	940
ENSG00000197813	5	32	12	21	47	9	17	10	42	7	63	171	34	30	11	198	10	88	20	23	82	36	12	30	38	45	29	36	70	20	10	21	10	13	7	14	18	12	4	46	45	34	29	18	17	45	7	22	43
ENSG00000116514	1065	1396	2684	1012	1678	1301	1375	1011	1086	1948	2031	2027	4940	1200	8699	697	570	1443	10868	709	6831	1012	928	2046	2359	7446	3804	2459	3431	1147	833	2587	725	737	2015	912	1640	2419	2844	8834	7161	4422	1176	1895	8668	2700	4573	2039	2104
ENSG00000270157	38	15	13	14	64	19	31	21	6	26	5	8	1	1	0	0	1	27	0	4	3	31	48	6	36	6	17	31	17	14	39	12	4	19	25	68	19	31	13	12	17	28	42	27	63	67	6	7	66
ENSG00000175662	685	363	360	270	798	547	260	418	310	527	143	617	90	277	62	64	146	490	1	386	44	390	217	137	597	116	321	422	304	183	201	225	99	437	241	325	385	156	278	182	316	276	436	195	394	425	176	43	372
ENSG00000064607	1030	759	739	587	1810	1256	811	951	829	1187	519	3289	159	1937	115	205	427	1400	30	1106	143	1430	923	455	1551	442	960	865	610	532	566	346	587	686	229	1024	920	388	206	232	651	746	885	482	780	1203	472	151	1563
ENSG00000228278	7	1	18	2	1	6	26	2	3	39	14	12	839	13	132	42	9	8	32	1	799	1	2	0	10	177	7	52	20	15	0	7	11	1	19	0	0	35	8	61	18	24	1	3	4	2	2	29	2
ENSG00000152926	132	280	299	101	411	114	180	128	26	321	251	26	621	347	181	137	58	135	216	87	298	120	149	101	281	3569	517	520	386	47	168	611	51	166	89	247	182	361	113	221	1457	426	247	181	958	294	2837	202	846
ENSG00000132635	522	695	313	312	907	1006	286	421	345	406	190	884	30	357	13	22	238	304	22	332	51	503	301	191	653	198	338	399	429	309	144	134	234	243	151	474	253	265	122	68	292	153	461	228	171	589	137	35	382
ENSG00000263823	39	81	27	48	111	37	27	39	32	50	20	14	5	18	1	8	5	38	0	72	12	49	24	22	52	10	15	31	43	18	24	27	7	35	21	37	15	42	12	25	26	22	37	34	20	85	8	3	33
ENSG00000103888	3	19	13	0	31	7	39	2	5	61	26	116	55	0	2	25	45	11	150	14	45	1	3	255	30	1007	1065	184	181	28	12	177	0	10	320	4	1	119	171	1479	1567	375	4	95	7	1	51	0	16
ENSG00000076770	276	233	1054	179	263	163	101	219	195	291	120	135	15	68	7	16	102	296	14	48	15	414	239	26	1031	22	258	195	242	149	436	62	206	299	230	473	1041	223	188	83	233	250	490	234	388	583	54	210	370
ENSG00000126768	370	405	455	495	388	364	569	247	334	321	278	1253	221	713	245	450	236	1020	167	425	596	265	250	455	460	211	525	344	636	434	235	239	402	191	238	216	537	317	336	351	332	715	229	286	547	462	249	203	400
ENSG00000173166	382	126	187	90	320	264	110	74	174	581	52	126	55	118	11	50	77	196	29	127	33	241	317	124	719	162	254	217	122	73	341	137	60	329	117	200	60	146	110	181	206	228	170	111	460	467	70	3	243
ENSG00000116251	972	1236	644	1156	749	1638	484	797	739	801	460	433	122	267	74	71	382	1018	28	321	89	804	404	325	1162	67	593	454	775	326	459	193	515	435	578	741	1233	567	457	268	303	314	574	717	560	1031	199	66	447
ENSG00000136754	1291	1427	1445	789	1484	1613	798	1345	1199	1151	1290	1293	1131	1130	1663	411	839	1317	440	632	1582	2269	1304	766	2627	1128	2551	2414	2264	1897	1409	914	878	1516	1423	1439	1929	1497	1669	3469	2439	3921	1772	2063	3902	2680	1813	1199	2777
ENSG00000163481	202	308	195	344	252	239	254	104	256	150	128	549	182	193	144	155	156	410	60	161	104	251	147	168	299	72	151	157	206	216	118	126	287	137	118	175	200	161	121	146	161	380	160	213	293	234	137	232	193
ENSG00000115415	2445	1510	1145	1586	3143	4845	1427	2230	4594	1634	4061	10136	658	576	601	3775	1788	3040	4122	2923	4548	8722	4844	4300	9663	4470	2475	4198	3246	4332	3428	1206	6499	4522	1734	4360	8170	6141	4478	1587	11474	14887	5673	1824	2583	4854	2264	373	5286
ENSG00000115112	883	113	424	117	384	82	107	460	221	532	92	90	28	354	27	39	95	141	6	479	11	390	62	65	205	37	104	125	52	113	196	62	23	593	168	224	50	51	87	59	60	30	178	196	198	321	13	18	287
ENSG00000107404	1009	500	573	411	1207	836	403	386	410	1034	271	696	156	534	133	49	322	900	10	708	148	487	488	433	921	400	674	473	646	386	406	381	312	543	290	546	743	330	298	246	399	532	439	413	686	672	259	57	528
ENSG00000279803	9	9	20	4	22	11	9	17	0	14	6	6	6	18	0	7	0	2	0	3	2	10	8	4	8	75	13	7	3	3	2	4	9	8	4	6	11	5	0	8	16	8	7	2	34	10	48	8	36
ENSG00000275437	5	5	11	1	10	4	5	3	0	6	1	7	1	0	0	4	0	4	0	3	3	8	6	1	4	15	20	11	0	2	3	18	0	3	4	2	4	5	0	6	6	6	2	1	10	13	12	0	8
ENSG00000108773	496	521	257	296	737	1151	547	391	306	451	231	851	181	682	20	87	224	689	9	382	136	394	364	150	452	436	402	252	404	278	254	118	278	234	68	338	200	182	78	64	267	188	290	235	209	366	281	42	375
ENSG00000067560	14321	12642	15644	12617	8299	9132	13069	10378	9487	10877	8359	8975	17702	11086	31263	6916	5060	18728	3140	4133	41214	13218	8987	7119	23189	13280	17742	21850	19731	16119	12421	3947	5736	10207	15570	11386	13998	13355	17215	52986	20985	25574	12519	15356	42543	19932	14395	14260	21992
ENSG00000243560	0	1	3	3	4	0	3	0	11	0	3	31	0	15	4	28	0	35	56	2	0	1	0	12	0	0	9	2	0	0	0	0	15	1	0	0	1	1	0	1	1	1	0	1	0	0	3	1	0
ENSG00000164849	21	16	228	27	21	49	14	24	33	9	1	18	33	12	17	5	19	17	9	8	14	14	29	2	88	3	65	27	85	19	18	27	4	26	25	22	190	32	8	7	21	29	9	30	11	61	6	57	89
ENSG00000204613	0	1	22	3	0	0	0	0	2	0	4	0	4	1	0	4	0	2	1	0	0	1	4	4	8	0	8	3	6	0	0	1	0	1	0	2	23	0	2	1	0	1	1	3	3	4	8	25	9
ENSG00000095932	0	0	346	7	1	0	0	1	2	5	0	2	2	4	6	0	0	6	4	4	2	5	0	4	12	1	6	1	11	1	0	10	0	3	0	0	37	2	0	4	2	2	0	0	3	2	10	54	7
ENSG00000148834	4472	5321	1902	7169	2039	3386	5774	3830	3184	1123	1975	3793	2625	1867	5993	2670	3789	5111	1282	828	8564	5357	3618	4740	4779	3875	4527	6129	3568	6886	2790	1386	1848	3058	2730	3597	1533	6165	3132	8726	4732	4430	4452	4632	6486	7520	2654	7009	5395
ENSG00000178921	201	242	118	110	224	157	154	203	110	215	46	104	15	126	4	12	82	170	0	41	11	387	248	35	347	16	112	170	173	138	331	21	77	185	110	324	211	105	75	30	105	133	254	150	223	294	34	15	273
ENSG00000254827	27	55	19	63	25	107	118	50	46	7	116	142	366	93	138	232	106	91	21	23	285	88	14	74	28	201	60	182	222	126	33	59	43	21	49	18	33	35	59	174	229	189	14	41	31	22	111	58	104
ENSG00000257704	140	131	238	338	339	171	198	100	181	104	238	1051	399	261	134	1041	124	425	380	283	499	116	52	329	127	342	198	173	236	76	27	148	151	31	84	64	145	140	113	105	191	153	67	62	158	86	268	66	118
ENSG00000136770	640	550	529	956	702	625	474	362	734	510	498	1815	196	352	106	416	445	1464	973	638	181	588	334	750	851	112	474	605	501	393	274	260	750	417	280	349	627	283	285	320	406	390	354	436	480	766	192	55	429
ENSG00000066056	4	5	10	0	0	25	0	11	13	22	0	5	0	0	0	11	0	2	0	1	1	36	25	19	39	2	12	7	6	0	10	6	2	5	7	7	5	3	0	1	5	1	1	8	6	13	9	0	6
ENSG00000229771	3	2	0	3	2	62	2	44	5	0	1	1	4	0	1	3	7	3	0	3	10	15	4	2	7	3	4	12	18	0	13	10	8	9	0	3	0	0	4	1	9	0	1	1	1	1	1	0	49
ENSG00000204946	212	202	144	154	230	213	183	195	250	226	84	477	36	310	11	16	100	318	0	132	16	219	145	85	353	52	126	184	146	121	114	28	64	125	57	191	366	95	34	24	107	98	175	102	155	219	52	11	217
ENSG00000067066	1658	1870	2903	2301	1804	1898	1738	1479	1358	1859	2059	6115	1576	2197	3374	4212	949	3751	4066	783	2924	2750	1540	1660	3877	4179	2587	2164	3340	1846	1654	867	2521	1543	1390	1564	3256	2571	2122	2719	4238	4586	2055	2308	5765	2707	3891	2503	3499
ENSG00000276600	571	402	109	534	166	424	556	382	237	271	74	84	53	109	0	45	311	410	7	196	56	1305	586	340	956	50	415	438	374	321	229	111	118	583	182	368	89	243	142	117	336	168	484	204	161	604	198	50	631
ENSG00000221963	2544	1603	941	3486	1886	1986	1161	2285	2538	862	3393	6022	241	344	89	4595	833	3066	6040	1129	1044	4364	1820	1969	4274	1898	834	1878	1372	1421	1349	549	1455	3097	1072	3141	3341	3208	1285	622	5163	5209	4387	1625	1220	2788	888	108	2763
ENSG00000023445	336	255	557	437	930	654	195	229	312	612	525	2052	1193	169	2027	1012	351	1152	1142	796	1390	416	184	619	1603	1649	3605	1096	1145	251	169	771	1139	221	373	130	2308	547	547	1921	1802	2088	157	203	815	1881	579	272	316
ENSG00000118508	866	841	752	703	227	698	1042	532	883	585	839	1044	2030	826	1656	597	607	1352	370	151	2074	681	830	545	1464	971	854	1452	1868	1106	471	365	274	523	669	448	284	1327	765	1759	1456	2582	533	1002	1451	1214	740	2162	1406
ENSG00000254287	0	0	0	0	0	0	0	0	0	0	0	7	0	0	0	5	0	0	14	0	11	0	0	5	2	0	1	0	0	0	0	2	0	0	0	0	1	1	1	0	10	2	0	0	0	0	0	0	0
ENSG00000091409	265	254	242	132	158	1460	83	238	274	352	150	154	12	56	23	5	186	374	40	108	21	844	326	55	769	52	467	372	328	64	258	293	98	579	354	199	626	76	563	109	336	115	326	511	370	1312	129	17	530
ENSG00000169136	564	573	403	836	561	1477	812	432	1059	268	244	2596	290	258	257	1129	282	883	432	290	491	757	295	1371	911	362	742	426	814	618	391	224	535	301	378	248	270	921	305	529	882	2061	217	362	407	551	232	235	682
ENSG00000173744	1557	1668	1761	1231	1491	1081	1063	2032	961	1013	996	1077	754	1705	4331	602	681	1300	742	420	1938	2560	1444	742	2671	1148	1826	1431	2001	1935	1971	650	881	1579	1902	3621	1264	1503	2071	3540	2138	3368	2690	4074	4454	3374	1637	2607	3712
ENSG00000286964	8	5	9	12	16	8	2	1	4	18	0	8	0	16	0	2	3	11	0	18	2	7	3	2	2	6	10	2	1	0	6	10	0	5	0	4	1	1	3	0	3	1	5	1	7	6	11	2	11
ENSG00000179855	0	2	4	1	0	3	1	1	0	3	0	5	0	4	0	0	0	4	0	2	0	3	2	23	17	1	17	7	5	0	0	0	0	1	0	1	11	4	0	2	10	3	1	1	0	4	5	0	3
ENSG00000134333	7862	5911	6420	5021	4126	8282	4774	6151	5089	6647	1898	4882	16846	5219	38878	1711	2486	6575	1556	2080	24648	9441	4710	3975	13867	7885	10434	8468	27857	6584	8658	2610	7731	7145	8004	5644	8203	6048	13512	7034	4455	7687	5581	7653	12319	10114	5944	4778	8666
ENSG00000165487	675	516	498	372	529	621	402	434	560	477	444	837	190	500	227	184	320	751	105	379	145	835	483	227	1114	145	449	675	555	545	462	191	573	443	382	541	908	541	393	333	551	1202	586	537	927	968	457	254	722
ENSG00000166523	377	1308	2962	842	1913	331	1168	1088	969	448	3527	2076	11189	7748	14200	4446	136	1034	9560	191	13506	397	185	656	536	8033	3885	2270	5486	1902	759	1774	720	210	2723	315	505	4774	1388	9258	7413	5478	996	2993	6050	852	3087	5048	2218
ENSG00000116285	1508	99	440	92	534	181	91	278	135	1750	58	132	34	365	29	33	282	300	35	542	19	301	342	102	924	56	222	227	324	214	782	324	77	381	307	206	109	130	197	203	103	129	285	144	971	1213	110	12	680
ENSG00000169877	0	6	129	30	0	5	1	0	2	2	0	0	7	21	40	5	7	36	0	2	0	0	15	1	108	2	119	1	20	0	2	0	0	6	0	1	145	10	0	6	5	2	0	1	5	5	27	517	30
ENSG00000163319	290	256	190	201	316	319	160	251	166	156	173	216	73	125	175	68	226	193	28	104	166	341	232	191	423	117	238	345	285	300	194	88	348	155	132	208	275	339	208	217	235	490	274	183	371	415	170	194	328
ENSG00000246695	77	52	38	257	111	99	43	113	51	29	48	23	6	32	4	12	49	68	1	83	6	135	62	46	99	9	17	48	36	17	15	43	33	38	5	127	10	76	10	28	28	17	89	58	7	95	7	8	58
ENSG00000263528	195	322	184	262	416	380	352	255	537	206	191	2155	141	362	264	198	138	485	105	163	107	533	293	352	363	308	267	153	293	485	236	163	212	141	212	293	527	342	203	237	303	844	221	354	714	538	160	134	363
ENSG00000225131	24	29	14	58	24	68	24	21	77	35	66	274	10	33	0	78	53	85	46	43	34	68	23	156	73	19	34	53	37	64	24	2	111	33	14	45	67	80	32	14	34	69	30	30	25	81	21	4	37
ENSG00000122692	742	779	724	727	946	765	617	460	674	632	465	862	420	623	344	327	364	1100	256	362	580	1036	506	387	1373	403	637	849	935	682	647	307	600	634	529	673	1023	510	519	673	757	1491	772	791	1553	1103	719	229	804
ENSG00000181350	119	480	242	342	95	23	242	105	167	57	30	84	16	87	2	29	50	122	5	10	3	186	62	14	318	12	24	277	139	109	32	28	9	77	166	161	161	132	38	46	62	50	425	210	1085	314	63	73	131
ENSG00000225492	20	4	3	17	44	49	5	12	74	21	228	918	6	6	9	1271	6	26	4172	99	120	17	18	333	86	263	8	27	11	21	5	35	172	2	1	1	62	597	35	7	245	191	16	8	1	20	2	0	12
ENSG00000233622	19	21	30	17	99	2	15	11	20	32	33	21	7	13	0	0	4	24	0	26	1	13	7	15	12	7	11	18	28	14	7	11	0	8	11	11	16	15	8	6	18	18	12	11	18	19	4	8	7
ENSG00000152672	0	4	2	13	34	0	5	0	0	58	1	2	3	0	0	0	0	2	0	10	3	0	0	2	140	13	12	24	3	0	1	20	3	1	2	0	7	1	0	15	3	0	9	3	0	0	0	0	7
ENSG00000215241	2	3	2	3	5	0	5	2	1	12	0	7	1	2	0	1	0	9	0	1	4	15	2	16	13	0	5	4	5	1	2	11	0	2	0	2	1	5	1	4	0	1	6	1	9	1	5	0	4
ENSG00000198785	8	7	7	6	9	34	7	18	59	0	23	185	3	0	0	19	10	11	2	0	0	50	14	25	35	1	5	23	10	27	26	12	62	10	8	11	0	32	8	1	46	181	10	16	9	23	4	2	36
ENSG00000254887	3	10	4	3	2	17	14	1	3	2	4	8	4	3	17	6	0	4	0	0	3	2	5	0	8	2	5	1	5	27	1	0	16	0	3	3	5	13	0	17	6	65	2	3	5	4	3	1	5
ENSG00000100554	1091	1084	578	1042	2336	1266	858	830	870	807	1061	1060	2467	421	1459	363	984	1399	164	894	3476	1633	1127	775	1771	1373	1338	2003	2826	1524	893	611	919	990	943	1137	717	1456	1065	2099	1894	2367	1117	1243	1448	1645	1123	408	1779
ENSG00000234389	6	19	128	6	92	0	11	81	0	41	8	12	1	52	0	19	0	16	13	3	10	6	1	0	30	288	120	17	46	9	19	99	0	0	6	14	53	17	21	53	47	4	11	13	254	65	266	39	82
ENSG00000012822	1909	1480	1504	715	2382	1991	670	1549	720	1133	420	770	230	970	222	86	484	769	139	704	300	1578	1424	201	2228	1104	825	1564	1429	1149	556	483	307	1510	810	2005	1153	770	699	706	1172	1490	2040	968	1440	1751	758	398	1985
ENSG00000180354	164	128	285	55	1130	113	33	105	102	355	120	81	26	107	15	8	102	106	14	269	9	78	88	75	236	71	336	169	270	31	46	92	49	87	120	74	220	83	107	143	93	121	89	57	259	264	59	40	120
ENSG00000143771	856	557	377	525	460	892	308	630	413	341	463	581	88	514	207	232	316	601	419	243	256	1307	527	385	1106	151	509	497	436	864	688	251	661	663	362	639	212	627	287	256	514	1163	792	752	828	1149	242	304	1094
ENSG00000196757	83	79	146	18	117	108	35	82	52	168	48	55	13	57	4	2	41	35	0	9	18	123	77	12	142	37	112	106	86	43	60	85	26	79	25	83	170	59	65	34	78	125	136	68	197	154	100	53	174
ENSG00000198203	50	3	74	11	22	319	46	75	54	57	4	51	2	12	3	4	45	32	0	27	1	252	17	8	22	5	7	33	6	14	52	35	186	42	17	59	5	10	7	1	15	4	1	18	10	36	3	1	75
ENSG00000213145	151	158	101	242	324	186	115	95	101	134	56	272	25	87	6	39	60	169	0	266	9	40	38	120	79	48	89	45	41	28	19	32	7	35	37	54	184	42	13	14	30	15	50	29	40	57	26	11	47
ENSG00000233392	0	7	1	2	8	8	1	1	6	2	6	4	0	82	0	3	0	1	0	9	0	0	7	8	10	1	7	10	4	0	0	2	0	1	0	6	0	0	0	0	3	0	1	0	0	0	0	0	2
ENSG00000244560	6	14	12	3	37	23	8	15	2	12	3	18	1	2	0	9	1	2	0	11	0	19	14	3	16	4	3	19	9	5	2	7	5	7	0	16	9	1	0	0	8	0	4	7	1	9	10	0	19
ENSG00000071894	1270	1638	1045	589	1357	1778	937	944	940	1118	367	1975	185	1065	68	107	545	1298	44	1004	115	1587	1238	375	1993	486	1137	930	933	836	909	393	724	884	577	1006	1955	571	406	215	754	1049	967	744	954	1617	386	86	1366
ENSG00000118579	510	797	392	319	604	519	469	486	457	371	750	662	1518	331	1430	525	271	757	476	200	1204	660	409	259	702	1406	786	833	1166	488	336	345	636	402	449	476	529	919	493	922	1218	1256	500	592	1031	747	938	399	931
ENSG00000270231	42	76	142	28	61	85	57	58	71	224	52	54	15	22	13	16	44	81	16	11	16	69	118	20	228	117	176	41	68	26	41	37	97	60	28	149	306	40	21	14	57	52	154	58	127	190	56	5	124
ENSG00000135363	543	665	400	325	657	429	492	389	641	518	651	1139	149	621	137	377	551	668	1226	345	182	982	666	397	1429	403	404	435	713	499	546	209	365	568	439	581	377	743	452	495	989	1640	909	754	1206	811	430	626	774
ENSG00000078043	347	257	555	252	360	483	255	350	209	210	129	423	85	551	118	72	205	405	10	153	35	570	241	99	430	105	170	222	211	156	216	121	201	285	127	334	201	216	167	87	187	204	360	303	1152	523	138	190	616
ENSG00000155330	120	105	94	63	85	197	48	131	111	157	76	157	46	96	146	43	39	150	57	38	48	186	114	73	227	37	118	132	108	110	116	42	419	102	97	142	221	120	68	156	128	291	130	102	180	251	86	51	179
ENSG00000126262	89	324	2035	1088	2942	71	2031	353	1110	697	6461	3568	8591	1041	9194	16777	245	1348	38992	89	20291	62	47	1803	831	10852	5198	1710	7431	912	86	7989	430	130	1140	100	1322	3506	3817	8389	5515	4315	173	1455	2276	1187	5696	4430	1290
ENSG00000077549	5099	4964	5035	4575	3670	4905	5836	3808	4743	3493	3278	7472	3931	5082	5882	2404	2819	6428	1801	1919	7098	5978	3315	3160	7253	2369	6918	5072	7677	5635	4212	1951	3693	2943	3996	3343	7633	3901	5396	8667	4567	8593	3697	5171	10425	8085	3735	5637	6616
ENSG00000276317	6	16	16	0	15	11	4	10	4	7	18	9	25	0	70	15	0	5	0	5	52	32	7	0	18	83	24	32	51	12	10	8	0	2	39	5	18	23	40	71	53	71	7	22	16	11	23	1	18
ENSG00000170442	10	3	5	2	4	9	2	1	11	6	17	4	0	6	0	1	0	16	0	9	5	56	12	5	22	0	2	1	2	1	3	5	0	1	1	0	157	1	4	2	5	5	0	0	8	11	7	0	2
ENSG00000131966	860	703	688	505	787	891	481	622	502	566	464	622	424	605	354	177	429	889	109	357	316	1015	656	445	1404	237	600	965	742	889	508	300	474	611	461	760	780	698	441	722	675	1305	865	801	1114	1115	477	521	966
ENSG00000140400	1804	1627	1004	1367	1865	2474	1572	1406	1562	1483	656	3421	266	2913	134	385	694	2496	46	1060	283	1562	1264	558	1659	571	1058	1090	1063	953	799	422	884	848	370	1658	751	857	262	245	790	592	1396	809	870	1551	623	211	1323
ENSG00000238829	0	5	4	26	16	8	9	3	2	1	6	110	12	30	29	131	4	51	39	16	16	3	0	10	2	5	11	0	1	0	0	12	0	1	0	0	0	0	0	3	4	2	3	3	2	2	6	3	1
ENSG00000108474	81	58	99	35	189	105	43	88	57	125	28	126	6	78	3	14	47	87	7	74	8	102	78	45	124	24	49	79	52	56	45	52	72	54	24	72	113	38	19	20	34	45	63	26	74	149	40	9	88
ENSG00000187116	199	1004	1874	1576	1619	412	2166	262	529	356	1913	3912	954	1930	4569	5207	181	1095	6230	54	4535	253	170	1774	841	790	3766	640	2691	1565	379	1405	159	82	690	178	218	833	3310	10229	1375	3595	315	1568	5163	530	2467	8181	2747
ENSG00000260948	0	6	8	0	10	14	4	4	1	14	3	6	0	0	0	0	0	3	0	4	0	3	2	3	2	0	4	2	6	1	2	0	0	1	2	1	3	2	1	1	1	0	2	1	8	4	4	1	5
ENSG00000251023	5	17	26	28	20	10	29	5	18	15	15	108	55	83	25	117	1	85	24	13	18	12	4	13	9	14	20	12	5	6	4	8	16	4	2	6	11	6	20	17	13	17	9	10	10	12	19	10	10
ENSG00000164251	175	40	644	35	371	20	201	32	59	711	373	52	38	448	28	5	214	344	91	417	36	27	69	61	272	35	134	130	185	20	138	258	21	110	99	17	234	43	247	143	152	194	48	275	2315	149	504	69	151
ENSG00000077721	1471	1081	971	798	1135	1390	856	931	975	898	826	948	523	871	677	233	594	1211	292	487	678	1460	870	593	1904	602	1172	1103	1237	1204	776	390	985	859	695	1130	1232	1021	778	1183	1208	1842	1127	1302	1898	1773	925	642	1520
ENSG00000060558	2161	1657	1272	2791	1362	1963	2510	1323	1248	1048	777	2311	1033	2132	3241	911	1047	2445	690	1043	1917	1523	1042	1182	2389	1266	2306	1578	2979	1781	1517	647	364	1065	1261	1113	1068	1365	1620	5296	1791	2824	1128	2125	3798	2860	1078	2456	2188
ENSG00000198393	139	89	173	93	173	139	85	161	173	183	68	223	42	122	14	44	55	195	8	38	11	244	144	96	333	63	120	149	102	77	70	66	88	117	56	157	327	67	38	22	83	95	99	89	213	290	59	36	192
ENSG00000274376	3	1	5	3	81	5	0	2	4	13	9	4	0	5	0	3	0	8	0	72	0	5	1	0	9	4	6	9	3	0	2	29	4	0	0	0	25	0	1	2	3	2	0	0	11	114	5	0	4
ENSG00000103723	13	21	29	6	35	20	43	25	5	15	67	112	2	247	200	93	15	2	25	17	18	18	7	18	32	26	18	66	12	9	3	17	4	12	22	4	7	26	3	42	3	50	2	19	25	4	20	207	85
ENSG00000114956	521	518	467	638	429	563	630	355	520	393	340	1111	298	797	363	543	315	1059	147	474	375	450	227	451	642	196	446	417	436	472	267	188	579	239	230	252	388	360	289	480	345	591	321	334	569	604	339	209	438
ENSG00000101189	317	296	333	201	227	418	290	233	260	279	345	629	844	532	1860	472	243	539	48	193	1279	292	209	252	357	1092	361	430	658	237	194	149	225	215	294	188	446	325	238	473	652	580	205	293	504	408	511	209	365
ENSG00000177599	11	8	9	9	20	13	7	10	9	7	2	9	3	0	1	0	0	9	0	15	2	28	9	13	22	4	4	17	7	10	5	10	0	6	2	16	5	4	1	0	3	3	16	9	5	11	5	0	10
ENSG00000141232	871	415	1793	272	1895	1006	201	948	533	1228	598	423	260	959	280	136	428	943	83	484	212	953	904	425	1052	472	1043	700	975	405	591	305	250	424	461	436	875	387	477	866	539	843	515	554	2282	1930	462	527	891
ENSG00000204397	388	867	498	1092	910	291	703	369	538	192	1294	818	1243	316	2721	1077	401	755	4429	89	5382	523	360	465	934	2649	2447	1028	3425	651	204	1096	672	268	719	549	521	1771	1297	2975	1838	1337	834	1055	519	476	1574	1751	521
ENSG00000100906	4026	6383	11957	14973	13023	5525	5630	10712	3187	11129	13342	16214	51134	16303	74241	22869	8528	7186	76077	9049	118278	3737	1871	4226	6457	118156	29784	11915	74943	5912	5052	20063	5789	1582	9700	1843	3788	19512	12988	68689	26961	26757	2323	9200	15652	15093	13423	18554	6503
ENSG00000007968	64	38	94	36	28	61	72	46	198	40	97	1113	61	62	117	53	4	188	7	7	37	18	30	35	105	35	25	67	49	40	54	29	248	60	15	31	152	32	83	108	175	309	21	51	68	263	70	95	222
ENSG00000147119	147	582	72	161	241	182	308	86	146	139	579	156	3763	64	2998	49	90	352	24	49	1672	230	113	139	146	1395	814	1154	1010	457	129	134	129	140	413	139	327	308	274	2883	2345	1085	162	427	235	324	564	322	327
ENSG00000135404	21887	21298	10929	29887	12072	22963	31919	19627	31012	10434	35461	37330	38343	30870	43681	28966	19366	59881	5695	12607	46359	24740	19710	38636	27629	10190	22185	27986	31123	34158	15756	7777	15109	15446	14984	18515	7616	24015	10413	43752	34131	53105	17208	23377	25792	29901	17602	25652	30384
ENSG00000139832	2147	1819	1472	1402	1389	2619	2131	1652	2378	713	2874	3525	6919	2264	2816	2513	1315	2925	1900	863	8757	1437	1257	1595	1932	4453	2337	2554	6099	1396	1284	891	860	654	1707	985	568	2507	2965	2969	3637	4681	892	1702	3218	3295	3452	2438	2189
ENSG00000257202	1	1	2	3	0	2	3	0	10	0	0	44	5	0	0	17	1	6	4	0	22	3	0	8	0	2	0	0	6	0	0	3	0	0	3	1	0	1	0	8	0	2	0	0	0	1	1	2	0
ENSG00000228221	20	5	16	4	9	2	0	3	4	70	3	6	0	2	2	0	1	16	0	5	0	7	4	3	36	18	2	9	4	0	5	15	1	32	5	4	5	9	2	1	1	0	5	2	22	3	3	0	1
ENSG00000163602	553	520	1150	290	789	483	404	304	345	705	768	777	1487	738	2330	488	77	869	705	328	7163	486	262	325	755	1134	2077	999	1603	263	578	1058	748	317	407	306	948	643	2084	2265	1298	1241	341	563	2647	809	1243	427	775
ENSG00000205837	0	0	2	0	1	0	0	1	0	0	1	26	0	0	2	41	0	4	0	0	0	4	1	1	3	2	0	3	0	3	0	1	0	1	0	0	2	5	1	0	6	0	1	0	0	1	3	0	0
ENSG00000145908	35	30	2	14	52	13	12	27	26	29	9	26	27	29	0	1	6	13	0	16	10	19	12	14	24	59	22	53	27	11	23	15	7	31	3	23	13	16	5	10	13	30	19	28	12	26	11	11	25
ENSG00000205413	337	352	571	283	783	317	259	328	372	529	702	1098	348	85	190	1136	156	418	2239	112	159	1196	625	285	2374	1610	467	608	714	610	441	189	425	769	402	708	1406	1552	839	583	3335	3617	1521	565	1614	920	1098	210	952
ENSG00000130487	61	298	107	57	210	155	74	13	260	52	110	1993	7	30	15	121	146	152	51	296	8	321	124	264	160	21	142	60	81	49	45	61	307	35	9	39	295	55	70	23	70	149	61	25	29	82	33	7	87
ENSG00000002549	2548	1839	1080	2137	2652	5675	1969	3042	3055	1381	1278	7092	437	761	79	1975	2476	2365	4511	1760	1251	8245	2940	4654	8403	891	1843	3986	2508	4841	4054	540	4600	3450	1916	3390	1633	4051	1546	1171	5592	8433	3568	3050	2733	5532	575	318	5140
ENSG00000196440	69	43	41	40	110	73	26	51	14	74	25	57	2	66	14	19	18	47	13	43	15	47	33	31	89	54	43	63	40	33	30	36	40	24	29	40	105	31	15	22	37	27	43	12	43	49	62	13	63
ENSG00000267984	5	4	8	14	10	12	13	9	24	9	11	181	4	30	9	76	38	120	0	12	9	57	6	49	17	1	10	12	25	16	4	3	40	10	11	13	19	6	8	9	10	19	4	8	16	43	4	6	24
ENSG00000120306	1084	1324	1989	1029	2755	919	1768	816	531	896	2873	1326	4038	1524	7190	2162	709	1624	5258	1423	10315	579	591	1435	1026	3293	3024	2139	5076	960	544	1724	608	536	1508	476	476	1780	2438	6225	3300	3027	624	2744	2508	1016	3098	5169	1837
ENSG00000161835	297	109	266	122	109	248	117	194	92	776	49	164	118	980	27	198	37	190	45	457	138	56	57	118	457	145	2097	164	195	16	281	135	23	35	57	122	192	77	64	340	114	39	48	107	241	1142	67	22	77
ENSG00000177380	36	55	28	33	81	298	39	40	79	24	42	92	2	25	5	12	12	53	7	49	6	35	15	43	29	7	25	28	46	13	11	16	13	20	16	16	61	16	19	10	10	14	38	19	6	20	9	0	16
ENSG00000203668	414	59	127	144	196	234	72	388	87	263	51	73	61	96	23	2	136	150	2	50	25	245	206	36	455	93	238	157	95	87	284	57	92	194	120	267	242	134	46	107	128	182	174	130	236	586	72	18	320
ENSG00000168246	241	206	110	159	292	298	119	143	238	210	291	208	953	130	1655	56	146	248	129	124	1451	359	205	141	410	1360	328	583	1150	211	146	194	153	265	270	218	218	620	252	1166	1295	475	291	239	235	337	177	88	346
ENSG00000215041	231	251	192	94	557	250	151	192	123	297	99	273	24	201	13	22	80	250	3	116	7	301	221	54	282	103	137	196	185	164	158	108	107	193	99	249	442	93	88	50	138	214	200	150	215	261	66	15	240
ENSG00000156136	508	314	298	149	238	419	165	401	614	352	348	417	179	174	310	52	131	463	116	71	98	436	311	99	1049	95	349	425	325	425	424	73	367	338	312	437	1036	565	239	297	574	1013	590	579	551	879	158	119	580
ENSG00000251364	39	65	34	14	117	179	9	61	301	36	47	25	11	33	1	24	3	153	0	77	10	68	41	17	93	18	31	288	54	22	39	63	27	63	3	137	10	66	14	5	71	41	254	23	51	450	18	5	140
ENSG00000124067	456	335	350	229	424	426	210	257	267	543	135	343	47	176	20	23	137	301	2	132	47	455	364	159	876	91	246	371	322	268	186	62	152	396	226	412	523	168	164	127	341	240	349	308	463	481	163	33	284
ENSG00000142959	10	9	10	29	2048	48	11	10	32	461	217	451	28	522	6	31	81	36	7	1917	27	17	3	69	8	64	149	69	89	2	4	231	2	1	2	4	22	4	4	11	15	2	2	3	11	15	21	40	53
ENSG00000224557	5	19	4	59	31	36	6	22	92	34	5	13	2	0	0	2	8	5	0	4	3	23	13	6	42	0	41	10	27	7	9	7	0	4	19	21	14	18	3	4	2	8	22	37	7	24	8	1	10
ENSG00000278133	162	177	147	130	153	133	115	133	124	125	82	144	53	154	51	35	28	172	19	73	32	132	86	42	139	138	129	93	91	78	86	94	62	72	45	110	117	55	27	56	68	79	105	92	265	138	144	103	182
ENSG00000129562	1278	1536	1121	1504	1462	1325	1424	983	1214	853	982	2164	1202	1272	741	784	903	2599	206	1100	1353	1379	958	1572	1673	431	1350	1476	1931	1726	985	523	1269	825	1138	899	835	1154	747	1146	1343	2476	921	1414	1978	1702	988	741	1626
ENSG00000234745	67642	76242	72967	76581	40240	92398	79763	41655	99744	50187	132550	158550	118029	99910	46059	111659	38153	146863	67228	55645	180809	85716	55834	91850	118149	87207	88420	80445	163348	98242	36434	31050	102409	35853	52115	50736	89225	78284	67633	73974	116464	172654	72439	58173	124434	78172	76736	36888	86249
ENSG00000203880	476	364	472	181	710	427	155	324	326	637	387	250	122	439	72	42	148	492	2	223	51	504	446	61	875	167	364	314	398	250	311	117	170	386	241	469	938	230	235	201	297	652	518	346	902	787	354	115	563
ENSG00000143028	3	1	3	1	0	11	0	0	0	20	0	1	2	0	0	0	0	3	0	0	0	13	8	9	14	1	4	2	0	0	2	3	0	3	0	1	1	1	1	0	4	0	0	2	0	3	1	0	1
ENSG00000151364	80	2	26	1	82	3	2	7	22	101	9	263	2	2	3	46	34	26	6	41	0	13	19	28	61	0	7	10	11	21	2	23	68	17	19	4	14	5	20	5	14	24	0	3	25	12	2	1	4
ENSG00000178852	14	18	13	6	20	31	12	38	10	24	9	20	3	9	3	28	4	15	1	6	8	33	22	45	89	9	29	34	15	15	15	47	10	30	5	37	8	16	5	1	21	28	21	18	12	39	18	0	44
ENSG00000106479	148	189	306	69	416	193	83	142	115	259	106	223	10	128	3	14	32	164	5	133	46	170	163	36	390	145	153	154	158	108	78	179	84	103	90	135	714	77	54	38	124	197	203	81	176	297	109	51	268
ENSG00000228436	28	29	14	15	39	128	28	22	23	4	43	60	56	11	128	67	17	66	10	17	55	32	26	38	31	60	19	55	86	32	13	18	27	19	16	25	15	31	16	39	113	127	17	18	12	34	45	14	37
ENSG00000163106	36	135	47	137	108	309	47	87	101	35	12	25	20	0	0	0	104	18	0	34	5	64	42	25	167	1	68	168	48	31	28	26	20	33	23	82	14	52	27	28	29	35	86	105	62	155	7	3	143
ENSG00000232759	4	5	1	0	0	8	1	3	16	0	1	39	0	3	2	0	2	6	12	1	3	6	3	5	3	6	2	5	0	12	4	2	0	2	4	1	7	2	0	7	0	11	0	1	6	2	2	0	1
ENSG00000140511	69	50	142	36	61	1158	41	65	246	141	271	3230	13	43	12	235	10	316	426	200	267	152	80	938	313	222	253	73	126	61	48	128	1038	17	23	20	390	155	251	36	435	117	10	36	56	168	63	4	59
ENSG00000053438	12	6	2	50	13	1	5	16	12	11	4	0	0	0	0	0	8	8	0	19	0	10	2	1	11	2	8	8	3	6	1	0	0	2	0	10	0	2	2	2	3	0	2	22	0	18	0	0	0
ENSG00000104375	220	185	248	190	367	222	152	191	153	230	204	312	135	189	99	135	151	264	432	157	197	317	197	158	498	285	296	388	481	263	202	120	108	216	224	307	173	396	217	216	544	757	338	270	403	366	224	101	417
ENSG00000287286	3	9	2	6	3	4	6	7	8	0	0	71	2	0	1	68	1	6	8	3	5	20	0	10	14	4	3	0	7	2	1	9	15	0	2	1	10	4	3	2	7	6	2	2	1	10	3	2	2
ENSG00000204271	51	52	34	19	93	54	11	38	29	85	11	26	2	3	0	13	11	26	3	21	4	63	53	25	99	17	45	47	33	20	21	24	38	40	13	41	61	23	22	14	37	20	71	32	24	47	22	0	59
ENSG00000128016	7454	6166	7057	2619	13412	4246	3702	11746	5033	14322	13179	4207	9273	8137	37249	2185	2680	6937	43818	4140	57164	5119	4806	3812	7896	28502	22894	6430	27761	3868	7839	23235	2192	1774	6376	6558	4167	8760	21925	33982	22582	11685	4373	5313	6004	8317	16935	2648	10668
ENSG00000158406	22	30	57	33	79	77	98	20	12	22	100	140	16	118	25	48	22	85	82	87	35	13	21	15	36	32	79	28	45	435	8	23	65	22	21	11	18	42	32	25	77	405	23	28	108	32	147	48	88
ENSG00000107719	204	317	134	41	61	88	165	51	172	486	69	54	20	123	9	25	8	250	0	14	15	91	84	13	853	33	83	56	121	21	172	14	33	23	53	110	426	137	55	27	65	82	77	86	186	152	73	1	73
ENSG00000124102	25	15309	737	4087	3182	82	18841	44	1557	415	17168	279	192065	276	52781	39056	18	2567	28697	414	266585	8	41	2440	77	54566	14887	11890	39745	2064	536	9497	91	24	11787	167	923	10305	14737	43919	108775	23021	770	14383	7433	2276	24027	7479	1219
ENSG00000107679	319	97	288	139	293	214	77	131	216	438	121	116	26	86	12	35	46	229	3	123	21	206	123	125	654	45	247	215	201	68	139	75	57	241	145	135	294	100	199	96	176	134	224	148	200	210	64	4	236
ENSG00000167995	1525	2792	2561	4231	1643	2535	3452	2049	2854	1393	2791	5979	6375	1340	10104	18669	3255	5606	4738	417	43334	6425	970	6943	4025	10334	10083	3186	13715	2421	756	6035	2125	1121	2660	1125	657	2869	3671	17831	7492	4121	1649	2181	3708	4470	3751	4029	3424
ENSG00000165949	1865	1095	511	8648	5607	851	1254	1146	5953	397	1131	8368	145	100	45	1894	10966	7108	951	3360	68	8511	1648	2470	4395	77	146	1302	403	9496	295	180	5245	2016	181	363	153	842	732	696	1221	2213	996	232	194	1037	37	610	2585
ENSG00000227376	44	59	35	87	32	62	67	39	24	21	45	17	85	18	137	39	44	33	60	9	240	26	21	43	39	44	70	39	104	47	7	26	11	15	47	19	4	49	50	143	80	42	26	44	45	32	57	49	30
ENSG00000228232	26	20	20	8	25	18	28	17	8	20	10	29	8	5	83	10	5	13	0	8	41	23	5	30	30	4	25	21	44	23	9	2	10	5	17	8	4	8	35	40	23	24	7	15	35	30	10	18	31
ENSG00000228315	53	61	148	7	140	129	48	70	17	118	28	105	108	89	11	3	0	21	12	25	155	90	89	6	113	983	185	245	173	46	42	98	21	51	10	65	136	60	20	64	211	59	63	39	163	160	258	44	324
ENSG00000111331	1506	801	280	616	2635	497	627	1633	752	399	1270	3344	179	85	77	1154	764	729	4983	251	180	6064	2540	1768	6322	1231	301	2060	1104	4977	1784	238	2092	4372	751	3475	1581	4015	841	702	7253	12740	6434	1020	628	2514	710	62	4555
ENSG00000165548	0	7	33	15	80	2	62	1	21	56	30	58	4	54	7	2	20	13	10	24	15	105	15	48	54	16	54	26	99	10	10	44	14	24	10	8	37	10	38	1	34	29	26	2	34	14	2	17	77
ENSG00000142546	558	755	752	1048	571	743	863	373	632	394	442	2158	418	1197	390	1406	525	2019	414	587	328	472	345	869	710	309	508	508	728	763	262	240	570	312	325	268	916	451	409	312	504	1073	339	518	935	686	587	462	553
ENSG00000125952	814	765	1115	582	762	1119	699	650	963	535	866	1581	471	682	818	742	444	1579	525	450	555	832	426	527	1263	482	697	795	877	765	519	352	636	463	458	524	1136	762	630	473	966	1279	636	785	1523	1213	612	748	943
ENSG00000256525	107	107	124	70	176	161	76	110	121	219	65	267	23	271	22	27	26	190	11	125	22	149	103	52	156	78	114	81	62	71	50	29	105	76	29	138	236	58	27	29	77	58	98	54	114	135	108	15	138
ENSG00000170180	0	0	9	0	0	0	0	1	0	1	0	0	0	5	3	0	0	0	0	0	0	0	0	0	0	2	1	0	0	0	0	1	0	0	0	0	2	1	0	0	0	0	0	0	0	0	3	9	9
ENSG00000184203	928	883	1010	715	1082	1004	640	726	640	856	705	1271	871	816	1405	449	596	1234	301	535	1319	1206	755	455	1430	606	1239	1302	1304	822	688	485	619	587	737	963	1939	1057	846	1614	1273	1583	929	960	2158	1637	978	487	1123
ENSG00000286656	13	21	25	15	27	15	22	36	25	25	31	24	15	21	7	19	3	20	151	23	21	16	16	32	24	194	49	20	23	20	8	23	29	8	4	10	34	22	9	12	54	25	10	23	28	28	138	25	39
ENSG00000205659	128	104	91	152	175	106	78	90	182	147	90	289	45	117	17	81	119	327	35	77	32	130	105	97	223	27	83	145	109	183	108	31	224	108	85	123	189	130	60	53	127	295	115	112	174	239	91	10	133
ENSG00000119013	579	599	386	438	573	559	432	451	435	346	369	515	181	452	383	115	411	601	328	306	387	728	488	322	720	140	466	388	440	753	350	268	586	308	281	372	493	821	406	437	324	856	513	498	622	777	492	428	653
ENSG00000214078	1169	877	1219	1148	1237	1094	783	647	1004	924	604	4241	694	2196	593	834	517	2538	332	982	739	936	614	553	1566	555	731	940	817	881	575	428	1283	491	657	537	1609	636	744	951	653	1515	640	893	1511	1126	720	645	1134
ENSG00000101421	3246	3339	2876	3675	3793	3016	3615	2152	3052	2413	4064	5009	11366	3559	14690	2914	2478	4978	2305	2589	16658	3055	1825	3495	4057	6473	5009	4153	9358	2189	1810	2318	1945	1631	3437	2069	2578	3338	3848	10437	5451	4404	2155	3516	6002	3160	4487	4584	3168
ENSG00000176383	11	13	9	6	33	11	6	4	8	3	2	105	11	14	0	55	8	28	4	13	12	11	1	7	14	6	9	5	15	4	4	2	19	2	0	1	2	4	2	4	4	7	0	2	10	12	9	2	8
ENSG00000101367	2984	2246	2215	1859	2061	2724	1704	2546	1940	2062	1269	2358	1050	1719	2280	757	1189	2608	794	829	3604	4026	2301	1237	5098	1140	3527	2749	3864	2616	2740	1031	1784	2052	2588	2597	3410	2055	2399	3075	3316	5227	2794	2985	4785	4473	2039	1355	3924
ENSG00000188542	77	102	96	67	127	79	67	119	78	88	49	81	39	72	42	43	39	81	14	67	41	114	50	49	136	59	138	122	97	53	54	39	48	63	53	100	136	55	60	45	86	91	118	65	126	146	143	43	111
ENSG00000060138	2326	2338	8286	2587	5223	2576	1555	2078	1627	2892	996	1391	1352	1206	286	342	1877	1790	1425	2681	1134	2465	2135	1637	7003	1669	4616	2201	4597	1326	2583	1834	1573	1928	2231	2397	4731	2119	2554	1644	2098	1720	2140	2562	3354	3526	1225	2757	2600
ENSG00000254999	2362	2360	1766	2321	1768	1391	2163	1638	1638	1134	1154	2272	1738	1549	3724	1252	1252	4234	403	1115	2497	2114	1342	1387	2635	740	1834	1666	2235	1726	1233	625	853	1174	1676	1179	1338	2413	1429	2703	1350	2155	1692	1740	2847	2600	1185	1838	2063
ENSG00000196839	142	245	223	89	148	796	184	116	304	163	122	921	458	375	23	109	87	430	151	41	553	345	203	117	392	366	2206	657	338	841	130	263	633	108	177	65	905	206	87	1735	372	949	62	287	135	233	81	36	166
ENSG00000197265	447	455	334	324	583	520	282	313	307	354	262	601	92	245	186	74	399	485	86	353	124	508	330	281	621	109	361	416	521	377	334	175	652	329	248	352	676	356	313	323	374	605	398	452	575	646	207	134	449
ENSG00000109065	381	410	242	234	425	609	304	319	354	386	174	649	132	414	37	74	265	342	30	236	49	425	287	111	450	245	254	431	363	232	177	114	224	222	167	391	294	234	157	59	225	241	267	207	394	406	299	76	346
ENSG00000120265	1192	1122	964	1125	765	832	903	826	1002	782	819	1152	332	1065	742	282	448	1476	200	388	498	1200	844	446	1501	208	679	1109	957	1223	742	242	890	775	789	880	1119	773	590	1146	819	1819	1135	1098	2074	1582	653	971	1543
ENSG00000270956	18	18	20	19	14	11	18	5	8	2	11	14	2	6	16	5	1	5	8	0	7	5	7	7	7	7	8	14	6	9	6	0	46	1	8	4	6	10	6	32	6	11	14	8	17	8	3	9	14
ENSG00000257524	2	8	11	2	16	14	2	7	3	6	0	9	0	0	0	0	1	1	0	4	2	13	5	5	13	3	3	9	5	1	1	6	1	0	1	10	32	9	2	1	5	0	5	3	3	9	3	0	3
ENSG00000275854	3	3	1	4	2	17	4	3	9	5	9	9	0	1	0	1	0	6	0	4	0	10	3	2	4	1	3	2	3	1	0	2	0	0	0	2	1	4	0	1	5	2	0	1	2	5	8	0	2
ENSG00000115956	1846	5058	6239	2349	6901	3371	3139	3461	3182	4514	10104	6256	27176	1621	44229	3850	858	2375	79455	681	122390	4129	2291	4747	6822	94677	29663	11643	46296	3639	2983	21212	3288	1412	8826	2724	3574	19859	42008	53484	40187	14827	3654	6911	12768	6718	28106	4889	6238
ENSG00000165271	601	612	333	270	804	778	388	361	339	629	236	399	81	272	18	43	173	579	9	459	46	952	510	189	1036	96	244	407	529	403	645	225	231	543	345	841	714	285	330	174	321	493	540	447	574	762	150	35	591
ENSG00000226415	29	29	27	16	31	18	21	40	12	18	16	24	57	11	68	12	3	23	5	8	117	24	14	23	27	33	29	14	100	29	17	6	26	18	45	12	20	19	36	20	11	49	10	7	15	28	33	8	15
ENSG00000158517	472	2054	3075	1910	701	1560	2123	992	782	771	2424	5153	5552	3800	8764	5282	349	1924	1308	278	8607	647	197	1112	817	4287	1957	1710	3520	1408	424	752	1221	231	1284	317	911	1596	1248	4215	2097	5023	500	1061	4459	1851	4131	6086	2289
ENSG00000164823	678	434	507	444	457	982	418	562	495	500	589	468	1182	297	1534	417	454	695	217	177	1615	953	507	358	904	860	1003	1256	1390	636	541	221	485	675	504	705	453	1041	850	1235	1742	1734	859	660	1568	1131	956	144	1320
ENSG00000197776	24	39	20	10	63	23	11	34	44	35	16	16	2	12	0	5	10	15	0	18	3	52	17	16	51	12	14	24	20	5	13	15	10	37	19	44	37	19	15	12	15	9	44	20	12	35	16	1	28
ENSG00000163577	178	72	111	73	128	69	71	127	69	57	45	118	35	45	49	48	75	100	5	21	25	128	89	28	346	40	80	99	62	72	96	38	78	127	56	58	245	111	47	78	103	392	162	93	199	175	66	75	141
ENSG00000119866	64	46	105	91	233	214	76	30	71	168	72	103	127	63	50	97	43	149	19	142	82	38	81	142	433	96	359	129	192	43	60	119	36	37	52	51	98	74	99	102	132	66	58	30	201	127	124	46	114
ENSG00000277511	9	12	3	5	5	6	5	9	20	19	42	34	6	0	4	106	0	23	356	1	8	11	13	25	24	14	3	9	9	24	10	11	46	2	1	4	5	77	2	4	27	28	11	2	14	7	6	2	13
ENSG00000175899	2013	2467	1256	1756	1385	8784	479	5697	6250	306	489	226	382	100	25	99	2956	1584	92	554	83	8249	2682	766	3235	293	2377	2814	963	588	3016	397	1140	3641	2047	4905	380	2014	1117	1285	2917	478	818	1407	302	3953	254	27	4187
ENSG00000092199	4367	5136	4558	4594	6096	4300	3803	3913	2975	4076	3536	4464	9656	3547	8577	1877	2564	5604	4376	2727	26951	4713	4027	2630	7732	11335	7573	6430	11320	6211	3879	3912	4165	3211	3950	4075	6870	5911	4374	11629	7309	9312	4058	6506	9354	6881	5113	1978	6051
ENSG00000111344	5	0	13	4	23	16	3	1	8	71	1	28	2	4	2	18	0	4	0	57	0	2	7	34	40	10	78	25	20	0	3	23	0	2	7	6	18	1	38	8	4	2	0	0	9	10	3	0	14
ENSG00000170222	55	115	54	85	76	121	43	77	85	60	41	148	45	65	48	108	42	107	33	21	48	94	53	78	114	38	78	100	84	94	36	20	55	62	50	71	117	107	32	42	61	86	86	79	76	88	20	60	88
ENSG00000101546	104	92	64	84	101	79	56	67	77	77	14	122	11	53	7	17	52	103	0	55	1	85	54	56	116	15	29	59	45	40	63	30	27	47	16	76	55	41	22	15	21	20	51	45	53	93	7	12	55
ENSG00000143556	0	2	0	0	0	3	0	0	3	1	0	3	0	1	21	7	1	1	2	1	7	0	0	0	1	8	15	1	2	0	0	10	0	0	0	0	3	0	131	0	1	0	0	0	1	0	10	0	2
ENSG00000279447	2	1	11	4	4	0	18	6	3	14	0	0	1	27	8	0	0	6	0	2	10	0	1	1	3	20	32	1	8	0	1	24	2	0	1	1	1	2	7	10	2	0	0	1	64	0	133	11	14
ENSG00000165802	474	286	547	268	634	564	283	238	396	693	152	951	76	297	29	71	247	591	21	306	50	418	337	173	792	130	514	264	336	191	266	100	206	242	199	220	692	165	111	121	229	177	202	165	483	456	75	48	357
ENSG00000114554	854	648	378	486	1166	2634	462	709	797	792	428	528	162	280	13	72	453	888	14	676	110	1312	896	312	1692	380	1191	622	890	444	1226	311	335	1568	758	1422	457	513	485	398	744	1415	772	745	469	1401	120	48	2026
ENSG00000148057	103	121	94	159	219	107	84	110	126	92	64	178	78	84	207	56	88	101	4	120	63	167	82	97	196	37	121	133	150	95	58	100	82	71	81	84	170	92	244	107	70	143	173	86	91	143	37	159	122
ENSG00000214803	0	2	9	3	4	2	1	2	0	6	0	1	0	30	1	2	0	1	0	0	4	0	0	0	2	2	1	0	3	0	1	10	0	0	5	0	1	0	0	0	1	3	1	1	5	0	10	0	2
ENSG00000143127	18	13	18	5	19	9	10	7	3	31	14	40	6	13	0	0	0	23	0	7	1	8	13	19	37	13	15	17	6	4	4	13	0	7	0	8	28	7	0	2	11	5	6	3	13	6	10	4	18
ENSG00000166333	1901	1925	1506	914	1175	1554	1365	1197	1176	1143	842	2297	919	1505	1579	536	964	2016	347	603	1845	2042	1163	959	2741	1531	1499	1568	1947	2031	1177	567	968	1232	1363	1104	1790	1457	944	2502	1854	3048	1487	2228	3607	2610	1347	2139	2157
ENSG00000144597	890	500	531	266	671	1251	331	673	630	794	556	1615	2045	493	4674	587	499	520	328	378	2707	795	563	591	1207	4083	1611	1623	2499	678	988	464	491	615	888	696	698	810	1170	3090	1946	2885	497	471	1276	1389	1231	289	1085
ENSG00000236287	306	322	281	158	589	338	160	277	214	479	271	357	139	300	68	69	104	299	15	181	46	557	313	106	669	442	368	445	295	201	187	183	296	330	115	335	541	178	157	170	360	439	401	240	495	452	309	162	473
ENSG00000156234	7	6	26	0	1	21	1	10	40	5	196	101	3	1	3	14	0	23	67	0	2	75	29	8	16	5	112	4	14	50	37	12	906	2	0	2	68	19	41	15	9	2	0	1	40	708	6	0	3
ENSG00000159352	1752	1905	1891	2573	2218	1891	2376	1208	1614	1170	1412	3991	2853	1772	3022	1570	1561	3676	350	1721	3523	1962	1114	2398	2313	1377	1877	2027	2472	2864	1270	947	1865	1068	1377	1043	2186	1357	1564	2518	1726	2943	1238	1950	4122	2275	1866	1943	1925
ENSG00000237272	0	3	2	0	2	0	0	0	0	0	1	0	4	2	17	0	0	0	3	0	3	0	1	0	0	2	0	1	2	3	1	0	0	0	2	0	2	2	0	6	12	9	0	0	0	0	3	0	1
ENSG00000078902	1259	1465	1026	1566	991	1350	1371	1030	1375	848	1063	1920	2784	1896	2116	1879	980	2445	211	588	2398	1648	888	994	1526	1620	982	1611	2727	1210	876	370	611	944	1177	1165	1180	1093	884	1474	2138	3160	1089	1099	1663	1410	1181	934	1955
ENSG00000201217	1	2	5	4	1	3	4	5	3	3	6	17	0	2	0	0	0	1	0	2	0	10	2	10	8	5	8	1	1	0	7	0	0	1	0	7	10	1	0	7	5	1	7	1	7	4	0	0	8
ENSG00000130810	39	55	33	104	38	74	56	28	16	37	10	43	2	20	0	4	9	62	1	12	7	35	23	17	59	12	8	15	16	13	25	1	15	20	4	21	52	14	18	7	15	23	24	35	31	27	3	8	28
ENSG00000168275	257	499	142	272	400	472	342	298	276	151	138	350	93	152	201	104	362	190	23	127	127	517	429	181	370	15	175	243	254	523	162	76	402	170	121	346	235	606	148	179	336	415	245	293	183	327	154	182	309
ENSG00000227531	0	0	2	0	1	0	0	0	1	0	3	1	0	0	0	0	0	0	0	1	0	1	0	0	1	1	3	0	2	1	0	0	1	0	0	1	0	13	0	0	5	6	0	1	0	0	0	0	4
ENSG00000134363	4	9	1	17	0	68	15	0	8	0	14	110	0	3	1	9	580	25	25	15	1	4	13	66	6	10	7	64	19	1	4	110	9	1	1	1	6	3	23	15	13	0	2	6	1	2	7	0	3
ENSG00000171314	1040	869	595	515	374	802	862	701	836	633	379	701	727	693	1965	307	321	801	103	215	756	1198	938	498	1282	181	945	843	1331	1231	964	239	1069	798	721	677	921	659	965	812	512	1759	779	987	1613	1897	629	509	1347
ENSG00000248477	2	9	7	1	2	0	3	3	3	5	9	19	1	14	9	12	1	7	31	1	15	5	5	0	11	3	13	6	16	9	5	5	0	1	1	1	1	8	11	16	14	8	2	19	18	0	12	19	18
ENSG00000249790	13	7	15122	39	4	7	3	1	27	17	0	15	18	2	32	10	0	39	0	4	5	60	9	5	288	0	73	0	112	28	7	19	42	15	4	33	139	4	4	20	34	66	131	8	220	89	101	404	261
ENSG00000126775	238	187	132	111	209	163	84	211	139	193	65	188	42	125	27	44	57	178	14	70	33	292	155	46	397	78	183	241	194	125	118	63	112	177	154	282	439	107	114	69	126	210	228	133	213	326	78	32	321
ENSG00000170633	296	355	318	152	365	365	226	188	462	321	377	721	271	332	261	129	197	507	32	178	204	450	236	170	596	159	348	395	422	277	203	218	652	289	241	248	950	286	306	352	402	663	307	344	661	409	363	235	450
ENSG00000085514	893	1950	2537	1121	1619	1578	2032	1391	1159	556	2076	1385	3844	1000	4943	558	825	954	831	245	9944	1484	548	894	1835	5135	2503	2505	4389	2864	777	1357	682	544	1870	772	405	1676	1799	12193	5323	7293	1428	1695	3302	1689	2852	3523	2779
ENSG00000099860	2392	2790	2611	1685	4308	2173	2418	3508	2060	4023	4546	4918	11059	6184	17129	9130	2688	4539	17323	7242	29588	1963	1251	5231	2907	20530	13364	7526	26999	3176	2061	4997	1678	1177	3230	1182	1647	5820	7913	12954	7741	3347	1547	3492	2364	1604	9376	2665	5155
ENSG00000238039	3	4	3	4	88	4	1	4	1	26	1	15	0	6	0	2	2	9	1	46	3	1	1	2	3	0	14	21	4	0	0	10	0	0	0	4	4	1	0	0	5	1	1	2	3	15	0	4	3
ENSG00000120656	412	422	536	330	218	315	323	350	321	259	300	484	376	478	427	204	196	525	123	112	323	438	238	276	497	167	339	460	507	391	245	167	285	225	319	241	392	352	315	397	445	1000	293	371	1026	507	482	432	558
ENSG00000107957	386	278	197	256	737	357	190	628	283	367	183	247	35	90	14	15	188	302	8	264	24	442	281	91	560	46	226	304	269	175	176	285	59	568	213	1016	485	224	335	137	174	215	737	337	209	549	86	8	524
ENSG00000178999	97	56	19	24	44	49	54	117	198	31	26	891	19	97	30	42	62	172	4	9	5	14	16	24	56	8	46	43	32	9	20	16	365	52	4	19	59	33	95	10	20	10	24	88	31	184	41	22	79
ENSG00000235863	351	534	313	442	506	220	426	276	358	165	253	635	135	383	203	248	233	505	20	367	155	339	166	344	423	37	268	273	372	286	152	77	278	236	240	256	322	219	238	306	249	683	324	376	423	373	157	370	340
ENSG00000067048	0	140	1112	422	0	956	0	1349	0	1996	834	801	2360	0	2097	318	450	707	0	0	3559	1064	1145	2	1833	13435	3005	1905	4788	734	900	0	957	0	0	0	0	1471	1614	1	2764	0	1320	1	2048	1837	155	0	0
ENSG00000064961	1304	1180	919	1272	1705	1127	816	975	1318	804	500	1716	292	1039	151	173	840	1410	73	1407	182	1129	654	841	1351	370	1031	1186	1081	767	429	559	607	630	484	792	934	737	497	358	710	755	788	787	661	1667	330	182	804
ENSG00000099904	1088	762	411	570	788	726	546	917	596	502	260	1107	97	555	7	24	438	1017	16	322	58	1347	762	158	1045	224	394	542	520	437	352	154	226	692	166	819	510	312	127	102	319	318	843	381	358	779	123	47	772
ENSG00000008710	573	524	446	303	3068	1020	384	635	631	1137	459	1177	102	551	10	48	174	753	6	1172	45	690	450	266	1032	148	567	588	598	298	490	338	183	514	374	614	1636	175	209	200	441	570	710	294	456	890	135	29	673
ENSG00000150337	508	1386	155	1692	527	814	1207	772	1434	196	3332	2686	219	405	356	1435	685	1234	2363	106	1701	1029	680	1302	1461	738	607	620	1130	856	667	245	684	429	385	1031	412	2196	618	454	1587	2571	647	1002	540	1126	522	456	970
ENSG00000128335	1068	927	577	1652	716	2053	970	1136	1378	518	1644	5329	338	421	118	2777	705	1830	3659	622	1054	1840	736	1484	1318	1754	613	797	1204	1230	458	720	848	728	350	902	1474	1728	659	262	1951	1489	944	862	604	1088	783	257	1366
ENSG00000138101	237	213	196	311	275	236	195	143	247	164	175	711	330	151	129	187	180	298	56	189	302	253	158	146	280	224	179	255	369	194	160	92	70	147	118	206	266	250	155	133	348	843	172	134	138	295	184	136	298
ENSG00000122008	289	229	258	273	422	244	153	322	182	307	165	259	103	161	287	184	101	292	74	80	167	665	346	91	865	191	347	425	312	359	416	72	273	389	264	503	464	367	208	409	559	958	657	433	761	551	207	105	683
ENSG00000167550	21	31	13	21	128	42	16	27	50	34	34	292	22	31	7	16	15	32	4	133	21	20	8	62	21	7	51	36	48	39	6	15	163	16	14	8	20	26	20	25	23	65	4	20	12	45	10	9	25
ENSG00000241294	0	4	48	0	0	1	49	16	170	37	1	95	0	29	1	0	0	3	0	0	0	0	0	1	9	0	34	0	6	0	2	0	0	0	0	0	1	2	3	1	5	9	0	0	4	19	349	0	5
ENSG00000168970	39	22	40	1	108	57	8	41	11	58	0	8	0	0	0	2	0	2	0	1	2	37	46	1	48	50	35	51	19	20	8	5	0	16	5	33	71	9	4	9	20	14	26	7	25	31	25	3	68
ENSG00000221930	2	0	4	3	2	0	5	2	3	4	3	10	6	7	5	13	1	17	10	0	3	9	3	3	9	3	2	1	5	6	1	1	4	6	6	8	4	4	9	6	6	16	5	3	14	16	10	10	16
ENSG00000136688	0	0	0	2	5	4	0	2	2	0	0	3	166	1	34	0	65	0	75	3	112	3	0	7	1	215	37	3	24	1	0	175	0	1	0	1	0	14	3	26	44	0	0	1	0	0	5	0	1
ENSG00000170142	949	828	703	539	1046	1151	638	907	550	698	550	434	860	430	2192	222	337	645	438	327	2154	1117	746	470	1439	1015	1273	1182	1282	994	711	454	950	669	713	700	633	1191	675	1988	1026	2108	800	899	1664	1415	578	2101	1166
ENSG00000169019	384	394	336	208	384	330	286	219	270	359	430	248	174	249	352	121	169	404	23	145	155	487	442	152	945	133	385	525	401	562	393	60	269	319	283	284	812	744	323	238	444	1167	408	504	715	698	341	259	635
ENSG00000177556	640	621	364	2215	549	1673	1187	471	677	145	218	1915	283	308	189	2140	819	1814	170	338	274	783	349	1175	605	126	546	502	492	908	248	148	787	270	241	316	228	755	179	271	462	1206	314	355	270	728	125	185	600
ENSG00000148296	530	610	396	687	667	887	537	357	578	424	239	808	113	552	97	57	389	705	36	415	55	730	399	268	638	79	237	367	431	308	430	113	422	390	223	501	621	257	242	136	247	446	370	366	593	531	216	123	483
ENSG00000176024	60	50	44	40	72	27	20	48	44	60	25	44	4	31	33	25	34	32	22	5	17	100	42	16	155	9	54	53	52	55	39	16	38	56	65	52	88	60	36	44	48	144	82	76	98	103	19	30	91
ENSG00000164741	1091	138	265	307	75	36	249	248	79	866	39	56	8	108	21	30	87	182	2	60	10	356	315	43	648	20	39	46	46	162	240	36	36	636	123	547	18	136	37	37	65	141	485	356	317	481	23	81	321
ENSG00000185880	453	607	397	601	631	934	369	583	621	353	603	908	304	115	241	387	252	638	861	385	720	924	456	600	1413	813	674	732	785	843	341	335	837	542	371	585	905	950	615	504	1311	1735	1007	600	388	619	525	327	730
ENSG00000197961	240	209	218	236	388	261	122	137	147	273	103	273	65	161	15	41	135	245	5	91	31	339	215	76	437	118	198	223	102	134	170	92	112	143	61	212	326	111	56	52	142	205	169	143	240	265	146	23	382
ENSG00000009844	555	446	437	346	698	510	337	345	418	473	320	420	214	259	247	182	211	487	89	232	153	824	541	303	1165	125	411	693	629	711	597	133	409	566	540	554	585	506	452	421	583	1551	700	772	971	974	308	279	797
ENSG00000228526	77	114	39	52	210	320	96	125	69	42	54	173	9	106	0	15	55	60	2	220	3	296	158	25	43	48	90	110	46	50	23	75	177	82	8	178	14	32	5	18	55	58	95	32	17	51	20	4	192
ENSG00000134809	267	284	110	393	124	320	573	306	341	115	427	683	76	168	20	1139	534	725	692	253	164	327	195	335	381	219	156	235	185	267	248	141	727	173	124	161	267	426	162	40	342	189	172	184	276	483	134	86	267
ENSG00000230562	2	3	15	73	6	11	72	0	22	2	8	491	21	103	57	256	22	172	8	34	24	8	0	41	3	4	24	3	1	1	0	15	8	0	0	2	0	0	0	8	1	2	1	0	0	4	0	2	3
ENSG00000104312	534	362	776	325	375	585	464	537	342	615	317	981	1068	226	1936	382	394	393	1352	246	2426	458	341	745	864	1535	2682	1446	1115	370	461	575	397	388	525	409	593	1270	463	1819	1401	1299	460	377	2070	1698	531	309	703
ENSG00000204177	7	19	14	12	54	19	7	16	2	7	7	22	7	14	1	7	13	8	0	40	4	31	14	14	23	13	22	15	13	9	7	27	4	16	5	3	3	8	4	7	18	4	26	12	5	10	2	7	25
ENSG00000242970	4	10	11	13	1	8	9	4	3	4	5	56	45	14	26	105	6	58	108	10	23	2	2	10	2	73	10	4	5	2	1	4	0	0	2	1	0	2	1	4	11	2	0	2	1	2	7	0	3
ENSG00000141258	646	537	723	240	1493	421	346	362	464	854	240	1868	104	544	61	51	298	664	64	771	125	592	487	206	1128	472	1019	553	387	264	221	313	307	394	230	581	1217	252	247	140	394	279	592	194	608	870	274	98	544
ENSG00000155367	6	19	9	9	16	11	10	4	3	23	8	7	1	6	6	0	9	5	0	17	4	4	6	0	109	7	19	13	16	5	8	11	10	3	6	7	35	2	12	1	3	3	11	2	9	7	14	1	3
ENSG00000110171	205	199	183	112	631	205	91	159	125	307	106	207	29	217	13	40	62	185	5	264	37	256	124	67	265	106	197	275	196	126	128	145	72	174	134	121	223	87	88	85	150	192	176	136	173	177	110	27	306
ENSG00000163412	289	244	566	83	494	333	145	98	221	368	825	630	224	394	859	188	106	563	440	223	541	366	284	242	584	211	573	278	757	329	309	371	257	228	253	229	1115	275	789	689	749	1140	113	469	769	520	524	744	658
ENSG00000279207	22	7	52	5	50	27	8	9	24	67	35	55	4	28	0	18	0	32	1	36	4	21	7	54	37	17	46	20	20	6	15	23	0	10	7	6	89	16	10	6	24	8	8	2	21	27	37	3	22
ENSG00000187650	55	88	55	102	104	54	46	57	40	49	23	84	7	31	7	31	23	66	2	40	5	71	33	41	87	15	31	51	44	16	30	12	4	32	14	59	125	33	18	12	25	34	50	27	50	70	22	14	59
ENSG00000269404	3	10	22	1	3	3	11	0	18	68	0	15	0	11	0	6	4	15	10	9	3	2	9	22	282	3	217	3	72	1	1	11	17	2	3	7	197	8	3	3	8	4	0	0	5	4	17	0	1
ENSG00000125967	449	282	225	196	416	251	110	227	141	347	43	291	17	90	6	7	106	149	5	145	12	236	171	65	285	32	87	143	190	119	74	41	25	175	103	190	192	144	84	41	80	44	170	154	85	375	35	10	142
ENSG00000120688	444	313	332	993	356	602	469	252	457	242	332	1309	230	517	386	514	380	1166	119	361	305	433	214	497	372	123	290	357	322	264	193	112	488	271	180	269	224	257	184	299	328	439	285	274	327	387	228	141	361
ENSG00000248483	1	16	20	34	14	8	38	5	18	1	14	153	23	127	58	237	12	87	37	34	36	8	0	32	0	8	9	0	7	1	1	18	15	0	0	0	1	0	0	6	5	1	3	0	1	1	2	6	2
ENSG00000173786	1373	1113	717	779	1013	2100	782	943	860	604	362	2621	89	327	32	794	610	1155	799	444	75	1510	823	961	2034	124	474	709	750	962	654	112	818	960	562	888	1179	795	493	388	882	1993	990	820	670	1268	195	110	1188
ENSG00000250995	6	3	3	0	9	0	5	5	0	14	1	1	0	3	0	0	0	1	0	1	1	6	5	0	10	12	12	5	4	0	8	0	0	1	3	3	0	1	1	6	6	5	11	2	23	7	13	3	7
ENSG00000163874	433	612	850	346	1814	1018	310	669	336	701	653	1286	4878	436	8094	753	334	372	3497	926	10560	572	340	346	450	11463	3742	1521	4289	565	338	2807	422	196	849	320	581	1312	2664	7418	3392	1603	283	631	903	1446	1125	599	772
ENSG00000254966	3	9	4	2	7	14	0	3	4	5	0	2	0	9	0	0	4	2	0	2	0	7	2	1	10	0	2	3	3	1	0	0	0	6	1	4	2	0	2	1	2	2	7	0	0	9	0	0	6
ENSG00000171115	153	418	247	124	70	144	180	167	467	231	175	652	20	706	50	132	41	292	35	17	35	302	197	173	470	24	115	92	180	249	242	20	210	116	239	125	790	323	113	71	305	1334	251	489	955	238	119	151	489
ENSG00000086061	3001	3222	1878	3387	5513	3420	2502	3023	3487	2345	4187	3144	2398	1583	3723	1562	2009	3070	6970	2765	7350	5314	3119	2831	6627	4021	4990	5951	7415	3513	2853	2255	4017	3701	2797	4486	2708	4966	2719	4841	4730	7339	6191	4430	3243	5350	2533	949	4467
ENSG00000280387	3	6	6	2	5	2	9	7	3	4	0	2	3	5	5	9	0	0	0	0	13	2	7	0	3	137	26	12	14	0	1	10	0	3	1	1	8	3	5	9	48	9	3	2	18	9	61	2	13
ENSG00000138166	270	207	395	278	881	564	338	302	448	1443	793	3151	583	305	318	860	1303	959	2223	1575	739	343	415	1556	1282	1063	1649	383	760	226	190	1241	1992	98	280	144	1139	507	724	827	581	469	107	139	803	1055	490	181	374
ENSG00000131149	866	361	519	303	1219	679	212	698	427	1166	218	473	111	232	127	113	214	422	14	390	46	926	547	121	1126	194	403	362	373	204	354	168	193	629	391	546	811	234	294	192	406	433	830	334	854	1352	251	25	569
ENSG00000131697	200	196	130	47	652	255	66	146	124	297	111	228	88	153	34	24	57	132	1	312	59	209	97	91	295	171	230	229	273	87	74	114	43	141	103	227	232	116	74	74	142	131	201	109	170	263	184	38	163
ENSG00000249915	68	51	70	15	185	64	37	51	19	94	19	45	33	68	18	49	26	27	0	24	24	115	67	12	71	131	94	86	34	19	16	87	5	38	20	63	68	40	21	45	85	46	47	29	80	83	89	10	120
ENSG00000166922	11	5	6	15	1	3	8	3	1	5	0	24	3	3	1	4	1	15	0	4	4	0	5	79	14	4	7	2	4	4	76	4	0	8	4	19	8	3	0	2	9	3	6	3	15	17	28	0	17
ENSG00000144401	202	230	148	209	194	213	169	203	216	125	127	121	173	131	178	80	168	372	10	90	128	191	124	113	283	82	167	197	165	165	152	55	135	107	142	141	168	182	79	268	201	416	214	150	266	321	79	36	188
ENSG00000240233	2	6	15	42	15	9	42	3	11	1	22	393	3	211	38	77	26	68	101	39	0	1	0	33	0	0	4	0	0	0	2	5	4	0	0	0	2	0	0	4	0	2	0	1	1	0	5	0	0
ENSG00000198818	979	954	636	811	816	921	719	775	888	569	1312	788	1167	1126	1358	517	676	1055	424	319	1574	1336	631	445	1320	763	1064	1168	1350	968	643	563	948	640	696	889	556	1239	736	1770	1264	1512	992	1054	1475	1515	1392	777	1284
ENSG00000268112	8	10	7	16	7	11	14	2	11	5	19	80	7	21	8	32	9	62	0	11	19	18	3	31	22	6	9	7	11	6	6	3	11	7	7	2	6	5	5	12	12	28	4	11	26	13	10	10	17
ENSG00000143106	1432	1260	905	1202	1253	1224	1094	1042	1203	859	640	2686	467	810	198	508	1071	1697	263	1174	473	2233	1284	1064	2300	267	1040	1609	942	3148	1111	530	1380	1074	882	968	1516	1640	791	540	959	1717	1216	1152	1475	2132	520	456	1740
ENSG00000008952	2685	2571	4029	6376	4038	2868	2588	1842	2687	1944	2596	4582	2486	4037	4881	3222	1928	6880	1017	2827	3679	2779	1841	3014	3638	1766	3314	3097	3881	2061	1760	1219	2751	2084	1798	2594	2000	1548	2865	5655	3303	3903	2425	2383	4272	3579	2563	1986	3196
ENSG00000140406	1167	909	860	554	911	2169	728	1054	810	1096	515	2015	696	550	1022	333	735	1155	419	643	565	1448	1052	922	2069	1697	1230	1551	1480	1143	874	714	499	991	1056	959	1259	698	712	1895	2273	3126	1317	1135	2130	1441	1041	399	2513
ENSG00000189060	2818	1021	1195	1162	2179	1686	1087	819	1060	1980	513	1165	202	820	260	1214	375	1646	139	1550	515	1019	962	1198	2302	141	1685	1034	1398	1640	990	394	389	920	1030	1062	524	1314	788	1092	1789	5827	821	945	2442	1414	588	192	686
ENSG00000165898	295	255	197	178	423	219	193	165	275	207	143	403	48	252	103	81	140	404	57	245	56	310	204	220	417	21	193	281	241	348	182	81	230	154	180	173	303	271	152	204	175	395	169	225	387	397	74	176	257
ENSG00000168310	691	904	965	472	1377	817	524	795	748	722	1774	1194	1166	694	1521	407	270	879	1668	412	1579	775	417	376	1424	1582	1225	1207	2850	881	543	590	812	561	1103	662	1076	1555	1006	1620	3232	3413	833	1400	2879	1124	1549	871	1433
ENSG00000144589	564	567	295	347	1488	614	486	395	632	578	290	1250	182	702	111	167	215	573	54	794	155	649	364	325	727	548	526	508	517	294	322	211	212	312	261	503	577	238	198	201	323	298	366	275	440	576	243	170	526
ENSG00000183506	157	145	153	84	144	146	95	191	127	61	59	415	27	168	10	20	108	144	10	51	21	246	157	54	291	74	155	213	126	138	104	54	91	145	43	237	106	109	32	28	90	103	155	87	128	214	100	26	245
ENSG00000137200	727	632	549	333	911	625	405	674	593	647	424	1840	104	305	24	664	193	614	587	275	134	1129	652	335	1615	330	386	697	561	713	452	141	638	728	271	753	1303	805	315	236	923	1539	925	466	606	967	309	67	909
ENSG00000227591	9	41	19	73	24	10	39	19	16	3	47	22	168	15	227	428	7	31	102	5	203	5	4	15	9	137	101	53	78	4	2	76	33	2	34	3	10	56	37	142	89	14	6	16	19	7	43	68	10
ENSG00000138785	220	187	208	121	218	273	153	196	131	166	75	231	88	93	141	47	132	143	57	78	84	304	191	71	447	107	153	257	226	200	146	60	155	182	160	167	257	182	184	135	199	411	256	211	363	313	195	146	283
ENSG00000104320	718	650	681	440	1912	740	423	610	632	631	2158	1530	4753	322	6995	1269	351	610	6709	313	10562	1284	579	664	1414	11995	2749	2287	3633	941	779	2072	864	818	1372	847	1399	4254	1865	8020	7759	4374	1023	1764	3220	1905	1654	1064	1156
ENSG00000268279	5	2	8	0	1	3	5	2	6	13	4	12	1	3	2	0	0	2	0	5	2	3	4	0	5	22	19	11	2	1	3	0	0	1	0	3	7	0	0	8	3	2	5	0	6	1	9	2	9
ENSG00000185262	1595	2959	3946	2151	1945	2036	2633	1912	1871	1359	5450	8135	6252	6249	11454	4755	1153	5366	3208	2047	11842	1246	931	1855	2295	5417	3138	2580	7496	1625	1435	1034	3752	691	2352	973	3356	2792	3568	6972	5002	4763	965	3287	4795	2603	4116	6896	2920
ENSG00000261770	2	6	2	0	10	1	1	7	1	5	0	3	0	3	0	0	1	3	0	4	0	1	0	2	6	0	0	8	3	3	3	1	0	3	1	5	0	3	0	0	5	0	9	1	3	6	4	1	5
ENSG00000198746	270	335	179	289	188	325	199	185	244	155	265	589	341	360	256	242	174	488	57	128	192	247	148	312	310	211	193	281	339	227	141	75	235	168	165	166	321	154	113	185	310	549	192	208	293	259	162	114	275
ENSG00000169914	91	63	126	31	202	95	43	74	88	188	48	266	29	116	6	30	43	117	7	138	19	91	81	59	245	54	123	103	58	28	46	78	57	57	47	91	280	41	21	35	112	67	67	33	116	134	69	9	141
ENSG00000113649	423	301	306	399	502	725	328	347	294	555	187	845	78	473	39	74	163	623	11	198	33	668	473	180	921	105	435	415	266	213	457	156	398	358	150	548	722	210	222	114	281	395	385	277	568	728	164	41	588
ENSG00000168477	7	9	22	1	34	149	8	12	8	19	1	11	13	1	6	14	0	5	0	12	8	8	4	20	20	14	9	6	12	2	2	18	0	3	3	7	33	4	4	2	31	4	3	6	17	20	32	1	15
ENSG00000135218	5403	596	908	1760	421	1349	1977	3283	1186	1294	329	673	220	769	12	119	1584	2992	157	421	228	14114	3852	423	7401	276	1652	1909	2839	3385	4615	121	1051	21262	1949	1186	436	1121	796	692	2472	5844	2228	2565	2326	3850	581	137	6235
ENSG00000107819	1540	1594	802	944	2254	1409	948	1062	1053	1091	312	1567	383	758	154	248	459	1392	37	957	166	1489	1099	706	2146	476	1084	1352	1220	1070	1084	366	297	1315	648	1099	929	570	430	698	1134	1424	1106	1042	1419	1679	290	167	1616
ENSG00000251322	73	9	33	29	188	109	19	53	19	49	10	18	3	17	8	11	54	15	0	52	5	331	114	21	82	9	20	22	61	25	14	42	4	196	22	22	11	16	28	11	23	11	42	21	13	89	0	3	43
ENSG00000065809	1382	1622	1954	719	2342	1151	1208	812	1678	2632	1722	2242	2829	1271	6625	331	495	1710	414	1381	6611	1752	1083	1055	3524	2281	3824	2568	2471	763	1049	1463	2164	1121	1685	1235	6196	1750	2676	5618	2880	2466	2795	1219	3173	2894	1911	1043	1945
ENSG00000165474	12	5	5	4	117	18	47	5	27	19	33	13	612	13	282	10	110	7	504	39	423	9	10	128	13	367	1013	774	263	46	24	612	3	9	123	30	6	52	549	1874	1026	327	8	25	2	23	98	13	40
ENSG00000168894	940	904	533	1373	466	936	1106	606	676	327	356	1640	313	766	433	887	734	1805	199	330	517	856	417	1179	835	184	608	652	731	1020	369	277	790	386	384	459	370	553	373	387	499	1002	494	597	746	870	379	426	624
ENSG00000162645	1282	1764	1466	1833	1878	2235	1247	2554	2381	1008	3073	9393	1839	1056	5783	2874	784	2062	9944	989	11696	2970	1072	3331	3085	13769	6775	2850	3408	1561	780	3136	4431	1202	1326	1087	4644	5149	3867	11143	8358	3953	2042	1959	2803	2305	3114	1966	2731
ENSG00000141574	2423	3150	1556	4518	2780	1523	2139	2426	1892	593	8687	7207	1904	1921	1017	7598	739	2684	7735	1293	7111	1093	462	2850	3524	2579	2607	1988	6673	2313	779	1359	1762	1184	2511	838	1016	3170	4193	1389	5401	4691	4372	2854	2259	963	3064	2327	2074
ENSG00000103160	443	361	219	363	621	312	265	266	279	332	261	599	312	344	351	235	239	569	29	367	430	385	258	296	576	486	354	437	457	280	340	150	119	316	312	324	406	235	171	398	578	1047	393	370	531	470	282	272	545
ENSG00000143546	1236	9676	34230	11132	5223	3960	16029	2647	1647	2034	20465	14617	13545	31296	81968	27785	2390	11183	53178	352	54415	509	944	5369	5633	17391	24609	5546	13365	7998	3231	13129	2027	768	10060	926	5036	8155	50414	66169	11142	26927	2325	19846	28865	3465	26564	172901	27854
ENSG00000235703	30	31	27	50	270	79	56	28	22	53	25	131	11	79	6	9	9	91	1	167	9	33	33	32	50	39	50	62	22	12	9	89	10	15	3	31	18	14	0	7	36	7	24	8	16	24	15	2	43
ENSG00000279342	12	4	5	3	6	0	0	8	2	2	10	2	0	2	0	4	0	4	0	0	1	14	5	0	6	2	14	8	3	2	5	10	0	9	2	6	20	1	2	2	6	1	5	5	2	6	6	0	9
ENSG00000125538	169	2293	773	1712	8082	327	634	3726	946	1604	1750	439	16709	185	20738	572	2629	439	94648	494	90274	1086	171	5673	854	56109	54362	3557	27428	609	294	46310	91	240	7202	1087	901	4601	19960	43235	17475	4335	986	1094	1520	667	15820	948	735
ENSG00000131931	88	122	118	39	140	125	73	102	77	70	75	98	59	57	95	15	34	138	37	32	44	174	65	53	211	52	90	113	122	117	88	29	63	102	151	97	231	147	88	118	171	341	128	184	282	162	118	67	173
ENSG00000148926	856	651	3447	602	1185	1935	1221	1793	801	1846	5182	2659	6229	8403	11003	1856	1834	1799	6512	1874	8134	462	340	2635	732	8670	4550	2839	7183	4797	1122	2719	894	216	2134	206	962	1113	4468	6873	2988	5013	176	1698	8765	938	6301	4167	5892
ENSG00000163739	190	1440	1632	391	3682	639	451	510	619	1735	2573	981	12572	881	8263	909	2015	796	4463	1706	11262	70	239	3939	234	9841	6150	1993	7466	679	249	6837	93	76	2770	217	335	1526	8125	7869	4026	3050	196	411	771	696	4789	1123	834
ENSG00000197885	119	110	73	101	275	157	62	128	87	92	110	68	88	37	60	62	62	96	61	123	129	226	93	53	184	44	74	176	150	162	73	52	153	111	79	163	82	165	88	101	135	250	172	113	89	180	72	34	134
ENSG00000140941	2422	2881	5369	1850	1828	3284	1711	3239	1242	2067	2911	1780	5429	4186	11950	1678	1526	2507	1692	1155	11323	2965	1961	1331	3889	5304	4680	5265	9871	3591	1882	1251	1823	1930	3671	2581	2465	3548	4688	7529	5956	5817	2578	2798	6538	3408	7113	3112	5174
ENSG00000167461	1932	1903	1325	1359	1795	1719	1311	1431	1347	976	795	2637	323	647	252	595	737	1378	458	453	545	2654	1405	953	2998	408	1037	1361	1724	2031	1278	522	747	1338	1034	1589	1349	1606	1179	942	2001	3998	2009	1681	2241	2180	1010	494	1934
ENSG00000105698	4708	4564	3380	3336	2991	8187	5057	5058	2956	2141	2286	4271	4315	2707	8954	2193	3364	4151	503	1108	14682	5147	4082	2363	5632	4578	4085	6183	9007	4611	2885	1439	2830	2970	2927	4245	3796	5384	2428	3025	5501	16076	3974	5317	5030	6182	2756	3754	7501
ENSG00000171853	765	827	679	532	1094	907	568	694	627	760	313	1002	146	586	114	81	367	644	60	590	241	1074	576	400	1308	357	539	550	831	595	578	293	370	512	496	772	985	465	489	270	532	995	719	695	1123	1221	425	407	904
ENSG00000276603	2	2	3	3	10	4	3	8	0	6	1	3	0	1	0	0	0	0	0	2	0	4	3	0	1	2	3	5	2	1	0	3	0	3	2	8	4	1	0	1	4	2	8	1	1	0	0	1	4
ENSG00000104064	151	149	170	107	223	172	106	112	143	188	185	388	269	124	572	108	121	171	103	110	306	253	153	91	375	379	421	289	256	154	158	166	321	151	101	175	393	175	126	287	305	324	185	199	428	394	167	105	229
ENSG00000274422	8	22	20	93	41	36	37	8	236	18	97	965	18	617	63	252	210	1952	4	308	1	109	7	68	6	8	11	17	9	4	6	26	108	17	3	8	15	1	3	3	10	13	4	4	10	2	10	3	10
ENSG00000120539	178	119	92	77	189	200	64	239	95	148	82	334	60	121	73	77	79	133	138	53	49	211	95	88	280	79	205	228	147	74	126	58	143	171	116	157	131	149	108	95	219	283	160	164	252	425	106	27	240
ENSG00000168703	19	3	7	1	0	1	1	0	0	4	0	0	15	0	4	6	0	6	0	0	5	0	1	0	1	9	1	0	5	0	0	0	0	1	1	0	0	5	0	1	7	4	0	0	1	0	0	0	0
ENSG00000114735	452	399	285	437	713	551	352	423	352	365	160	599	44	412	24	114	177	665	14	368	34	452	394	244	646	50	176	291	254	334	208	136	152	230	115	280	363	183	60	53	166	166	355	225	224	483	110	50	362
ENSG00000121053	2	0	9	0	1	1	0	0	0	5	0	0	0	0	0	0	0	0	0	0	0	0	0	0	1	0	8	0	0	0	0	8	0	0	0	0	0	2	0	1	0	0	0	0	10	15	7	0	1
ENSG00000263956	122	112	105	94	85	130	51	133	88	119	47	130	15	81	14	26	78	116	0	29	24	152	91	44	246	43	97	114	86	47	44	46	68	128	32	163	235	66	9	24	107	74	134	55	87	171	35	17	176
ENSG00000173727	15	45	95	51	98	32	58	39	38	37	151	366	222	114	407	437	37	149	71	246	315	17	16	128	20	137	232	99	160	33	6	91	271	18	46	6	34	35	54	93	71	62	11	37	39	6	167	74	26
ENSG00000167702	483	356	448	236	603	477	354	238	298	495	175	1669	278	785	35	63	174	772	26	512	97	377	446	172	745	1614	446	264	349	196	94	276	246	231	64	286	398	144	56	53	257	103	290	110	178	335	209	31	377
ENSG00000130724	1857	2155	2533	3296	2291	1933	3157	1526	1739	1341	2227	3123	4649	3145	3657	4028	1667	4543	1742	1558	8440	1372	891	2553	2027	2444	2388	2142	4695	1520	1105	1242	1780	870	1912	917	2155	1834	2478	3376	2318	3094	1135	1896	3737	1782	2988	2866	2037
ENSG00000272396	0	2	0	1	7	0	8	2	0	0	57	30	0	4	81	25	3	3	57	0	161	1	0	5	0	5	14	0	25	1	0	9	0	1	8	0	1	0	13	41	4	1	3	1	0	2	2	6	27
ENSG00000055732	72	17	4	35	22	208	38	15	78	21	10	80	8	6	0	28	16	79	0	26	5	127	221	40	100	24	16	35	20	14	59	31	4	68	4	36	7	27	0	11	33	7	19	12	12	125	15	1	68
ENSG00000198400	1	4	16	2	4	54	3	3	18	2	5	32	0	0	0	3	0	8	1	5	0	4	3	55	31	1	40	2	13	3	1	12	7	5	0	8	12	4	1	0	2	1	6	0	19	48	16	0	1
ENSG00000265491	565	402	362	317	461	473	296	320	374	471	249	920	154	400	139	278	218	691	129	317	103	563	328	252	745	126	374	342	331	322	343	141	390	316	272	334	561	347	173	310	399	527	353	417	541	788	162	137	498
ENSG00000100028	371	341	274	259	409	307	224	241	246	306	144	133	63	168	42	14	99	483	5	135	27	369	242	95	636	35	183	306	321	238	355	79	125	306	233	315	454	260	156	105	215	296	345	348	546	500	102	52	259
ENSG00000095637	131	22	51	6	20	43	9	11	4	264	12	14	3	8	0	31	18	19	0	15	5	60	63	14	183	19	32	11	12	3	18	62	31	114	20	42	16	23	10	5	12	7	14	14	52	79	8	1	23
ENSG00000243414	13	6	6	1	11	1	3	10	5	3	0	18	0	0	6	25	0	7	0	6	1	5	1	6	15	4	0	6	4	5	9	0	11	9	7	3	5	8	4	4	5	12	15	8	8	3	3	2	6
ENSG00000100425	525	486	563	185	715	591	233	425	449	718	393	571	249	519	175	26	185	581	52	283	111	777	412	230	901	427	584	586	536	273	375	232	333	481	286	586	1623	295	202	285	472	667	512	431	940	718	434	134	710
ENSG00000189007	86	64	74	32	50	157	58	73	85	154	57	253	7	129	2	21	20	104	0	36	6	142	64	33	123	36	105	34	23	29	58	25	115	43	5	92	129	42	24	11	28	25	61	32	53	103	35	10	84
ENSG00000171943	182	90	168	154	182	277	155	131	151	130	115	694	23	216	12	276	87	353	136	149	37	167	69	185	242	25	110	118	84	123	188	13	87	141	83	78	117	80	46	80	156	150	56	89	232	175	67	52	122
ENSG00000198825	168	202	93	140	273	166	65	195	132	191	65	219	42	89	16	30	112	131	6	80	25	355	176	95	451	53	265	221	200	128	87	76	130	219	104	260	246	120	125	77	180	186	417	154	152	264	64	14	308
ENSG00000205352	1418	1694	1811	3397	1209	1432	2181	1168	1410	626	1647	1779	2000	2618	2740	3246	1149	3379	1297	579	2177	998	527	1597	1172	730	1236	1055	1429	999	504	567	1221	420	833	673	1197	1118	1068	1525	1012	1674	857	918	1966	979	1433	2558	1074
ENSG00000171155	285	417	307	212	549	357	267	298	386	389	413	446	116	337	299	112	207	442	205	273	132	551	346	302	613	54	234	439	410	552	300	145	301	302	301	376	263	387	280	272	440	863	526	427	716	688	240	229	600
ENSG00000126251	0	0	8	1	3	0	2	2	4	0	17	12	6	0	23	18	7	0	7	0	15	0	0	2	1	8	2	3	9	0	0	8	11	0	1	0	0	4	5	2	4	22	0	2	20	30	13	11	5
ENSG00000213719	9487	11034	10338	11704	7519	9065	11320	6519	7277	5652	8962	13235	6999	9401	9701	5951	6706	13014	8696	4417	13868	9861	5690	9099	12487	6063	10243	9057	14855	11116	6390	3948	5334	5774	8721	5968	9282	7395	9237	18050	11447	13458	7000	11007	21945	11604	10486	15346	11279
ENSG00000232187	71	118	92	88	62	82	88	72	18	18	31	29	115	27	196	35	39	53	37	6	358	52	34	45	86	88	136	74	145	70	21	55	21	31	58	31	9	50	70	272	117	84	29	65	51	66	64	79	69
ENSG00000103197	1047	1007	908	578	1842	1016	776	761	575	973	327	2374	213	1254	148	253	326	1109	48	954	208	914	752	373	1386	457	732	782	720	660	618	334	358	754	544	801	1113	410	446	275	690	1016	805	548	1126	1165	499	231	1213
ENSG00000234709	7	10	13	50	18	31	33	12	25	8	22	331	15	185	14	249	43	164	30	83	11	26	3	24	6	4	24	8	3	0	1	5	13	3	5	5	0	2	1	3	6	2	7	3	3	2	0	6	6
ENSG00000186469	113	765	1518	231	1105	517	703	127	519	755	1376	1341	10358	741	12668	711	43	1050	1398	59	20152	427	443	222	1399	6745	4080	1063	4870	444	343	1509	460	68	1513	107	4443	1521	3060	17593	5937	2447	165	864	3281	1129	3361	2495	756
ENSG00000188706	646	216	285	242	426	268	157	239	154	864	118	132	66	79	25	43	77	357	31	167	60	517	393	94	892	30	173	272	275	204	300	130	54	567	235	392	104	190	153	165	149	212	380	315	655	471	69	26	288
ENSG00000126266	1	21	5	7	8	6	114	1	1	1	41	4	639	2	36	311	0	3	36	6	825	3	3	10	4	486	57	176	110	8	6	46	128	1	8	2	0	74	11	13	164	81	5	20	6	13	63	25	29
ENSG00000233695	60	130	45	71	232	333	60	179	62	71	22	206	40	431	21	21	69	140	0	45	15	169	148	42	209	160	113	133	49	84	51	48	77	43	16	51	38	11	16	28	144	58	117	25	27	46	74	9	127
ENSG00000169258	27	51	43	12	50	40	49	27	50	33	36	182	4	78	14	21	9	113	5	20	10	29	29	25	97	12	37	37	58	28	24	12	34	36	38	14	211	13	43	43	36	156	32	26	63	46	35	35	75
ENSG00000135723	1021	992	1658	675	633	1104	1716	642	624	1841	559	1733	252	1868	407	267	404	1640	48	399	309	1136	959	289	1597	855	976	752	934	831	1005	215	332	621	440	552	1830	473	288	858	1119	1066	515	1133	5479	1345	2119	1573	1473
ENSG00000149923	2238	2448	2550	2173	1899	2067	1269	1308	1626	1640	1826	5270	2388	3500	3068	1948	1407	4112	758	1562	4340	2026	1398	1844	2534	2348	2323	2421	3864	2069	1437	967	1333	1346	1554	1265	1873	1566	1831	2776	2119	3284	1444	2234	4850	2502	2513	1898	2408
ENSG00000143977	477	468	395	469	364	370	485	274	507	295	232	732	173	315	210	239	386	800	117	329	134	413	350	283	563	107	439	431	301	546	238	249	497	174	179	221	398	744	219	186	226	531	309	354	606	635	212	148	361
ENSG00000113269	5934	5339	3631	3280	5047	6495	4592	6083	5712	2589	6083	4098	7627	6584	8957	2097	3524	6301	528	2220	6361	5343	3336	2282	6898	3507	4772	6283	8343	5978	4049	1509	3162	3602	4094	4551	1377	7299	3245	6449	9686	15804	4892	4395	5642	5913	4953	2794	9453
ENSG00000147168	91	670	579	1664	459	273	1171	214	588	199	1378	2857	1752	643	3052	2269	135	2869	786	105	2125	226	136	490	345	1032	991	340	1196	169	69	467	741	54	240	120	829	402	343	1562	758	709	176	259	418	254	786	780	272
ENSG00000167535	213	159	75	221	692	415	85	182	99	146	41	184	13	73	9	12	105	107	6	326	16	104	190	92	176	39	116	333	204	53	48	218	28	154	49	217	151	98	83	76	68	74	247	133	77	134	27	3	184
ENSG00000106178	150	773	47	175	32	6	90	84	1206	142	25	0	23	231	0	4	28	20	4	39	19	59	250	924	455	30	434	399	90	32	125	49	0	36	118	240	73	258	64	164	750	9	38	2558	333	3567	387	1	35
ENSG00000229314	15	68	273	18	31	54	53	100	41	71	282	35	6947	75	789	80	3	12	378	5	14407	2	7	1	15	1792	62	461	354	89	4	163	40	3	122	8	5	427	102	847	77	777	3	189	30	7	30	1401	113
ENSG00000155926	3504	5329	3047	3610	3483	3287	2139	3278	3479	1847	3848	4245	5232	2928	16277	3481	1342	4381	3434	778	4346	9379	1971	1464	4836	4861	4856	2754	5201	4636	3782	3155	1837	2690	4638	4673	4001	2708	7973	14945	6170	6639	4328	6617	8330	5678	8586	3078	5954
ENSG00000166272	1157	1382	1132	912	1428	891	1012	715	1122	943	813	1226	1718	1172	2342	578	406	1213	87	707	973	1037	723	387	1719	930	768	989	1218	805	715	251	449	739	1234	853	1404	869	517	2272	1851	3261	1041	1009	1918	1749	915	822	1254
ENSG00000125870	893	724	582	1956	587	954	833	628	754	501	331	1527	282	611	298	503	678	1929	208	406	321	926	567	855	1267	143	646	855	585	879	619	252	680	520	452	651	816	723	391	533	459	997	743	705	986	1165	202	421	785
ENSG00000134882	684	733	704	535	746	986	537	446	807	602	568	1300	297	658	156	431	424	1116	138	647	233	909	456	470	1111	111	601	610	765	715	515	324	419	522	468	562	1036	533	484	636	707	1392	562	646	1074	1025	294	165	770
ENSG00000106245	1059	942	1022	1626	1048	1023	1131	623	835	645	910	1747	739	1170	993	1455	824	1873	322	848	1131	739	464	1253	1021	528	1001	1103	1129	1049	512	385	1047	456	611	517	1046	794	637	899	723	1373	541	714	1451	1192	911	977	765
ENSG00000203761	17	11	17	3	24	31	5	31	11	30	3	18	5	10	0	5	5	5	0	17	1	26	18	16	44	28	46	45	10	13	14	7	23	17	5	35	57	3	0	1	12	6	12	10	16	35	14	2	31
ENSG00000075785	8343	8193	6312	6252	6249	7655	5869	6811	4947	4859	5516	4696	11037	6755	17133	2265	4016	7279	3267	1942	23425	9703	5562	3133	10281	9608	8078	9619	20235	7363	5848	3044	3225	5807	7514	6698	3878	8077	6911	15114	14402	15844	6613	8646	12963	10030	12223	4405	12128
ENSG00000261779	0	0	1	2	0	0	0	0	3	0	10	15	7	4	6	61	2	7	5	1	22	1	0	3	1	9	5	3	5	0	0	4	0	0	0	0	0	1	5	5	6	1	1	0	1	0	4	1	1
ENSG00000150977	1419	1897	2089	1881	3027	2280	1780	1705	1267	1055	2864	1834	14070	2358	16162	2332	691	1637	2736	825	22108	1578	465	1028	1014	10889	4241	2954	6855	1143	804	2791	1174	661	2404	946	1285	3247	2544	10324	6742	3240	981	2077	3962	2086	3636	1935	2225
ENSG00000188786	388	431	477	732	1743	492	525	416	482	458	795	1367	1948	693	3541	1160	146	818	1323	528	4363	501	322	503	618	5357	2021	773	1262	326	411	1182	282	348	748	398	510	712	1148	5697	2067	2376	554	413	1169	683	1333	434	890
ENSG00000049246	188	128	98	75	180	407	46	294	121	185	83	136	120	38	50	70	179	165	5	138	56	244	182	56	247	82	163	578	237	71	213	48	52	160	26	129	179	183	87	43	338	189	292	105	136	392	65	12	279
ENSG00000267387	0	1	3	0	3	1	2	1	1	7	1	59	0	0	0	46	5	6	0	0	1	22	2	15	13	2	8	2	12	4	0	2	0	2	2	3	4	1	0	4	5	20	7	0	3	13	1	0	2
ENSG00000213420	5	5	12	5	8	11	15	5	9	11	2	22	1	25	0	13	0	14	0	13	3	8	7	14	30	11	10	2	9	4	5	3	2	7	2	2	12	4	10	2	7	7	2	1	10	8	15	0	5
ENSG00000232220	8	28	10	23	2	9	24	12	15	15	22	103	11	25	42	107	8	40	6	1	94	26	1	25	17	15	21	4	23	8	1	22	16	5	16	3	4	5	16	66	12	22	2	6	17	17	16	16	20
ENSG00000110455	254	170	170	223	279	306	112	227	209	190	168	456	17	225	4	26	99	189	0	309	10	247	296	69	236	39	125	200	82	92	39	77	71	125	28	159	261	79	46	28	77	20	198	112	44	229	214	9	159
ENSG00000176788	1232	3464	6548	1253	7820	865	2687	1155	1994	2345	8285	2710	20450	3617	53217	3724	793	2789	16735	3409	69297	1055	472	2159	2596	27157	17808	7420	29368	1516	1827	8660	2633	691	5607	1332	1720	4925	20014	53569	19844	11041	864	6314	5058	3828	13566	6660	6623
ENSG00000274265	68	100	84	62	21	38	31	68	22	47	41	23	68	17	51	75	43	30	14	10	43	57	34	19	71	42	28	37	78	34	11	31	20	19	57	27	95	77	27	52	158	90	42	40	38	70	31	11	31
ENSG00000108381	0	1	4	1	4	0	0	4	0	4	0	1	0	4	0	10	0	2	0	1	1	2	9	1	8	1	0	0	2	0	0	18	0	6	0	0	0	0	2	0	5	1	0	0	2	1	2	0	0
ENSG00000105376	129	20	37	9	534	31	13	20	47	113	20	107	21	134	3	12	5	28	13	80	30	17	39	40	49	332	161	35	81	9	6	89	0	31	18	22	15	30	25	37	78	11	6	14	40	26	81	14	56
ENSG00000260105	9	1	7	4	37	6	2	24	3	2	0	1	4	1	0	1	0	1	0	3	2	5	3	2	10	9	2	2	6	3	1	1	3	5	1	7	0	5	0	1	2	5	7	1	6	2	10	5	8
ENSG00000133104	1000	699	619	541	1545	1304	478	1005	633	641	551	536	786	397	1212	314	598	600	465	476	793	1917	1061	558	1966	1750	737	1418	1473	1468	848	437	671	1289	940	1185	609	930	743	1397	2178	3023	1305	1111	1326	1569	797	368	2130
ENSG00000170581	1669	1516	765	1833	2380	2487	1193	1851	1745	991	1735	6591	696	907	147	4946	842	2390	5277	970	1073	3446	1835	2381	4397	3869	1678	2377	1590	2019	1189	861	1791	2271	555	2737	1394	3030	573	605	4626	5295	2943	1278	1080	2010	1073	151	3201
ENSG00000092841	13331	12987	8092	35951	7070	8034	19284	8077	10788	4550	5168	16713	5213	12047	24976	19021	13867	41578	6978	6125	9388	9138	4912	16088	10806	3432	7607	6409	7380	11485	3961	4492	7229	4285	4422	4746	8016	7301	6182	13894	4326	6851	7231	7106	9391	12107	3917	17708	7996
ENSG00000269902	0	2	3	1	4	3	3	8	6	7	0	8	23	3	70	12	20	7	72	18	38	10	2	5	0	32	9	6	5	1	0	17	3	0	0	4	0	0	7	55	11	2	1	0	0	1	11	0	1
ENSG00000259781	81	176	71	221	127	58	68	67	59	52	28	1269	21	153	80	135	73	552	22	53	26	90	153	73	134	18	78	75	51	54	40	24	34	47	49	54	119	44	59	59	46	92	65	73	113	129	30	34	71
ENSG00000204386	1701	1942	808	1436	1047	1831	1801	1315	1620	1025	2462	2730	4228	1255	1567	1280	1184	2639	280	1010	4764	2744	1623	1158	2504	2881	2146	2572	4199	2566	1229	676	1092	1406	1313	1662	774	1556	975	3169	4074	4890	1412	1964	1651	2456	1944	493	2676
ENSG00000262413	98	90	90	325	51	119	154	60	205	83	87	885	204	239	193	717	105	750	38	68	768	243	50	354	180	228	142	105	396	83	43	132	162	62	75	65	102	67	74	148	114	138	55	79	107	152	83	78	147
ENSG00000232903	23	14	2	3	0	2	5	27	0	0	3	0	0	1	0	0	0	1	0	1	0	4	3	1	19	0	0	0	5	3	0	0	0	17	0	11	0	2	0	0	2	0	8	0	3	4	0	0	12
ENSG00000106615	1755	1283	991	844	1054	1352	644	1462	865	954	789	996	1120	837	2857	229	1151	1094	225	444	1084	1723	1250	804	1900	1035	1528	2475	1829	1990	958	528	860	1235	981	1193	1060	1963	895	1348	1788	2468	1503	1419	1990	2288	1065	556	2273
ENSG00000278973	2	0	1	0	0	0	5	0	6	4	0	11	0	3	0	3	6	1	0	1	0	0	2	1	3	1	0	2	1	5	2	0	0	1	0	0	0	0	0	1	7	5	0	1	13	0	1	0	1
ENSG00000123836	391	262	551	111	661	253	174	777	307	636	216	133	394	648	3824	273	64	228	242	153	644	288	193	47	583	388	376	351	443	67	192	177	90	301	369	250	214	217	521	1377	389	459	268	309	1022	946	450	645	1065
ENSG00000251867	31	19	19	12	41	16	6	9	22	16	16	9	18	0	2	1	0	3	0	38	12	14	13	23	43	17	56	25	26	10	11	30	21	14	15	20	9	10	1	19	22	7	17	22	15	26	6	1	18
ENSG00000275700	1028	967	955	1049	826	933	888	731	1010	707	631	1641	621	896	564	456	604	1372	315	441	775	1092	736	713	1333	409	658	871	1632	953	860	334	932	655	759	780	1804	629	702	533	907	1643	883	844	1533	1226	852	379	1078
ENSG00000198576	21	7	5	2	17	121	3	23	2	10	1	18	13	2	0	5	16	4	0	94	1	6	2	15	10	27	46	36	31	3	4	10	0	5	2	9	3	5	10	6	9	0	0	3	12	6	10	0	47
ENSG00000100325	1132	1012	2252	913	1479	1081	953	724	744	797	358	2299	269	1178	277	258	725	1407	84	632	435	1166	738	520	1742	346	969	770	1065	824	798	381	558	719	485	771	1749	587	522	355	647	1186	804	773	1529	1416	718	730	1072
ENSG00000184009	44331	42549	22650	39789	34786	32777	37425	29650	34100	30646	22854	43909	19710	20545	45581	18813	23904	58050	15584	19402	28875	52652	21647	32606	59334	12976	36620	30253	51562	30154	31012	22672	27835	25635	28168	32127	35067	23549	51130	52018	29400	29350	27342	34595	49215	52075	22775	26210	42601
ENSG00000112245	0	1	0	0	6	8	0	18	0	6	0	1	3	3	0	0	0	0	0	1	1	7	7	0	6	21	17	7	7	2	4	6	0	0	2	7	1	1	0	11	4	3	0	1	4	5	2	0	9
ENSG00000287733	24	60	30	88	44	63	48	49	91	10	289	462	511	22	338	775	87	173	462	36	502	35	8	109	28	730	94	91	428	5	22	59	113	35	33	29	47	67	69	100	288	45	25	13	59	31	220	39	40
ENSG00000223501	661	488	395	325	807	588	342	408	385	513	203	874	66	438	38	59	151	539	16	319	52	588	433	198	746	175	408	452	466	451	386	163	258	390	268	472	394	213	269	147	271	431	420	359	400	566	203	99	563
ENSG00000135604	1247	1365	1548	771	1281	1054	617	1441	860	829	1925	1388	2176	699	4505	728	488	542	4571	377	3954	1627	815	533	2507	5055	2168	2160	3911	1045	733	947	1626	1020	1762	1550	857	2531	1865	4264	4951	3496	1627	1454	2969	3185	1955	742	2125
ENSG00000274211	319	113	169	115	254	224	94	170	178	250	103	222	18	143	32	24	36	239	3	62	11	191	134	64	352	25	97	201	131	79	174	76	17	216	133	156	380	145	70	79	102	171	237	77	209	386	91	4	200
ENSG00000111452	489	31	113	18	10	7	9	21	16	449	10	5	4	2	0	6	13	48	0	18	1	43	125	20	239	3	14	54	19	1	27	23	1	209	26	31	10	3	19	6	17	0	8	29	104	41	14	0	3
ENSG00000012817	0	78	454	131	0	389	0	412	0	873	271	973	72	0	141	77	268	437	0	0	62	627	737	7	1437	526	962	612	458	415	341	0	496	0	0	0	0	310	122	0	461	0	608	0	344	883	42	0	0
ENSG00000160014	4012	2479	2649	3762	2846	3772	3974	2981	3932	2313	2116	8558	1406	3429	2487	2228	2446	6001	578	1885	2684	2595	2125	3392	4456	1309	3631	2858	4702	3565	2903	1295	2281	2081	2297	1856	4920	2310	2524	4698	3061	6497	2353	2972	5711	4676	1729	2516	4629
ENSG00000163872	476	350	439	139	480	559	243	478	408	529	192	744	388	184	945	152	132	334	96	123	417	656	353	225	1099	262	476	510	726	358	386	163	307	553	339	445	937	403	442	222	531	794	526	375	562	701	265	79	691
ENSG00000181649	210	148	127	294	266	363	276	145	88	356	112	600	518	142	685	570	378	329	199	530	1086	213	90	838	228	214	545	297	392	103	85	298	102	100	176	58	63	71	307	798	210	142	43	92	116	92	214	48	275
ENSG00000280649	60	60	61	60	135	37	30	53	59	30	49	124	28	52	81	69	32	68	34	101	33	34	17	63	57	6	55	31	99	32	13	28	78	10	34	21	59	63	31	52	39	135	30	25	52	42	21	74	27
ENSG00000267379	8	15	30	16	11	1	13	8	45	53	43	175	38	78	85	346	13	109	13	11	76	36	11	32	58	60	33	24	45	18	17	17	27	7	27	17	37	3	17	110	53	43	12	29	170	59	54	30	57
ENSG00000059122	497	581	527	171	636	1168	281	552	359	417	201	692	54	666	18	31	250	340	19	525	38	612	344	213	715	45	378	421	385	534	170	160	209	426	194	458	901	193	178	109	253	375	410	285	259	524	192	41	450
ENSG00000286223	5	1	8	19	5	4	8	4	9	3	5	296	6	6	0	55	14	74	1	2	6	15	2	30	9	2	5	1	8	0	3	9	35	0	1	1	1	1	0	1	4	3	1	1	5	8	1	0	4
ENSG00000182512	549	441	636	614	272	470	307	366	395	347	177	406	115	379	106	38	288	574	21	181	58	551	387	233	983	26	404	363	470	339	295	95	376	385	260	315	1020	363	235	99	250	490	338	403	554	639	178	1008	556
ENSG00000088538	34	16	20	20	26	94	18	41	46	15	5	10	0	9	1	12	57	16	2	8	0	106	96	27	83	14	16	18	16	9	22	22	46	66	11	60	25	21	0	2	31	6	90	14	14	78	25	0	47
ENSG00000269688	8	7	46	51	15	23	40	24	1	25	0	81	15	26	5	35	8	51	0	18	5	19	26	5	21	82	24	16	15	4	13	13	17	5	1	15	34	11	4	2	15	17	11	12	36	27	87	4	44
ENSG00000158470	1307	1324	1464	1207	2417	2173	691	974	1067	1523	2255	3342	4501	1114	6183	934	741	1054	3325	1145	5999	1965	1042	1399	3348	5694	3428	2421	4151	1172	1171	2282	659	1487	1879	1408	1434	2082	3219	8846	7604	5521	1550	2068	2748	2283	1599	518	3477
ENSG00000086666	1089	960	952	768	1293	996	604	763	643	916	776	905	551	834	1097	409	451	1109	271	603	1303	1303	799	514	1626	686	1488	1496	1346	1094	700	486	469	791	827	777	874	1015	1165	1984	1123	1612	1000	1046	1988	1524	1121	849	1440
ENSG00000230724	2	10	49	0	12	5	11	6	0	25	2	5	15	9	9	8	2	3	3	1	47	8	8	1	14	156	87	30	28	8	7	107	0	1	9	3	1	8	26	22	86	7	3	10	94	23	52	10	96
ENSG00000137331	701	4252	5005	2407	3487	520	2378	1054	1663	4792	5530	2879	21131	7265	28748	5311	2271	5126	18157	2925	29670	453	290	3689	1024	29649	8924	3471	22407	1753	831	7405	758	366	4232	531	826	4277	4241	21708	8248	6236	428	2570	10602	1109	13079	4274	2071
ENSG00000177943	110	78	62	71	263	1110	121	95	61	155	51	541	7	159	3	7	45	144	3	146	14	105	148	77	172	60	133	146	80	85	33	31	106	55	0	106	59	61	16	8	67	19	65	31	23	84	39	7	139
ENSG00000156886	3	22	40	9	11	15	144	0	97	14	9	25	77	49	41	71	0	17	14	6	97	58	28	78	15	519	152	48	92	2	4	105	0	1	13	3	8	15	17	20	92	4	2	13	100	12	422	21	26
ENSG00000184182	253	224	192	485	194	520	273	202	217	126	135	596	67	121	110	248	227	437	202	127	74	298	154	260	448	19	163	150	140	224	180	96	190	160	122	203	236	212	157	117	171	317	235	251	208	340	84	200	275
ENSG00000062194	826	1091	1163	688	1840	1059	593	698	836	1178	1218	2061	2066	979	1432	810	534	1136	2756	746	2741	1209	855	754	2080	2469	2428	1414	2474	832	717	967	1115	783	840	889	2322	1466	995	2202	2806	2145	1104	1100	2157	1455	1587	496	1260
ENSG00000198355	2026	2733	2200	1857	3668	2811	2508	2108	1770	3528	6133	5115	10213	3141	17075	2678	1453	3446	4384	3012	30181	2735	1494	3747	3151	19536	8245	5329	14487	1968	1352	6044	1336	1300	2709	1583	3197	3299	4595	15499	10300	6213	929	2181	4841	2587	6601	3567	3998
ENSG00000058600	318	302	283	117	633	394	165	251	260	390	159	311	59	156	29	53	250	245	9	205	43	513	320	92	541	79	271	247	287	244	312	169	173	264	183	295	523	176	163	88	189	305	288	294	436	479	110	12	353
ENSG00000107282	79	86	22	60	50	45	31	180	84	27	3	5	2	28	0	6	20	109	0	16	1	77	31	10	150	3	26	58	44	30	37	15	12	98	36	110	46	36	25	19	44	39	157	56	21	128	19	10	165
ENSG00000259332	3	11	11	0	16	3	2	7	0	6	3	0	5	1	1	2	0	2	0	1	4	5	4	4	5	57	27	9	1	3	7	12	0	1	1	1	8	3	3	11	11	9	5	8	21	5	32	1	14
ENSG00000176845	2008	1809	1494	3373	1144	2273	2948	1475	3092	3153	2284	7880	4021	3642	6507	3675	2490	5595	2080	2105	6536	1606	1556	4510	2940	4163	6060	2783	4154	1719	1748	2035	1313	1265	1907	1304	2416	1780	2576	5450	2711	2302	1027	2012	5352	2652	3227	2087	2847
ENSG00000142687	1463	888	928	1222	2261	862	720	682	829	1032	648	4042	317	1530	557	2158	510	1925	676	1337	380	1129	882	734	1453	363	675	820	1026	723	594	358	791	810	651	1024	1182	531	557	569	781	1541	1029	759	1155	1401	554	171	1391
ENSG00000114784	656	818	1130	570	821	1101	467	797	635	615	867	654	1341	763	4341	329	672	691	906	378	2151	794	459	653	860	1366	1416	1044	1103	573	344	1045	799	427	877	528	628	1156	695	3111	1463	1474	540	743	1543	847	2092	1669	1233
ENSG00000223361	79	89	81	146	68	93	99	76	23	14	41	30	100	17	184	73	49	57	67	10	305	46	29	71	36	86	94	74	121	56	19	28	10	22	61	27	10	46	83	221	97	73	41	49	53	47	74	78	31
ENSG00000173868	25	45	7159	253	9	7	103	10	29	114	48	10	235	362	42	35	5	131	22	16	121	5	41	19	382	228	168	52	168	19	49	73	37	60	145	11	703	40	136	26	251	40	17	97	1399	271	291	1236	91
ENSG00000138942	737	680	438	466	635	752	463	424	487	377	432	947	899	484	851	459	272	917	209	291	1035	896	526	316	917	1732	535	824	1066	644	468	270	217	560	558	561	405	605	481	774	1182	1555	596	648	1028	853	699	278	905
ENSG00000133731	378	233	202	125	474	238	108	192	215	418	273	218	121	177	107	91	125	271	72	210	91	455	269	118	722	101	353	412	347	326	294	169	346	337	240	348	483	419	239	417	403	776	419	395	569	607	314	123	546
ENSG00000097033	2012	2601	3361	1516	2003	2367	1849	2270	1431	1525	3498	1614	3313	1564	11076	777	847	2308	1398	642	8024	3112	1535	915	3629	4344	3220	3106	4815	2818	2170	1027	1362	1929	3100	2108	2504	2893	3100	5719	4659	5676	2732	5283	6776	3430	4758	6318	4330
ENSG00000092421	0	1	1	4	12	1	2	1	0	6	2	25	26	3	202	53	12	0	2	3	33	1	0	23	0	39	12	7	13	0	0	42	60	0	0	1	4	1	45	77	6	12	0	0	0	2	15	1	1
ENSG00000264204	0	1	4	0	9	6	5	1	1	4	7	6	4	1	0	1	0	10	0	4	7	0	2	0	11	57	7	1	13	0	1	5	0	1	3	2	1	5	0	0	6	0	16	0	8	1	15	3	0
ENSG00000274963	4	47	75	235	44	33	232	28	28	30	91	304	38	381	73	923	43	431	331	54	95	4	2	34	4	44	127	10	6	4	7	83	5	5	5	9	7	11	11	43	23	6	8	8	13	7	102	36	10
ENSG00000253716	6	20	10	19	59	28	20	12	14	16	11	37	3	16	0	12	5	36	0	39	6	18	20	34	13	2	14	19	24	14	4	14	0	5	4	10	10	4	4	2	5	6	5	7	9	11	2	0	19
ENSG00000128891	419	463	245	466	436	343	356	366	421	213	289	628	136	250	76	172	208	513	117	214	155	481	315	229	697	168	233	361	387	596	218	113	540	355	300	251	408	385	185	213	344	519	420	306	434	503	241	90	483
ENSG00000225195	0	6	8	13	7	10	9	2	7	0	5	65	8	19	64	79	15	74	26	7	8	0	1	14	0	7	22	2	0	0	0	7	0	1	0	0	0	3	2	6	2	1	1	0	0	1	6	0	0
ENSG00000267769	6	8	49	4	8	11	4	15	0	12	0	17	5	2	2	1	1	14	0	8	3	15	4	1	12	2	8	6	20	4	2	4	2	3	9	2	22	3	11	6	7	12	2	7	6	17	4	12	13
ENSG00000110799	21	37	86	63	88	56	78	41	43	44	33	27	16	28	26	36	8	123	0	38	7	86	37	28	41	12	13	69	25	36	37	37	4	11	60	37	32	13	32	8	128	34	18	24	61	35	112	10	77
ENSG00000205517	258	261	107	91	129	47	132	93	39	113	28	64	8	65	0	12	44	99	2	49	7	131	103	26	189	18	13	82	54	58	11	31	3	111	65	57	2	39	18	10	22	15	195	22	33	100	11	13	101
ENSG00000287626	18	99	24	8	55	63	137	61	125	25	172	255	1798	72	2550	420	12	70	67	15	1353	7	73	124	33	1557	210	638	617	53	41	114	85	9	242	55	96	994	196	608	1693	1126	24	97	103	104	391	147	159
ENSG00000283787	6	21	44	21	8	24	54	5	45	32	39	226	174	87	133	624	14	200	50	6	436	43	6	43	55	114	89	39	153	4	14	87	43	1	16	4	80	21	34	127	60	57	5	14	44	45	50	94	38
ENSG00000145901	1945	3659	5622	2776	6004	3340	3727	1918	2235	2602	5082	7819	22826	3493	37377	4263	1022	4173	6536	1313	58368	1992	1211	2980	3220	27057	14617	6641	18317	2977	1480	6640	2225	1387	6701	1335	4942	5079	7521	46385	15835	14069	1364	6551	10990	3578	7621	9806	4195
ENSG00000164758	187	144	211	116	254	90	87	143	146	122	179	141	141	78	203	41	59	201	56	97	86	139	72	97	269	86	148	168	223	138	76	91	179	83	130	123	209	172	130	250	142	281	131	97	332	270	125	100	206
ENSG00000158863	773	648	563	440	1186	939	439	532	543	614	238	1623	98	660	30	87	261	623	9	603	65	789	487	365	1013	235	518	445	520	300	281	196	300	469	302	573	790	266	309	176	327	345	496	261	443	689	191	53	598
ENSG00000163565	1279	2099	2195	1444	1305	2221	1411	1616	1903	1220	2777	5407	1324	1473	579	2365	946	2752	3998	557	1536	2614	1456	1487	4824	4031	1743	2045	3708	2270	1915	1157	2695	1607	1450	1633	3429	2740	2077	783	4811	7124	2235	2996	3381	2495	3751	1081	2979
ENSG00000144848	1188	1508	1254	1061	1139	1162	1171	1009	960	951	1820	1453	1535	987	1772	508	689	1164	2308	375	3519	1518	1147	1327	2542	3137	1996	1961	3938	1732	1240	898	1223	923	1118	1169	1368	2731	1928	1961	3752	4307	1394	1741	2937	2060	2278	1299	1950
ENSG00000178878	29	15	12	15	31	19	15	13	23	21	29	133	10	35	66	70	21	94	14	14	42	12	10	33	19	13	46	9	18	3	8	31	9	25	3	4	40	4	32	119	15	14	5	13	19	34	29	12	6
ENSG00000233328	8	7	7	5	2	11	5	7	6	2	1	8	3	4	7	13	4	17	5	2	8	4	4	5	5	1	3	3	9	16	18	7	3	4	2	5	4	4	2	10	2	4	3	2	7	6	3	7	6
ENSG00000286699	27	31	13	20	57	44	6	26	28	44	30	38	2	45	2	1	21	57	2	83	2	21	11	14	15	6	12	13	8	13	7	11	5	22	8	13	7	6	1	3	10	7	15	7	12	22	5	0	12
ENSG00000198563	728	848	1077	126	1221	1129	430	764	558	1612	312	1270	679	1484	261	242	160	432	134	365	1014	1078	983	201	1543	3514	2109	1426	1313	462	463	778	370	535	207	901	1641	603	251	481	1290	378	517	331	1274	1070	1678	392	1892
ENSG00000064195	2	6	6	0	22	9	1	2	0	0	0	1	0	0	0	0	5	1	0	2	0	1	1	6	10	0	3	2	4	2	1	2	0	3	1	4	1	0	0	1	0	0	39	0	1	1	0	0	0
ENSG00000274561	25	13	23	27	44	25	13	9	27	23	17	22	5	7	0	12	9	38	1	16	2	18	7	10	20	20	7	9	15	7	8	11	3	7	5	8	37	12	2	8	12	8	18	7	18	19	17	3	15
ENSG00000154589	454	700	674	673	329	745	690	504	483	163	1058	585	675	483	656	920	552	829	1254	80	1079	619	573	280	753	1018	828	580	1162	911	325	408	523	230	466	433	159	1793	532	653	1239	1512	446	526	861	712	1132	939	821
ENSG00000100911	1347	1608	847	2903	1622	3156	1649	1269	2329	814	1425	9961	299	914	79	2450	1637	3081	1245	1651	1189	2851	1292	4593	3014	603	1299	1603	1401	2179	1182	550	3232	965	494	1335	1949	2498	1034	489	1542	2098	1241	1126	1038	2601	549	233	1551
ENSG00000171291	41	49	35	52	146	37	31	43	39	66	18	68	1	24	3	12	17	42	1	43	3	100	29	22	96	8	29	43	24	29	27	24	15	44	19	57	61	29	31	10	23	31	62	40	35	74	18	2	48
ENSG00000137124	213	122	65	161	112	108	134	82	131	252	37	86	16	70	0	5	30	145	10	44	13	277	151	30	440	4	79	112	98	104	180	28	60	148	101	212	169	97	46	27	62	103	158	171	195	279	54	16	176
ENSG00000236144	83	57	62	29	197	112	26	83	64	68	34	102	1	106	0	11	18	72	2	81	5	116	67	15	129	12	31	53	31	38	40	35	16	55	17	68	54	37	12	7	36	22	58	31	31	91	22	2	82
ENSG00000114841	179	213	270	88	2968	530	147	381	162	666	167	465	96	268	52	53	94	190	10	791	203	429	203	185	458	490	770	443	459	92	157	269	61	136	135	269	794	72	165	212	329	196	266	127	638	435	270	101	524
ENSG00000259704	13	8	25	8	10	9	22	14	8	4	2	46	4	54	14	21	7	10	11	1	5	9	0	7	5	1	13	7	2	25	5	6	4	3	2	3	3	8	16	9	9	18	8	8	21	16	31	20	19
ENSG00000282458	8	14	18	1	35	15	8	13	5	1	1	8	1	2	8	0	0	2	0	3	3	5	9	3	13	17	22	12	9	5	10	12	14	8	2	14	17	12	5	2	12	13	10	4	16	20	23	6	34
ENSG00000146109	390	464	408	218	347	385	346	198	301	348	192	445	273	330	279	157	229	478	44	162	230	470	297	164	629	192	316	344	530	387	207	79	366	238	307	252	645	330	279	172	324	689	281	375	863	600	357	123	384
ENSG00000121989	83	62	74	48	201	133	61	35	60	142	84	90	33	62	6	29	46	96	6	66	36	49	51	32	145	59	158	118	121	32	43	53	38	50	48	35	138	19	48	63	52	63	36	44	90	104	42	15	65
ENSG00000147162	1192	961	1488	392	2058	1700	555	899	1025	3028	1039	3294	604	1081	454	207	285	1528	226	466	602	2272	1639	311	2948	5318	2188	1691	1010	645	698	1011	1362	1144	340	1625	3711	611	361	825	1573	1039	1325	687	1587	2100	1645	657	2598
ENSG00000181929	762	857	700	393	636	632	526	717	497	425	426	656	392	473	487	307	318	463	179	225	641	1036	541	434	1184	479	635	951	772	841	576	337	497	543	595	641	794	684	581	706	723	1211	743	791	1271	1150	695	517	834
ENSG00000116016	4151	1854	2064	1796	3407	3680	1274	2997	1632	2709	1693	708	240	741	92	49	2074	2260	72	1289	195	4870	2929	1061	3919	211	916	2951	2843	1730	2570	755	606	3480	2813	4491	1190	1528	2385	1134	1700	1841	3505	2471	4205	5533	737	278	5680
ENSG00000117697	352	353	282	195	382	299	193	264	220	203	160	411	44	228	80	74	162	354	58	102	52	556	302	154	752	30	211	316	237	544	287	113	296	311	206	306	429	373	205	183	284	709	460	379	453	601	106	178	417
ENSG00000212176	7	2	13	57	17	3	65	0	5	8	18	100	95	128	97	586	0	117	120	15	50	2	0	66	0	26	21	0	5	0	0	9	0	1	1	0	0	2	1	4	7	0	0	2	1	1	16	10	11
ENSG00000073792	169	54	731	101	948	433	52	66	59	221	77	191	34	123	17	57	78	163	57	579	26	187	77	161	531	24	259	159	246	96	84	255	45	106	152	157	205	100	185	132	144	146	180	176	299	200	44	240	186
ENSG00000198556	71	55	69	41	135	87	48	67	89	76	34	143	7	75	3	15	36	66	0	35	15	168	57	58	134	14	43	47	50	37	40	44	30	25	30	72	80	29	44	27	35	29	52	47	31	118	42	11	96
ENSG00000235385	71	345	21	146	215	1165	16	232	27	2	62	32	751	2	3054	39	93	4	22	9	642	293	283	36	75	335	49	451	295	43	30	82	2	65	138	238	4	439	45	430	581	367	127	105	9	229	67	27	148
ENSG00000100941	849	805	821	978	1215	1402	798	703	603	1040	629	1324	236	1022	240	217	401	1419	64	478	177	1137	886	281	1311	607	670	801	701	615	686	545	1151	561	350	731	815	632	324	309	693	637	722	585	953	1034	848	197	1171
ENSG00000132535	369	487	170	139	397	473	315	253	269	258	64	478	66	327	6	56	63	279	16	489	46	292	309	256	497	128	405	284	416	270	204	118	63	154	161	239	66	222	134	94	251	321	302	302	235	375	76	23	274
ENSG00000172890	1220	1248	1213	961	1359	1847	949	876	857	1053	522	2610	474	1627	320	263	643	1556	143	687	518	1330	949	564	1414	1910	1372	1280	1052	746	601	776	536	645	558	1079	1269	746	460	304	955	768	831	732	1587	1549	1036	477	1537
ENSG00000262766	12	10	10	2	10	3	4	25	0	6	5	3	3	4	0	0	0	2	0	2	6	2	8	0	9	49	27	11	6	8	3	8	0	6	3	9	6	3	3	6	22	12	4	16	27	23	20	1	23
ENSG00000168000	25	29	14	3	52	36	12	16	13	15	9	19	1	9	1	6	3	3	0	20	3	19	11	2	26	19	15	20	24	15	9	2	9	7	11	17	13	12	7	6	14	12	20	16	8	24	3	2	26
ENSG00000257181	35	30	30	10	14	35	12	26	31	18	13	10	4	13	3	1	2	8	2	5	5	36	11	0	5	6	5	3	9	3	7	4	5	20	6	30	1	4	1	3	11	6	4	16	9	17	3	1	24
ENSG00000228544	32	22	10	15	46	23	5	19	12	17	11	20	0	20	0	0	0	8	0	17	0	28	27	16	45	8	13	22	20	15	8	8	0	11	9	18	29	7	12	6	11	19	22	7	7	33	7	2	23
ENSG00000241772	3	6	20	83	11	12	91	2	21	1	19	259	188	246	37	133	22	188	51	30	40	5	2	30	3	7	13	5	7	0	0	1	37	0	0	1	4	1	0	3	7	1	1	0	1	0	6	23	0
ENSG00000015153	197	240	234	535	191	223	272	158	208	213	236	607	255	298	369	381	111	753	63	146	380	191	141	137	322	203	243	256	302	185	174	90	297	122	123	144	421	309	156	264	270	421	182	243	535	348	317	227	211
ENSG00000168288	863	866	824	360	992	906	532	635	523	722	816	447	763	447	1012	191	472	538	289	428	700	1176	777	497	1448	676	873	1096	1143	1057	600	322	1092	642	783	736	1147	1124	1126	1179	1250	1620	852	953	1412	1469	850	993	1203
ENSG00000158715	143	219	79	71	388	809	143	307	142	127	56	42	30	94	0	3	120	186	6	158	5	266	328	83	344	26	128	180	249	98	164	48	16	240	84	184	116	139	73	43	130	90	147	172	155	388	46	5	138
ENSG00000204084	399	323	265	350	327	443	270	289	403	366	177	730	50	495	25	98	146	559	16	230	36	473	256	124	708	114	362	380	281	192	185	127	297	259	97	466	371	197	122	156	238	271	331	255	442	598	213	74	399
ENSG00000133321	989	310	684	438	670	763	250	218	855	648	817	6096	107	104	37	1275	420	1978	578	2498	396	363	398	2194	809	35	321	371	347	405	124	264	1096	285	206	111	2452	548	694	174	390	327	237	111	243	500	107	46	177
ENSG00000225663	1382	1543	1023	3091	650	1393	1954	874	1400	573	538	3554	1035	1320	1752	2179	1198	3904	127	725	1188	1224	658	1690	1405	644	904	1145	1372	1281	759	318	821	574	732	835	1192	1048	594	1163	870	1527	741	1054	1613	1582	544	1022	1067
ENSG00000111886	13	39	61	3	68	27	44	30	3	24	36	28	83	152	9	20	9	8	7	9	194	6	19	12	19	863	154	67	176	12	2	63	24	20	10	27	14	60	15	21	276	28	23	66	159	19	484	36	164
ENSG00000034510	24045	23448	14768	54120	9756	28686	24095	16301	27848	8973	8667	55716	4157	10346	6155	56791	23863	65965	14519	11140	6705	18238	13139	47589	26002	2316	16870	14424	11585	21208	10804	6233	27766	10022	8586	10991	23496	25805	8319	6867	10021	12479	12275	14590	15855	30257	3543	5706	15106
ENSG00000013619	80	47	45	23	36	25	20	47	37	99	32	45	22	31	16	7	12	27	8	47	20	59	17	49	94	138	652	84	57	33	18	145	4	33	57	71	165	15	35	185	101	11	15	20	68	90	50	5	52
ENSG00000094631	664	657	407	390	1015	794	356	607	492	577	209	767	92	467	33	73	227	438	58	289	110	1030	511	280	1195	282	684	766	613	524	351	265	294	504	350	853	603	358	260	198	536	606	871	479	352	880	170	64	804
ENSG00000131400	9687	29	4499	302	34	294	231	221	99	9891	57	964	16	137	2	13	426	3426	3	895	0	486	2200	21	5933	2	10	34	4	15	361	3	335	2364	429	166	231	43	63	15	42	7	13	111	3103	617	221	5	53
ENSG00000083454	12	20	55	11	16	63	20	5	25	29	70	625	3	64	1	4	0	85	16	5	3	35	13	10	36	4	30	9	6	6	11	2	615	5	7	3	166	6	6	0	10	8	6	9	24	60	18	5	30
ENSG00000164808	808	731	994	489	1440	445	416	946	734	802	403	643	167	632	103	141	584	807	36	709	168	927	750	191	1414	310	499	726	1017	571	375	257	315	722	457	888	854	648	358	218	448	707	1242	772	884	1324	370	132	1036
ENSG00000287439	1	1	5	4	2	0	1	3	0	19	0	0	0	2	0	6	0	0	0	0	0	1	2	1	2	0	0	8	4	0	0	20	0	3	1	6	0	4	1	0	2	0	3	11	0	2	0	0	0
ENSG00000105854	1102	320	244	120	716	377	102	502	160	850	136	110	45	78	5	15	196	265	19	230	25	332	345	127	1090	27	176	249	283	129	230	143	59	600	232	183	148	181	272	131	93	117	597	515	495	396	74	24	306
ENSG00000160446	904	635	471	481	362	469	612	420	681	343	233	1566	95	753	142	269	353	1184	66	250	135	433	324	437	659	62	295	300	457	380	287	141	581	382	320	357	519	385	365	251	357	806	356	432	574	768	215	231	535
ENSG00000173209	564	686	717	253	2430	1108	274	695	757	1005	591	1682	264	1290	171	76	431	599	60	808	176	669	658	274	1029	947	880	739	651	336	224	488	762	463	76	742	776	412	115	106	543	192	514	184	423	740	557	303	1115
ENSG00000246922	20	36	52	13	85	63	32	19	28	43	24	120	3	101	0	7	5	39	0	35	0	25	22	11	33	6	11	21	7	16	6	24	7	18	2	23	58	7	9	6	12	4	11	6	10	31	12	2	37
ENSG00000071246	1348	2026	513	1155	643	614	1507	1121	1398	1122	338	567	111	868	3	39	333	1060	9	110	109	1556	1232	158	2631	184	896	819	992	488	1045	167	190	1154	966	2330	990	1315	433	215	846	981	1777	853	781	2656	225	55	804
ENSG00000163220	4413	28492	67498	24950	13001	13484	43374	7640	6347	5083	36847	37688	28458	50877	113547	41899	8935	22488	105195	1630	121699	4779	4302	15695	15508	42312	60579	16314	51702	38165	11184	25824	6048	3189	31833	5557	5793	21845	129525	138094	37909	76081	6782	68376	83593	10906	74050	333573	59408
ENSG00000104835	25	21	15	23	28	26	5	25	2	12	6	7	0	1	0	0	2	11	0	1	7	18	11	3	14	5	2	9	14	6	5	6	9	5	2	8	18	7	4	0	2	3	11	9	2	14	4	0	12
ENSG00000122862	7290	15394	40379	12923	17547	4439	15959	10508	13694	20203	51705	12917	58526	42614	92017	24956	4449	19054	78677	2855	136889	12397	9958	13529	25834	74093	112366	33568	81816	35181	14525	26021	13732	5099	45182	8127	20888	30906	76165	311870	81302	38270	18717	38434	111183	36098	78787	45290	37426
ENSG00000144485	167	56	95	78	627	175	76	167	98	228	275	328	62	132	63	11	137	170	13	420	55	132	118	269	136	52	156	204	377	42	65	143	127	94	174	92	189	76	163	57	96	48	79	57	140	206	67	24	150
ENSG00000100225	2099	1585	8134	1509	1243	1864	1134	1160	1498	1253	567	2519	350	1056	580	385	853	1895	238	962	212	1811	1168	848	3132	223	1340	1083	1553	1064	921	353	1067	1244	855	1313	3381	999	685	751	1015	1643	1426	1192	1494	2284	772	1328	2071
ENSG00000277957	11	16	2	4	10	33	4	21	0	1	0	0	0	3	0	0	0	0	0	0	0	16	4	0	13	3	2	10	0	1	1	0	0	3	0	14	0	2	0	1	4	2	16	5	3	5	4	4	13
ENSG00000105229	439	545	337	523	554	478	406	228	349	250	354	1262	397	530	491	338	249	871	82	366	308	441	274	273	424	318	273	440	576	328	242	97	288	280	203	229	551	284	215	365	676	737	289	361	508	358	446	176	438
ENSG00000047249	1400	1123	515	972	880	2146	762	1140	968	622	692	1392	1291	673	1457	291	946	1068	125	469	2598	1639	876	1105	1710	1040	1106	1552	1745	1407	879	422	1002	959	655	1201	544	1112	602	1534	1580	1548	1027	1232	847	1889	560	369	1806
ENSG00000109089	251	61	110	26	107	97	21	101	41	200	39	24	5	18	0	5	31	81	6	58	6	57	77	32	206	5	29	55	24	23	32	46	14	205	44	38	35	27	69	20	15	12	36	26	116	84	5	0	50
ENSG00000106069	4	8	3	8	35	4	20	13	10	9	0	21	0	5	0	6	9	15	0	14	2	7	4	4	7	2	16	9	7	2	3	4	0	2	0	2	7	4	4	1	4	2	5	2	6	4	1	0	2
ENSG00000264112	70	59	91	19	132	229	62	82	30	84	19	204	99	190	1	35	6	44	0	73	62	69	30	8	52	299	102	92	39	20	19	74	81	45	13	53	110	31	7	30	95	27	28	31	110	55	248	20	209
ENSG00000287382	2	0	2	2	2	21	2	8	0	3	8	0	6	0	10	4	0	0	13	1	21	1	5	1	8	7	13	9	16	12	4	11	0	1	7	0	2	13	0	11	21	25	0	1	0	10	10	7	2
ENSG00000117305	683	693	342	674	673	589	472	467	630	417	292	924	319	443	294	519	435	950	33	458	191	678	357	509	629	77	360	567	587	593	336	108	446	467	402	481	282	438	348	360	380	960	454	473	419	607	177	185	624
ENSG00000100410	384	393	244	338	311	225	344	237	240	265	250	357	193	300	169	86	185	417	35	118	184	384	238	225	492	108	297	371	446	450	232	130	280	234	252	258	347	372	185	174	280	767	348	384	635	592	247	192	413
ENSG00000124785	9	27	10	14	33	91	35	8	30	11	50	38	11	19	98	4	17	7	45	2	11	30	26	19	26	6	14	10	11	20	10	11	38	4	18	7	27	4	4	22	36	30	25	56	34	18	55	85	58
ENSG00000104142	1167	1098	539	1092	821	1379	1037	719	1144	486	1096	2279	3096	1035	1725	1601	689	2725	449	610	4716	1365	603	612	958	2732	869	1473	3205	747	605	495	392	794	775	799	604	747	1253	1555	2531	2251	685	919	912	869	1456	392	1255
ENSG00000239569	47	102	96	107	145	41	75	95	77	70	63	101	101	91	178	257	96	134	181	78	153	17	30	79	35	223	85	56	89	44	19	51	98	4	23	15	32	57	29	57	57	52	43	18	41	31	45	32	49
ENSG00000109743	625	688	741	591	386	186	801	572	477	328	1418	656	840	724	1306	303	241	763	435	77	1878	549	431	286	1196	647	914	815	1421	1186	626	453	333	483	542	456	253	677	845	2927	1213	3011	1029	867	1185	814	924	1579	1328
ENSG00000006634	137	89	114	55	113	167	72	145	106	117	164	316	591	106	822	117	76	228	14	45	787	224	135	87	256	544	158	790	694	97	99	79	273	115	116	131	303	575	100	186	495	589	98	113	155	372	129	18	273
ENSG00000143486	495	465	332	160	787	583	185	348	265	335	196	313	50	130	15	35	197	329	14	248	40	427	265	78	588	62	314	335	499	289	240	116	328	291	225	374	403	319	225	134	204	204	431	307	294	705	71	34	315
ENSG00000276550	412	262	255	69	549	724	123	438	239	565	154	149	20	153	5	9	151	255	18	103	34	595	456	44	1054	184	308	242	324	294	148	116	200	353	34	391	451	319	26	27	407	60	635	302	203	695	141	19	637
ENSG00000143819	1501	741	774	1366	7090	1557	1046	1537	2489	1027	1427	703	242	260	20	205	2040	1375	47	3989	160	1689	1626	1381	1753	31	834	1336	2337	826	514	703	853	1444	790	1190	148	679	1024	749	728	789	1041	488	216	1492	52	55	2287
ENSG00000232587	6	20	17	6	8	13	19	6	12	15	4	32	6	54	0	1	0	2	0	10	2	5	2	21	3	15	14	9	3	2	0	3	0	0	2	2	1	1	0	7	1	0	0	0	5	4	8	9	1
ENSG00000163866	776	672	501	742	468	613	793	391	646	477	406	1148	321	569	346	606	517	1569	71	305	218	832	489	518	1028	173	524	565	457	583	505	242	484	418	369	377	851	417	261	437	511	1111	506	590	1000	921	247	504	683
ENSG00000136146	597	469	536	419	428	516	327	322	499	437	397	653	411	507	387	200	214	791	78	197	260	611	372	284	952	253	357	491	582	421	387	175	413	418	343	395	887	433	373	358	528	907	486	475	983	713	494	263	606
ENSG00000287510	65	112	77	77	37	100	99	94	202	107	128	1534	95	109	98	756	65	652	32	10	378	688	15	200	224	62	183	40	338	29	17	64	57	20	54	30	20	43	34	353	150	145	32	46	157	348	37	58	187
ENSG00000107959	956	605	942	353	1119	1161	337	600	456	1034	226	610	85	312	96	53	472	572	66	381	74	1214	741	377	1007	211	554	657	619	727	719	288	350	768	521	620	737	419	388	218	475	537	615	725	946	1038	412	217	1170
ENSG00000271736	1	2	15	0	0	0	0	0	0	4	0	0	2	2	5	2	0	1	0	0	1	0	2	7	3	0	6	0	3	0	2	3	1	0	0	0	16	0	1	0	0	0	1	0	1	0	2	20	28
ENSG00000146457	894	1518	1491	868	1687	1324	983	778	1009	1142	2123	1634	11397	1466	8960	2040	509	1415	4088	681	24916	1414	758	1645	1705	14189	9441	3943	9305	1245	716	3065	1156	705	1606	816	2790	3297	2302	9921	5966	3737	822	1630	3158	1843	4187	1769	1578
ENSG00000187653	330	342	157	412	104	216	243	297	197	72	78	103	109	143	617	57	80	224	19	28	201	200	123	52	217	41	108	119	161	191	76	46	88	76	83	114	114	227	95	262	99	200	220	138	130	198	66	155	144
ENSG00000101842	20	6	21	1	2	18	7	0	2	27	5	5	2	2	10	0	0	17	0	5	0	5	37	1	78	0	5	2	6	2	6	8	0	154	2	3	93	1	9	0	6	3	1	0	54	4	4	0	2
ENSG00000135424	107	615	53	28	257	91	1521	452	52	202	2185	1691	1082	2334	4555	2017	17	400	40	77	3528	41	157	219	250	746	1577	592	1636	830	225	187	506	97	127	51	160	626	174	2397	2360	3769	141	217	397	145	2382	1930	842
ENSG00000147003	9	1	22	1	19	2	0	3	4	12	0	2	0	0	1	0	1	1	0	12	0	1	7	2	6	0	4	9	2	0	2	6	0	7	3	0	0	0	0	3	0	2	2	2	5	1	0	0	2
ENSG00000237513	6	24	15	20	71	30	11	12	10	14	5	69	78	4	478	83	18	10	250	12	530	16	12	86	39	355	553	40	97	29	10	184	31	9	31	14	74	30	63	588	268	22	14	11	23	28	76	10	16
ENSG00000149534	16	16	79	20	2	257	13	6	240	13	4	4	7	4	0	0	3	73	3	11	3	17	8	15	415	10	82	28	39	2	18	18	16	36	35	32	21	13	14	2	7	13	43	8	115	48	17	0	19
ENSG00000162174	299	215	136	310	201	113	260	312	465	151	51	146	69	116	19	39	134	289	11	116	22	240	166	193	201	24	60	130	144	127	149	107	17	113	79	229	110	197	59	27	107	179	260	100	117	488	45	14	157
ENSG00000168487	673	331	293	247	128	272	172	323	153	664	35	346	25	176	7	19	154	302	5	122	25	192	352	170	579	60	119	163	152	125	191	89	12	262	141	240	88	112	225	64	119	51	162	302	362	445	55	105	286
ENSG00000111077	295	30	244	21	181	156	15	20	49	438	39	39	5	19	13	13	48	72	0	73	5	52	46	52	134	13	43	53	102	6	18	38	1	93	50	53	52	9	61	15	17	39	15	47	94	38	12	0	42
ENSG00000282915	0	4	1	6	5	2	3	3	0	1	1	32	9	25	5	41	1	27	6	7	6	0	0	2	0	3	3	2	4	0	1	0	0	0	0	1	2	1	0	3	1	0	1	0	0	0	4	0	1
ENSG00000007237	879	1417	1251	326	1516	1945	494	972	1016	943	818	1428	1400	2016	3460	870	287	725	735	451	3561	1462	849	558	1998	1615	1463	1389	2088	576	1244	536	331	498	1203	1115	730	1369	1382	3731	2565	3616	801	1119	2439	1552	1211	1026	3116
ENSG00000157353	380	340	285	208	486	335	255	256	259	305	170	546	63	256	38	62	125	390	2	257	18	340	224	95	429	78	144	186	217	227	168	111	175	194	129	284	449	157	97	72	149	258	219	209	214	306	66	47	271
ENSG00000179532	119	95	146	68	687	752	97	138	109	336	55	728	53	340	16	136	46	174	1	583	60	251	112	64	212	143	259	291	74	91	65	125	36	76	10	125	224	63	18	23	179	58	111	45	88	144	105	19	266
ENSG00000260101	7	24	27	10	15	18	11	20	14	30	11	17	22	7	20	0	21	11	7	5	92	20	15	18	34	30	62	21	11	12	6	35	289	7	14	14	19	11	14	47	36	37	4	12	14	39	29	14	22
ENSG00000094914	590	519	378	412	662	737	362	461	398	372	180	1034	66	463	21	34	265	676	9	453	54	568	339	201	579	137	334	414	402	362	271	133	255	337	189	375	279	186	205	109	264	240	363	318	227	507	132	39	570
ENSG00000132326	173	131	248	73	1290	98	96	152	82	484	85	220	53	182	47	29	68	137	4	587	50	210	121	108	228	59	208	200	254	123	176	172	80	164	141	142	263	93	204	102	107	242	307	152	506	322	241	38	367
ENSG00000100982	643	822	714	303	635	590	515	402	327	551	452	1122	503	932	1119	293	285	685	90	244	475	514	386	242	864	550	513	645	866	488	406	203	439	380	487	367	1055	512	425	643	825	1494	487	527	1319	675	701	429	786
ENSG00000136867	2336	2372	1117	836	1356	1360	862	2458	1260	620	905	1117	952	1280	1429	290	825	694	514	335	1215	3582	1717	1111	2501	737	1478	1732	1556	3092	1723	377	1394	2658	2460	3198	273	1657	929	2385	2449	2878	2341	3187	3223	4309	1086	812	3723
ENSG00000248503	18	11	11	13	6	7	9	9	15	19	11	10	37	9	9	17	3	13	5	1	9	14	7	16	25	3	25	22	13	11	7	6	18	1	11	15	7	13	15	22	27	43	15	14	25	16	7	17	21
ENSG00000145016	672	593	549	510	530	693	415	563	585	647	292	1438	176	484	71	882	225	653	525	216	175	825	460	416	1563	253	896	634	467	422	383	187	883	582	339	618	1339	413	280	371	1010	1507	766	470	1098	904	519	118	906
ENSG00000153162	15	107	204	16	19	19	96	18	16	80	59	41	40	81	57	8	1	116	6	3	51	5	14	19	16	241	399	166	173	9	45	84	43	15	151	19	76	48	276	158	238	64	27	31	746	36	870	29	69
ENSG00000110060	109	153	101	197	95	151	80	97	115	74	70	255	16	47	7	89	60	256	77	57	62	156	65	142	194	15	65	113	105	96	71	9	144	89	63	86	122	100	82	37	87	183	135	144	109	149	35	37	116
ENSG00000165935	2	1	0	3	1	3	5	0	0	4	4	29	0	0	1	8	1	6	0	0	0	2	0	13	8	2	2	0	1	2	0	4	29	1	0	0	1	6	0	0	3	1	0	4	2	3	2	3	1
ENSG00000077984	36	663	2593	103	512	634	447	148	647	466	2350	2975	1369	1175	3812	1569	112	1092	4632	182	4083	364	289	406	1030	1197	2142	510	1238	282	34	1134	693	35	491	72	1477	208	4639	2356	1670	792	148	389	1025	331	2926	2899	1164
ENSG00000075391	312	499	78	501	800	348	225	419	240	245	167	125	31	54	9	24	187	179	16	178	22	760	568	211	615	81	313	607	344	139	322	186	42	363	219	1036	81	424	253	160	510	265	1147	332	175	792	58	7	493
ENSG00000100558	69	49	67	56	83	69	47	14	67	55	31	28	7	24	5	12	64	62	1	42	5	36	27	37	100	17	111	55	117	17	40	60	9	33	21	24	82	29	84	34	37	13	20	54	59	118	19	65	40
ENSG00000138433	731	1125	1253	2526	1996	5038	1474	703	1331	693	2779	5078	8794	1821	1875	7105	2936	2881	3157	1767	9343	842	562	4410	945	3845	1642	4434	3376	620	503	1098	1578	566	705	682	834	3698	892	1337	3522	2438	620	953	2025	1262	1902	989	1403
ENSG00000176700	66	131	90	91	161	99	77	153	79	129	50	200	27	63	11	69	54	130	1	59	21	275	113	66	168	28	95	95	84	85	57	71	21	73	29	134	195	53	23	38	72	81	143	47	77	133	43	31	172
ENSG00000083937	852	826	840	544	977	831	527	818	638	795	1092	607	3248	457	2465	506	561	881	558	441	2813	1404	781	436	1706	2427	1186	2021	2551	1063	786	600	530	794	1044	957	881	1374	1339	2252	2399	2427	1073	1143	2216	1673	1215	1127	1527
ENSG00000134690	93	37	33	15	33	37	49	86	71	38	25	239	10	57	15	25	11	66	0	20	6	27	15	14	100	8	26	41	26	38	29	7	183	68	21	25	73	12	74	23	39	83	24	97	90	185	22	9	83
ENSG00000138378	30	156	439	28	132	275	71	35	130	229	198	1276	123	171	385	203	36	420	394	86	223	233	162	255	447	616	792	166	101	171	42	332	345	35	56	52	1497	106	67	1230	255	168	19	49	255	304	175	131	132
ENSG00000185561	511	505	122	1186	1170	311	279	378	250	153	136	144	53	65	7	105	277	350	6	393	74	818	158	215	222	262	106	193	271	98	77	81	52	308	68	618	15	87	137	113	85	112	379	188	80	350	123	5	226
ENSG00000130414	1240	1013	701	1204	1156	1380	747	900	684	835	392	951	181	632	171	221	606	1147	37	683	181	1356	715	650	1301	212	710	771	957	698	717	270	820	584	589	924	1020	542	568	355	513	664	801	684	830	1410	276	178	967
ENSG00000120738	2240	980	4164	373	6748	351	457	3299	1137	8313	1298	1016	2440	589	6227	883	1811	1185	1950	3910	2591	396	138	928	1906	5578	3316	703	4348	745	770	2577	220	233	3477	526	1046	323	10465	1408	1129	1675	434	311	784	1349	4512	209	924
ENSG00000184903	48	26	28	30	56	31	14	44	21	48	26	11	1	15	0	9	19	23	3	35	7	47	33	30	64	2	20	50	34	14	13	23	11	31	26	50	37	30	16	8	18	21	47	25	19	65	5	0	26
ENSG00000105697	144	53	79	86	50	1572	225	47	156	27	65	431	30	13	51	156	516	482	482	7	384	142	43	192	176	57	287	331	318	203	160	46	462	50	64	48	28	162	43	70	103	550	20	206	105	203	18	172	387
ENSG00000163605	681	603	1134	591	1128	661	474	465	576	805	1264	939	1181	930	2400	334	319	1086	1303	385	2672	890	568	294	1240	2356	1336	1056	1800	549	683	754	670	598	824	657	1588	836	1512	2645	2046	2101	777	1053	2582	1169	2049	649	1275
ENSG00000162390	136	57	46	63	197	165	118	26	118	93	52	79	25	105	1	25	29	98	1	67	7	107	134	97	116	26	70	65	87	155	171	45	2	98	60	143	54	108	57	29	112	55	43	89	71	208	16	9	126
ENSG00000109270	836	954	710	569	697	797	543	725	831	734	1452	755	1987	831	2505	453	596	1190	600	215	2396	1256	781	435	1365	2209	1262	1580	2066	961	673	516	590	740	955	957	525	1845	955	2266	2329	2372	1093	1115	2072	1327	1775	948	1448
ENSG00000274471	12	18	20	4	34	12	4	10	1	9	7	5	1	3	0	8	0	8	0	2	0	22	15	3	30	4	3	6	6	13	8	5	7	21	6	22	19	13	1	6	16	1	13	6	9	9	16	1	30
ENSG00000048540	1113	4	736	15	225	41	19	36	7	1431	93	75	2	51	9	7	92	308	1	86	5	55	205	15	1033	2	6	28	19	0	74	24	15	529	80	31	40	6	34	34	8	14	19	19	499	87	23	0	10
ENSG00000231160	12	6	18	4	289	21	4	8	5	58	16	35	10	49	9	6	0	7	2	98	15	15	10	44	36	20	54	36	48	6	13	58	0	14	19	10	36	7	18	13	40	26	15	11	53	39	45	4	36
ENSG00000177728	1267	1122	631	799	2243	1040	749	923	1092	864	491	1662	128	1064	39	156	277	1277	27	850	91	1095	934	430	1687	249	839	1025	1034	750	508	231	659	1057	551	1112	1152	460	334	321	680	1117	1341	530	602	1331	302	75	1043
ENSG00000163554	1	5	48	2	5	18	0	2	2	2	1	4	1	17	7	39	0	1	7	2	5	5	13	16	5	15	6	4	8	12	3	42	11	0	1	4	12	7	7	3	6	3	0	6	3	2	20	27	91
ENSG00000144218	84	5	41	1	17	16	7	4	9	161	0	4	4	0	0	15	0	22	0	11	14	4	14	12	104	11	50	0	24	0	7	25	7	23	9	3	45	2	2	7	4	4	4	0	13	12	33	3	5
ENSG00000112212	0	0	8	0	0	0	0	0	0	0	0	0	0	2	2	0	0	0	0	0	0	0	0	0	4	2	3	0	0	0	0	4	0	2	0	0	7	2	0	0	0	0	0	0	0	0	0	24	5
ENSG00000171204	402	345	312	174	370	372	170	313	212	338	213	180	81	122	62	71	220	210	367	108	83	585	585	154	793	187	313	479	267	532	307	95	314	311	277	406	380	1204	219	153	520	910	570	438	437	673	188	89	534
ENSG00000230615	3	0	97	5	10	4	0	0	1	8	7	12	0	1	0	22	0	0	0	11	5	7	7	20	18	6	14	6	13	0	0	12	0	2	0	0	14	4	3	1	4	1	0	1	8	4	3	56	10
ENSG00000125089	1500	1439	549	977	548	1409	911	1067	738	809	335	1481	100	1133	7	169	570	1217	79	647	125	1505	1038	413	1877	284	929	988	839	926	1194	183	244	855	539	1317	1340	515	213	249	653	831	958	1581	1195	1506	230	137	1073
ENSG00000197043	1859	1351	1734	533	442	3693	1306	877	1926	1290	819	5619	336	839	881	531	881	4294	236	394	337	3057	2134	781	3098	278	2478	921	1620	3077	2087	121	2108	1821	1521	896	7702	700	608	1812	980	5276	1005	978	2426	2719	547	234	2293
ENSG00000139970	331	836	124	322	195	88	274	375	395	157	126	11	59	36	23	12	23	148	7	33	45	210	207	39	1150	38	238	554	535	275	179	49	38	255	121	627	37	350	91	143	222	210	930	786	177	743	27	57	334
ENSG00000119844	957	1249	1379	1830	1780	1096	1209	842	1146	1082	1392	2297	2730	1491	2831	1305	630	2211	644	950	2769	1247	892	647	1948	1998	1456	1343	2058	867	794	624	1038	709	1091	974	1730	931	1206	3533	2606	2663	1177	1347	2930	1675	2090	830	1417
ENSG00000267532	7	5	11	6	3	6	17	3	13	12	2	72	3	7	11	69	1	38	1	1	44	15	1	36	23	11	25	11	17	8	1	18	24	2	7	2	7	2	6	8	11	19	5	15	13	24	3	9	4
ENSG00000246263	60	88	262	30	179	65	60	86	34	97	98	42	80	148	31	10	12	96	31	41	77	28	21	34	81	167	128	156	103	44	38	126	18	35	65	59	42	104	71	68	219	137	75	80	346	119	334	90	151
ENSG00000091164	984	897	682	794	925	1031	564	797	658	591	372	1029	484	434	927	202	662	828	141	487	711	1268	739	631	1317	412	1002	1292	1034	1924	677	366	712	746	763	845	594	1012	655	677	882	1241	710	868	1080	1312	675	551	1337
ENSG00000198898	2792	3122	3234	1740	1975	2183	2031	2048	2072	2020	3013	1911	3211	2281	4683	1389	1214	2981	1426	686	3577	4082	3110	989	6060	2862	3794	4410	4602	4008	3071	1090	1325	2600	3075	3333	2293	5816	3506	5400	5875	8078	3987	5123	9763	5597	4264	3159	5256
ENSG00000138594	1281	1024	1087	1074	1177	920	665	974	678	1253	888	799	830	582	1739	372	501	1229	279	398	1723	1889	1044	465	2548	931	1683	1601	1648	987	1518	465	487	1504	1276	1540	1877	1091	1439	3235	2053	3683	1682	1711	3200	1936	1298	601	2064
ENSG00000138061	281	408	516	108	231	3886	584	308	403	823	629	537	134	3093	1056	1205	469	469	83	220	446	248	819	1631	1222	360	468	882	576	1290	759	64	921	262	732	337	156	547	803	730	2389	9705	265	1090	1496	745	1211	785	4461
ENSG00000197536	50	38	83	41	79	104	44	69	104	55	120	320	14	31	15	238	20	98	188	30	81	118	47	40	90	138	63	55	64	44	21	52	86	37	31	33	226	96	35	34	176	86	44	35	43	79	57	7	48
ENSG00000138069	3914	2756	2485	1826	3264	4088	2022	3285	2897	2707	3372	2754	4742	2800	5571	769	2087	3000	3034	1386	7490	5641	3431	2341	5973	5425	3875	4806	7405	3653	3615	2045	2204	3428	2894	3837	1582	4199	3594	5751	6659	7469	3518	3962	6130	5707	4299	2288	6370
ENSG00000065243	397	408	408	267	631	323	215	480	255	592	353	232	121	377	109	143	116	323	47	146	142	607	273	172	851	440	473	600	429	206	225	278	202	458	200	700	545	352	393	284	600	658	981	294	953	492	555	122	690
ENSG00000198948	13	6	23	5	42	31	2	7	1	19	10	1	1	6	0	8	9	3	0	4	0	13	3	0	46	0	14	20	10	8	7	20	0	7	7	2	19	4	3	6	7	5	24	2	27	14	12	8	25
ENSG00000286225	1	1	0	0	2	1	0	1	0	0	0	0	12	4	7	4	0	2	2	0	12	2	0	8	0	4	8	3	2	4	1	6	0	0	2	0	3	1	39	14	13	8	0	6	2	1	2	2	0
ENSG00000029153	128	85	75	60	137	193	117	55	85	143	85	335	42	40	140	96	110	193	51	87	90	133	152	207	423	104	384	264	139	98	241	228	455	170	122	102	212	221	250	214	368	389	79	228	574	420	68	177	223
ENSG00000019144	167	74	61	78	95	90	101	29	59	209	40	77	29	60	2	54	24	160	32	82	43	59	95	171	136	200	335	106	123	26	45	166	21	163	34	46	44	41	52	82	78	37	46	58	59	74	46	1	38
ENSG00000134802	857	1073	293	1297	476	764	1149	375	875	518	1693	1665	4424	863	2874	1808	511	2456	1221	258	3370	619	594	1225	931	3668	1109	1289	2192	702	866	708	606	412	773	562	377	1152	450	1974	2187	1750	367	785	896	735	1041	351	755
ENSG00000168003	4339	4355	3001	3744	2355	5491	3899	4152	3178	2374	4545	9843	14723	3226	6495	3397	3449	6269	1012	2046	10032	5224	2905	3273	4966	10003	5069	10519	11480	4622	3426	1847	3527	3071	4665	3908	2968	2920	2853	6304	9879	9280	3543	3682	6370	4895	7558	1567	7041
ENSG00000140379	1704	5334	10210	5708	4996	2517	6362	2644	3010	3146	12486	5560	22306	6829	32261	14000	2909	7842	31200	714	63832	2809	2082	3755	3611	33414	15461	6840	23953	3899	2345	10884	2847	1042	7286	2493	2354	16884	13825	29128	16013	13924	2442	6680	17456	5961	24216	18479	6542
ENSG00000188612	1878	1708	1163	1449	1476	1329	1023	1238	1379	1073	823	1172	367	832	878	293	607	1549	176	629	596	1320	803	706	1999	193	1221	1090	1345	918	794	452	1452	781	981	1025	1287	1357	1027	1115	950	1677	1202	1259	1566	1781	547	503	1121
ENSG00000125779	466	680	563	492	880	499	479	408	635	560	657	1408	245	579	392	608	355	840	376	434	363	665	353	392	826	281	458	500	638	321	317	267	615	376	426	451	978	498	414	489	565	914	582	501	955	710	665	479	655
ENSG00000222057	0	8	27	57	22	5	72	1	38	6	33	304	111	436	78	184	19	236	92	30	23	12	1	27	4	15	41	7	6	2	3	31	33	0	0	2	6	7	3	8	7	6	2	2	7	0	51	36	6
ENSG00000279913	1	1	1	0	3	0	0	0	0	2	0	0	0	0	0	0	0	0	0	2	0	1	1	0	3	15	8	1	2	0	0	8	0	0	0	1	1	2	0	3	6	1	1	3	1	4	6	1	1
ENSG00000067208	399	213	146	324	533	229	186	234	236	295	111	122	25	189	23	52	104	343	12	204	39	360	180	103	466	53	167	246	170	114	236	123	32	305	151	374	60	179	128	139	190	232	603	245	352	423	61	22	281
ENSG00000130304	667	811	224	659	1203	776	779	461	1104	433	272	577	111	525	6	139	326	1372	14	1087	75	768	447	292	618	56	418	517	725	280	433	162	136	329	342	544	231	320	191	198	300	485	511	359	368	640	68	16	626
ENSG00000020922	261	182	199	133	396	221	110	239	165	301	122	276	43	152	27	21	69	205	8	154	18	311	203	89	550	176	228	311	231	161	196	72	219	243	183	271	422	113	157	91	191	340	347	162	282	433	143	38	349
ENSG00000225101	75	213	39	76	47	277	141	62	132	111	244	161	166	172	136	228	28	126	40	9	150	112	92	44	134	84	36	152	93	141	47	41	58	19	57	81	63	127	92	153	364	461	163	105	213	166	207	70	93
ENSG00000187479	282	31	260	36	24	71	71	49	20	714	47	114	617	42	2566	29	167	57	154	289	523	13	12	42	126	571	901	104	199	49	10	85	0	18	128	9	15	23	142	1626	355	32	9	11	97	38	54	93	36
ENSG00000187796	744	1166	243	1284	403	348	1014	608	881	485	250	1198	73	1309	13	61	369	1043	1	162	59	655	552	249	518	103	190	417	427	347	637	56	188	306	166	702	174	453	129	80	216	331	565	703	584	896	105	60	500
ENSG00000173825	1	3	20	9	12	10	3	2	7	9	4	20	0	24	1	6	0	10	0	18	3	1	5	11	15	3	32	6	18	3	3	11	9	5	3	0	11	8	0	4	6	1	1	1	33	13	14	5	4
ENSG00000169826	994	1093	1399	255	1096	1975	516	1749	735	1094	1504	773	3463	3031	9141	454	399	787	592	166	6666	2298	1209	595	1961	6319	2314	2496	3994	1182	1849	852	1024	1220	1953	1645	1752	1462	2047	8432	7523	4393	1147	2238	4187	2745	3925	1591	5327
ENSG00000261471	1	5	16	1	11	0	1	0	0	2	0	3	9	0	0	1	0	0	0	0	7	0	1	3	1	55	17	7	6	1	0	5	0	0	1	2	1	5	3	5	21	1	3	2	5	8	26	2	0
ENSG00000254452	16	26	23	25	12	17	27	11	59	22	32	141	23	46	27	103	20	91	22	16	62	38	9	51	38	17	31	14	49	8	6	19	38	9	18	12	24	22	12	28	19	49	21	13	31	31	11	25	32
ENSG00000258947	5	0	0	1	1	13	1	3	1	11	0	12	0	7	0	0	1	1	0	8	5	0	2	15	2	3	40	5	4	1	5	6	0	6	0	0	1	0	0	3	2	0	0	0	2	2	4	0	3
ENSG00000175787	34	42	36	20	44	20	26	21	37	57	13	50	9	35	2	28	7	40	0	8	6	52	35	8	66	26	31	30	25	35	24	23	4	19	19	29	48	25	8	15	38	29	29	17	43	50	38	8	59
ENSG00000085117	1892	3572	2445	5200	3989	4717	3973	3164	2002	1442	6120	4547	10922	4122	10817	3767	1417	3431	1777	1313	23335	2398	2385	3357	2692	6826	4499	4136	8627	3774	1753	2461	1451	2068	3991	2071	2818	2188	4202	19918	8166	8966	816	3784	6823	2131	5096	6725	5341
ENSG00000198794	65	14	38	32	878	77	36	40	148	111	19	173	10	45	0	18	7	59	0	82	7	62	40	44	350	4	28	43	69	20	23	69	18	40	20	19	162	32	29	26	10	34	82	17	16	38	31	2	34
ENSG00000204394	1284	1398	528	1094	1142	1622	1126	1008	951	913	451	1639	112	750	33	124	601	1894	28	522	96	1679	1063	474	1672	102	585	796	908	840	1455	235	714	922	582	1481	1166	574	385	236	554	751	987	942	1150	1694	263	56	1193
ENSG00000065427	1931	2018	1455	2103	1868	2718	1495	1589	1512	1312	1079	3786	455	1053	280	953	1057	2505	1342	1161	967	2563	1448	1793	2916	455	1265	1904	1803	1959	1839	667	1530	1400	1291	1718	1951	1854	1225	701	1823	2732	1672	1908	2170	2815	684	222	1838
ENSG00000267601	19	26	18	55	10	17	43	44	70	14	16	278	26	44	13	311	52	171	6	14	99	254	16	92	93	13	46	31	96	38	20	28	50	29	32	39	7	30	13	68	60	101	29	28	67	120	22	31	133
ENSG00000248385	1	1	4	1	0	0	2	0	18	9	3	58	12	12	5	27	0	3	7	0	32	1	0	0	0	10	6	0	6	5	1	0	2	0	2	0	0	1	3	9	11	18	1	5	19	7	3	1	11
ENSG00000172878	33	34	20	24	83	19	20	31	42	34	22	58	0	80	0	7	13	54	0	35	8	55	25	26	39	2	23	16	23	25	19	10	8	20	7	41	7	16	11	5	23	16	42	29	27	50	10	3	24
ENSG00000117475	294	249	213	171	398	190	118	305	145	222	189	239	91	78	63	177	153	275	198	83	59	516	302	223	668	207	279	487	268	465	231	164	233	397	219	394	349	343	264	342	474	652	513	300	399	483	348	127	460
ENSG00000257017	141	7	835	635	127	85	107	122	107	353	51	161	51	3698	383	166	148	292	788	29	81	107	35	186	493	12	98	155	160	461	6	224	9	156	281	378	54	84	419	458	33	835	1349	649	264	104	507	1024	1077
ENSG00000272677	13	20	14	9	6	20	17	18	13	14	7	24	32	39	39	31	51	55	16	13	11	10	7	22	10	12	18	15	16	17	0	22	25	3	11	6	20	6	3	17	8	15	3	5	10	7	8	11	17
ENSG00000131584	806	609	662	497	849	1249	774	419	728	983	381	3042	188	1650	40	153	313	1582	25	1051	208	676	589	324	899	557	685	469	502	443	274	284	230	406	167	450	721	321	197	87	335	352	498	268	480	851	377	32	699
ENSG00000187037	4	10	115	0	25	9	18	6	6	39	36	28	22	20	222	11	0	9	72	1	50	3	3	14	60	54	90	26	38	28	29	63	16	2	30	15	8	30	96	172	72	316	12	32	126	62	32	95	88
ENSG00000143155	520	514	517	415	529	555	311	486	366	405	300	603	230	300	188	154	337	519	145	213	282	793	537	266	1082	221	599	745	554	667	467	243	491	455	435	561	803	626	470	421	571	964	753	581	931	954	376	336	812
ENSG00000213903	300	893	1212	616	518	906	895	468	508	496	1276	2192	1676	2622	2547	2137	272	1695	159	326	874	426	261	334	318	752	496	425	753	640	280	202	397	140	1072	414	732	294	1122	2090	1048	2150	386	965	2460	595	1671	2847	1522
ENSG00000156500	39	45	49	30	73	55	28	53	44	36	62	173	12	47	23	61	12	48	68	39	28	32	30	44	103	45	85	58	54	30	34	36	119	34	31	53	90	63	56	37	84	78	35	39	47	110	51	5	72
ENSG00000151650	88	89	51	104	38	111	221	55	99	284	42	206	36	867	39	28	31	291	21	66	44	19	172	205	203	104	113	61	107	31	111	37	8	24	29	80	57	76	18	101	115	67	36	155	338	166	112	338	101
ENSG00000267390	2	10	14	14	53	15	6	8	12	2	7	16	2	11	0	0	0	9	0	49	4	5	3	10	12	4	14	19	23	4	4	5	14	7	5	7	23	8	11	2	10	3	14	5	8	11	2	0	2
ENSG00000030110	686	677	291	765	400	923	440	545	602	248	349	1391	46	223	155	177	285	612	86	220	89	1104	531	272	857	91	306	523	424	591	441	96	487	480	382	495	730	519	279	311	370	1194	504	608	543	1010	202	120	730
ENSG00000120533	905	741	722	703	522	725	503	688	668	547	373	785	249	671	738	250	537	936	282	319	282	921	616	773	1228	226	651	763	567	687	520	302	956	486	523	573	792	852	441	376	478	996	732	569	1298	1226	351	437	960
ENSG00000178694	176	165	159	138	305	201	111	136	201	156	121	242	67	140	105	67	91	224	92	125	92	278	187	100	373	152	183	270	223	181	171	88	121	163	125	200	226	206	221	175	377	431	256	200	308	280	179	88	341
ENSG00000129696	152	169	113	122	178	142	109	148	126	107	93	139	34	78	48	70	70	178	0	55	31	225	83	153	200	27	108	161	135	235	87	68	159	116	92	139	166	132	113	123	129	316	144	163	180	155	65	85	196
ENSG00000153885	62	55	59	53	226	30	51	15	28	140	33	62	14	64	0	10	8	96	0	69	6	9	27	48	162	25	70	50	124	34	64	42	12	26	40	17	193	25	95	20	50	31	20	50	146	125	36	4	20
ENSG00000243155	26	85	59	38	21	64	52	29	53	41	26	46	8	183	6	15	0	65	0	9	15	23	9	8	20	34	23	19	31	20	18	9	27	21	12	22	21	37	14	16	45	35	28	25	57	34	161	19	49
ENSG00000267484	4	7	2	19	0	4	11	2	13	2	4	35	2	3	7	102	0	42	5	3	11	13	1	15	3	1	9	5	12	3	1	3	6	0	0	3	0	2	2	13	2	6	1	4	7	6	8	3	4
ENSG00000011566	289	130	112	112	414	258	65	186	162	392	138	150	48	127	3	49	219	221	19	171	17	368	178	110	459	113	232	323	194	112	184	154	85	270	110	246	195	81	135	125	254	192	228	207	248	329	63	20	324
ENSG00000179698	26	15	25	20	298	101	37	39	24	162	50	209	15	174	10	26	6	49	6	494	12	30	29	73	23	86	80	58	81	8	5	61	28	10	7	29	8	15	8	9	21	9	20	4	17	14	45	21	47
ENSG00000254420	0	60	5	1	9	2	10	4	0	2	70	9	54	31	174	67	0	13	3	2	305	0	1	4	0	125	42	33	143	11	6	22	6	1	42	3	1	56	25	101	198	155	10	14	8	5	242	39	32
ENSG00000221978	1321	1123	1730	501	2112	2743	800	908	1083	1999	747	2733	1072	2610	252	479	659	1491	77	1348	575	1159	841	585	1375	2492	1681	1513	1186	568	417	947	969	705	188	931	1814	734	232	257	1317	567	774	467	1791	1151	1764	393	1547
ENSG00000179348	20	18	97	11	3	226	33	4	164	47	4	9	9	1	0	7	5	29	14	12	8	1	17	158	294	5	131	14	74	0	9	64	0	23	23	29	152	18	24	4	26	6	15	0	84	83	94	0	8
ENSG00000103342	1775	1262	1952	1070	1826	1616	849	1197	997	1624	573	1194	186	749	194	102	791	1496	95	626	187	2786	1898	513	3243	167	1195	1269	1440	1502	2232	658	1066	1765	1372	2137	3430	1064	949	615	1164	1935	1879	1845	2183	2762	573	1393	2151
ENSG00000141504	700	654	508	941	657	705	700	538	693	483	402	1504	206	742	176	965	606	1276	841	557	319	644	418	913	823	188	506	588	569	508	306	210	603	387	375	462	518	604	199	287	482	789	511	499	624	668	258	193	533
ENSG00000154146	641	437	489	435	37	212	576	208	415	610	69	367	44	485	27	56	141	1137	12	102	63	56	272	130	490	27	1061	115	252	106	211	22	72	110	110	146	103	182	53	56	221	150	109	471	528	483	127	55	129
ENSG00000169032	1978	1777	1487	852	1248	1529	864	1875	1236	1393	642	723	1242	1726	4178	206	574	1420	317	484	1728	2382	1275	431	3082	903	2663	1690	2302	1946	1804	763	1108	1663	1658	1754	1795	1380	1036	3761	1520	2373	2261	2205	3524	2475	1375	506	2365
ENSG00000235169	24	1	373	27	30	5	3	0	10	6	12	5	11	5	3	8	19	27	3	10	2	4	1	6	20	1	38	1	18	1	3	4	7	4	2	3	7	4	4	7	4	1	1	0	15	14	8	164	49
ENSG00000213362	11	14	9	17	6	12	13	6	3	4	4	2	9	1	28	4	6	7	5	0	34	8	0	8	8	10	19	8	17	16	0	1	5	7	11	8	1	6	17	30	8	11	10	4	7	10	7	11	8
ENSG00000137070	83	113	189	84	62	169	58	82	93	118	79	225	7	124	1	1	54	123	0	35	4	82	74	12	197	18	52	53	51	49	27	36	60	35	10	100	206	42	4	21	28	24	69	37	35	122	27	10	58
ENSG00000067113	166	122	132	147	224	42	31	170	177	147	41	177	7	18	3	15	66	118	0	71	11	174	119	41	288	3	98	110	93	69	32	19	29	99	66	95	180	51	53	57	44	47	244	100	78	206	6	11	111
ENSG00000259772	11	1	11	0	1	1	1	1	7	4	1	63	0	8	2	3	0	16	0	0	0	0	2	0	1	0	0	0	2	0	2	0	27	1	3	0	1	0	0	0	0	1	0	0	5	14	7	0	0
ENSG00000250461	12	11	33	164	69	64	194	6	72	10	85	1138	147	796	94	619	65	557	133	270	47	49	1	178	3	18	113	13	10	1	2	61	35	3	9	2	1	4	11	9	7	4	1	2	5	4	31	8	8
ENSG00000226137	452	517	194	338	821	177	270	266	352	379	71	87	33	125	2	10	103	196	0	264	17	352	349	100	587	26	133	200	408	179	171	106	73	301	293	317	128	246	98	116	249	239	270	319	240	384	66	24	219
ENSG00000188282	0	25	19	2	20	15	4	13	27	6	21	383	5	30	0	284	0	13	57	80	9	5	18	29	34	25	27	11	13	9	2	18	344	1	2	6	2	29	6	1	37	6	4	2	7	28	2	0	10
ENSG00000104951	110	287	208	506	175	925	556	146	892	82	575	5006	423	63	39	1684	96	541	693	309	559	358	162	4161	759	383	2868	944	1183	808	272	388	686	160	466	160	194	640	258	1377	1794	2677	151	412	150	298	156	144	353
ENSG00000164096	1684	2014	3087	1315	2455	1344	2139	1857	1863	1939	3412	1453	3162	4080	7141	2560	1016	2634	3508	1359	5100	1397	1034	1930	2640	1072	3099	1523	5586	1377	1176	1036	1772	972	1985	1090	3010	3080	2991	3690	2164	3587	1381	1960	4728	1928	3951	4822	2681
ENSG00000134153	950	906	606	823	780	1055	789	690	926	566	618	904	404	892	346	172	702	1063	108	425	473	1348	913	633	1538	157	714	1138	1026	1456	790	257	1040	719	702	936	807	833	528	724	841	1530	997	972	1397	1543	482	384	1220
ENSG00000140521	1095	1169	863	677	1144	1680	800	1037	945	1258	482	1520	394	745	259	144	381	1170	58	354	343	1586	1148	334	1959	984	1021	1076	1175	867	831	326	618	888	458	1231	2824	651	351	400	1011	1407	1202	997	1604	1670	676	220	1552
ENSG00000175573	522	785	485	627	402	648	520	414	566	247	314	906	282	557	369	458	293	1033	124	276	222	488	271	294	490	128	298	498	491	421	214	134	263	311	369	296	462	327	302	381	381	671	349	440	609	440	368	309	547
ENSG00000223387	0	0	0	1	0	0	0	3	0	0	2	5	0	3	0	18	0	0	283	0	2	0	0	11	1	0	1	0	0	0	0	2	0	1	0	0	0	10	5	0	0	2	0	0	1	0	0	0	1
ENSG00000157538	1290	1126	861	527	767	1193	739	1206	733	750	494	799	964	613	1287	258	440	823	114	189	854	1914	1124	440	2258	881	750	1268	1254	1395	1143	232	792	1212	1199	1410	1223	1104	777	989	1686	3107	1429	1437	2523	2412	971	594	2053
ENSG00000255443	7	15	7	3	12	16	7	2	5	10	21	64	58	6	45	13	3	19	13	1	356	53	7	24	37	64	102	16	114	9	6	30	1	5	16	4	2	7	16	220	46	46	8	14	33	48	18	13	38
ENSG00000162419	288	345	311	325	302	338	291	168	165	223	217	595	234	284	282	367	106	591	51	173	343	296	170	225	399	229	312	305	428	165	164	85	235	169	172	163	440	211	194	241	351	582	253	238	652	312	429	85	293
ENSG00000158104	0	1	7	7	9	3	2	1	0	2	0	25	51	5	39	12	2	1	1	4	30	5	1	11	5	16	4	43	7	2	1	17	22	0	20	2	2	5	19	38	36	8	8	0	17	6	27	30	23
ENSG00000125970	3503	2994	2806	3825	2102	2866	2848	2161	2506	1983	1495	5268	1206	2608	1395	1644	1661	5374	812	1435	1712	2526	1636	1926	3611	880	2064	2084	2714	1883	1492	932	2033	1591	1694	1656	3185	1906	1507	1892	1871	3456	1814	2209	3326	3285	1439	1504	2433
ENSG00000129351	2899	2355	1993	1550	3423	2724	1822	2216	2074	3473	1063	4748	1305	2259	830	400	906	3242	194	1528	1026	3461	2739	945	4618	2740	2539	2764	3135	2204	2847	1265	1612	2184	1581	2722	4744	1562	1310	949	2691	3413	2240	2053	3596	3882	1604	237	3147
ENSG00000132382	624	611	429	364	975	600	425	528	337	646	212	649	77	378	11	52	214	495	13	360	53	905	519	215	808	53	292	458	398	465	610	162	347	474	284	602	862	256	221	126	256	462	530	442	494	677	146	28	582
ENSG00000166106	68	45	44	66	67	3	20	127	6	2	6	3	5	5	0	5	28	10	0	20	0	43	33	7	284	0	2	68	39	9	6	7	42	201	10	91	0	2	34	19	48	11	197	31	4	79	0	3	162
ENSG00000070831	6261	6121	5984	5525	5070	3849	5645	4344	3611	3317	2740	3144	4433	3441	6477	2013	2020	5976	1835	1860	7685	7265	4778	2314	9315	3864	5764	5812	7203	6807	4493	2272	2105	4158	4955	5291	5547	5135	5574	10587	6226	9212	5813	7025	12439	9158	4530	5664	7587
ENSG00000266378	3	3	26	26	28	9	52	6	17	6	39	291	33	239	215	491	2	268	71	48	12	3	0	74	0	15	68	0	3	0	0	16	23	0	0	0	7	3	1	6	2	3	4	1	3	2	37	26	10
ENSG00000119943	85	33	60	10	239	49	42	26	61	130	70	167	45	105	41	13	18	70	0	171	53	28	27	29	59	363	108	73	92	26	14	53	2	16	10	10	105	12	20	12	103	27	21	8	69	180	83	16	86
ENSG00000103335	2196	2398	1128	1537	1366	2829	1495	2171	1529	2176	830	4284	221	1276	13	119	763	4021	47	601	143	3390	2622	533	4510	541	1533	1337	1438	1585	2511	485	653	2552	804	3813	3390	1014	734	489	1568	1556	2968	2087	1856	3759	513	55	2562
ENSG00000177628	1299	1610	442	934	857	1452	1250	1044	997	541	1285	2952	2064	639	1235	813	591	1338	142	470	3822	1733	1602	1156	1973	3035	1007	1450	3154	2155	1413	386	651	1061	1232	1350	415	949	1125	2692	4215	4197	1198	1504	1101	1820	1838	745	2384
ENSG00000168209	1109	1954	2662	1425	2442	1055	788	1289	916	1504	1691	1855	3257	2177	9214	968	554	3444	1719	1395	4461	2451	399	413	1235	4486	4323	2445	6225	1369	983	2421	1112	461	1276	730	2092	871	4414	4408	1503	1578	2317	1829	3139	2483	1491	1098	1071
ENSG00000106123	261	297	209	230	122	159	291	131	186	205	96	155	54	161	10	40	83	341	19	43	19	129	146	34	364	41	80	159	197	74	140	53	51	119	157	139	336	111	53	59	119	195	156	183	345	393	124	114	188
ENSG00000267780	0	0	3	0	1	0	0	0	0	1	3	1	0	139	5	16	15	1	10	6	5	0	1	1	1	2	2	0	0	2	0	3	0	0	5	1	0	1	0	0	3	4	0	0	2	0	2	2	9
ENSG00000139826	318	242	407	168	360	251	185	212	265	302	318	304	167	202	293	81	151	333	95	107	205	406	291	78	731	210	251	265	270	281	342	100	124	279	298	319	684	336	284	388	440	966	453	372	1005	715	270	242	427
ENSG00000111224	132	117	95	86	184	211	55	120	143	97	102	292	20	39	27	135	73	142	84	62	41	299	181	107	391	48	161	172	141	99	147	20	115	158	95	217	311	165	59	81	273	366	198	124	177	278	64	31	223
ENSG00000204642	2820	2873	5350	2625	2165	3425	3032	2248	5357	2655	4507	8687	4433	1538	1737	2126	1591	4387	2197	2813	6836	4234	2689	2965	6931	3619	4479	4645	5560	3349	1323	2071	5753	1373	1521	2606	5900	4230	2873	2286	5551	7472	3202	2491	2062	3071	2535	435	4056
ENSG00000223262	0	3	0	24	8	4	7	15	1	1	0	5	0	11	0	0	0	6	0	2	10	6	6	0	2	5	4	0	0	2	3	2	0	2	0	12	0	0	1	1	4	1	11	1	1	2	3	0	8
ENSG00000178947	49	2	24	1	9	5	2	6	6	59	12	12	0	0	0	0	15	24	0	5	0	19	52	7	34	0	2	7	5	0	7	3	0	47	2	1	18	0	10	4	2	2	1	1	43	8	3	0	2
ENSG00000158089	6	31	54	8	40	31	71	32	22	11	93	71	103	84	143	20	41	20	84	18	255	1	6	40	8	175	107	44	178	48	10	72	35	5	42	5	5	23	276	106	96	158	13	21	48	9	110	170	163
ENSG00000181817	653	898	540	1035	343	550	1004	519	643	278	372	1134	570	579	725	414	639	1455	94	178	900	793	452	502	848	237	446	526	678	775	385	195	347	377	439	531	534	790	453	580	674	1054	617	745	1099	883	587	528	794
ENSG00000145384	3	7	0	2	0	0	2	0	0	2	0	1	1	0	50	1	0	3	3	0	8	0	0	2	1	0	3	0	0	0	2	3	0	0	0	0	0	2	0	1	2	3	0	0	29	0	6	3	0
ENSG00000129667	716	735	609	541	1146	761	800	952	734	945	1192	3768	2132	1102	1366	1539	260	914	1569	651	4735	1054	665	1287	1512	4260	2800	1520	1968	1406	1039	1062	719	612	902	835	946	1517	1065	3110	3374	3512	605	1372	1830	1010	858	857	2165
ENSG00000132581	606	673	743	411	580	419	574	369	479	523	731	855	519	847	558	300	381	817	259	287	858	538	439	340	859	430	643	560	930	733	308	283	416	358	497	344	699	733	576	1134	714	1212	515	637	993	749	1162	596	865
ENSG00000267007	3	3	5	10	5	10	5	1	2	7	7	67	8	39	11	65	2	50	9	11	15	3	1	24	6	5	5	4	9	1	0	7	17	3	2	0	7	2	1	1	5	2	5	0	3	4	5	6	4
ENSG00000137460	249	74	120	5	164	18	41	32	15	461	96	49	290	52	139	20	38	76	26	127	119	27	96	42	225	2041	94	54	206	9	29	168	0	101	36	23	37	80	132	65	371	80	33	33	122	29	169	35	103
ENSG00000115604	419	475	3702	51	1816	282	132	949	147	779	1711	496	127	5132	4035	715	120	425	599	95	674	236	60	21	312	1059	1468	176	612	1169	326	906	1938	290	2060	566	1188	208	1539	5957	764	1409	283	1741	9754	968	5661	2331	5983
ENSG00000120217	130	189	88	182	817	743	200	446	346	216	2291	1994	369	95	294	871	269	299	6225	76	3939	916	349	2062	621	4582	1522	902	1128	358	176	1333	1496	174	259	627	628	2653	511	1811	3347	1814	665	367	221	391	1082	253	1207
ENSG00000151914	686	906	241	709	949	1134	357	1443	584	358	163	199	47	76	15	44	301	479	9	243	34	1322	543	214	1622	83	478	900	647	286	569	293	438	1041	436	1601	161	478	457	194	650	455	2589	589	401	981	87	27	1292
ENSG00000121380	18	4	20	3	69	10	0	2	9	33	26	126	3	4	2	47	14	8	77	108	19	2	2	50	54	14	29	18	11	4	2	82	51	3	26	2	24	18	52	19	14	6	1	1	15	21	9	0	4
ENSG00000068878	1029	922	912	958	1624	1536	830	1702	1223	1066	456	1466	319	971	220	214	873	1261	81	739	256	3428	1041	281	1635	407	724	944	869	734	1119	476	489	1999	762	2424	1634	609	710	568	1003	1093	1051	1429	1351	2876	585	231	1614
ENSG00000235453	58	47	123	59	71	47	47	28	32	23	71	75	18	38	76	61	35	85	24	36	88	25	23	42	54	40	81	40	69	29	16	43	85	28	31	22	74	68	62	35	45	39	35	26	63	72	18	29	32
ENSG00000182952	1124	1297	1413	763	536	972	765	717	889	958	922	1494	330	641	262	504	385	1529	94	195	324	994	724	351	2189	170	854	939	756	1078	774	212	871	728	787	805	2407	1008	519	578	973	2188	1168	1240	3226	1959	679	496	1148
ENSG00000159086	292	217	321	156	570	497	149	367	288	545	180	514	114	372	99	54	222	356	14	236	64	498	383	121	712	277	468	498	298	217	265	186	344	362	109	500	878	229	128	120	391	631	456	211	505	612	276	60	603
ENSG00000196247	68	91	88	16	256	39	27	90	69	142	76	85	90	28	33	17	20	53	36	18	21	135	43	26	271	451	130	64	288	25	90	141	149	51	60	107	361	108	77	70	111	132	129	132	148	114	394	4	180
ENSG00000140416	529	157	375	245	518	285	185	227	225	1007	191	268	59	238	64	46	154	433	6	340	53	300	171	180	943	45	173	238	220	152	415	140	105	306	181	163	316	124	298	187	165	406	221	281	629	356	165	259	371
ENSG00000187837	238	303	1338	226	1251	274	743	628	65	423	95	483	86	308	150	248	244	563	28	817	227	124	200	495	299	24	680	330	533	647	135	114	1860	89	182	143	208	135	399	432	240	2352	165	102	457	169	272	284	516
ENSG00000163081	2	0	0	0	0	0	2	0	0	0	2	1	0	3	3	34	0	1	8	0	1	0	0	3	0	5	0	1	0	2	0	0	0	0	0	0	0	0	0	3	4	4	0	2	0	0	2	17	0
ENSG00000172888	177	156	157	58	386	265	59	187	136	237	96	174	13	96	5	29	60	96	1	99	11	310	198	69	412	48	175	241	167	104	123	144	116	221	89	269	385	97	82	78	160	196	258	148	204	317	71	25	327
ENSG00000134780	269	256	84	105	347	235	163	303	181	170	29	104	69	42	36	20	55	62	2	70	24	419	343	99	418	137	217	383	222	118	172	97	24	295	125	426	61	194	68	111	340	314	350	260	132	386	41	29	508
ENSG00000151327	887	505	787	952	1265	702	497	443	524	837	716	976	859	592	920	681	449	1339	1016	693	1438	513	347	707	915	844	1074	744	1130	572	343	657	487	420	554	395	810	555	701	1482	712	775	450	573	1073	708	805	559	672
ENSG00000171865	300	210	187	214	266	268	156	188	208	233	94	209	55	156	4	43	62	297	5	96	19	300	132	60	429	35	92	164	131	80	197	62	131	198	124	295	412	137	104	50	136	177	226	151	318	389	65	32	233
ENSG00000188897	156	2788	993	282	1217	111	1165	367	201	1100	770	241	4913	1980	185	1165	15	958	1479	431	3405	57	195	275	196	21449	3178	1380	9685	31	267	2619	91	86	177	372	315	1648	538	329	7083	217	133	1233	3036	295	9032	132	716
ENSG00000108950	620	249	418	201	116	388	494	94	886	857	169	1476	205	649	223	379	189	182	245	347	378	457	481	1692	2082	457	1329	702	577	490	700	342	512	282	296	182	133	447	349	558	1856	1964	100	402	927	579	174	162	1025
ENSG00000271819	0	4	2	6	4	1	7	3	3	2	1	23	15	31	3	16	15	4	6	4	4	3	0	0	1	4	2	0	1	2	0	0	0	0	0	0	0	1	0	14	1	0	2	1	1	2	0	0	1
ENSG00000268584	5	8	4	9	21	12	2	7	6	3	3	2	1	5	1	0	0	7	0	8	0	2	6	9	3	0	7	2	11	1	2	1	7	4	2	0	6	2	3	2	2	1	6	2	1	2	1	0	3
ENSG00000223612	20	24	34	3	32	31	17	38	24	27	21	37	95	17	173	37	24	28	0	12	145	81	52	36	111	94	65	76	50	52	44	11	4	43	72	79	56	49	46	292	169	144	59	84	146	122	16	80	129
ENSG00000276645	0	0	0	5	0	1	4	0	5	0	2	26	0	6	6	21	5	13	12	4	1	1	0	2	0	0	1	0	1	0	0	4	0	1	0	0	0	0	0	0	0	0	0	0	0	0	0	0	0
ENSG00000285744	7	3	2	18	124	41	4	8	21	22	28	57	64	12	33	21	4	6	259	166	102	6	6	36	28	74	112	61	50	7	7	110	80	5	13	7	8	19	26	70	56	17	4	6	4	4	0	0	15
ENSG00000116752	470	410	411	257	465	428	264	368	299	390	230	353	319	263	306	119	299	319	100	274	519	563	334	443	746	324	773	837	721	544	356	311	563	346	381	342	777	518	589	521	464	857	410	402	584	715	593	166	549
ENSG00000270060	6	8	5	1	11	12	3	3	0	7	0	20	2	5	0	4	0	1	1	3	5	11	3	3	16	9	10	3	2	6	3	6	0	3	1	9	11	3	0	2	5	5	4	4	9	12	8	1	10
ENSG00000130653	138	260	111	93	185	210	59	198	245	78	83	272	8	172	1	15	104	237	0	191	8	123	80	34	157	19	56	104	70	41	31	63	62	52	49	159	65	31	36	13	30	14	111	67	10	104	21	2	82
ENSG00000172183	199	295	1727	179	563	442	552	165	601	440	1646	5389	1611	274	1206	5127	224	1258	11631	783	3049	391	187	2554	629	3325	2029	542	1995	455	83	1056	6829	94	637	68	1731	1525	624	896	2721	608	69	193	1369	490	1053	314	170
ENSG00000256152	2	2	12	6	7	1	6	0	2	8	2	59	7	8	24	43	6	21	14	6	30	10	0	16	13	12	13	4	17	1	0	21	10	0	2	1	4	2	3	10	3	5	1	3	4	11	6	1	3
ENSG00000142039	818	850	734	388	1110	1015	617	648	552	635	453	1066	475	423	468	593	226	661	132	475	407	1041	546	419	1113	435	496	708	910	655	568	244	410	514	653	667	1207	606	520	576	864	2124	676	842	1388	856	924	432	959
ENSG00000155393	436	420	220	283	254	267	345	370	378	339	177	310	93	462	36	64	168	480	15	138	47	558	328	142	713	45	272	301	296	273	390	93	226	281	170	524	403	216	138	82	258	475	398	386	526	614	103	51	557
ENSG00000196466	52	39	53	40	88	38	39	41	45	19	46	35	6	31	5	4	26	37	2	28	8	62	16	17	59	9	23	56	31	24	19	50	0	40	36	38	58	25	13	19	19	56	59	35	215	35	32	15	105
ENSG00000102401	572	577	298	507	714	798	272	486	499	572	419	372	409	188	788	215	292	581	210	209	657	1056	542	231	1161	769	920	1016	1104	543	465	276	588	588	550	834	627	549	561	1160	980	1065	792	687	616	831	480	169	733
ENSG00000175354	679	886	918	1123	714	1490	803	697	982	802	903	2323	535	1187	456	612	482	1319	1091	485	969	867	531	1202	1993	650	1618	842	1171	611	767	668	1080	451	589	794	1071	1100	511	732	1039	1532	551	982	1404	1237	635	777	1006
ENSG00000251095	0	4	21	3	2	1	2	1	3	3	2	12	6	1	4	8	1	9	0	6	7	7	30	8	5	6	12	2	8	0	1	11	1	8	0	0	16	0	2	2	3	3	0	2	1	12	3	14	3
ENSG00000204248	6	4	11	12	19	16	27	10	11	32	9	21	21	27	13	20	8	12	0	11	18	7	7	6	20	65	36	5	31	7	5	26	5	7	5	5	15	4	0	2	16	12	4	8	22	10	44	15	37
ENSG00000178445	1	4	0	4	1	0	5	0	22	0	2	81	0	11	0	33	0	9	0	1	15	1	3	17	2	12	8	2	0	1	3	28	116	2	0	0	49	5	7	1	4	2	2	0	6	14	12	0	3
ENSG00000223855	1	1	11	0	38	1	1	0	0	4	0	5	0	7	0	0	0	6	0	8	2	2	3	8	1	1	13	2	10	1	1	0	0	4	0	1	0	0	0	1	0	0	0	0	3	2	2	1	6
ENSG00000058056	221	81	84	170	157	109	62	112	94	212	37	163	9	35	4	8	17	215	0	49	16	105	62	39	253	17	119	85	85	54	115	68	49	151	76	130	219	53	48	48	76	54	104	113	111	197	21	18	102
ENSG00000177105	2463	3617	3885	4142	1881	2398	5057	1888	2615	1112	3820	7156	5330	4893	7033	3982	1399	6422	1797	719	12097	2073	1306	1982	3007	2414	4470	2575	6168	1869	1520	1693	1355	1195	2349	1477	1546	2039	3379	8981	4323	6012	1838	3922	7648	2895	3768	6074	3403
ENSG00000235316	16	17	29	7	25	20	7	16	14	20	15	38	1	17	0	7	1	11	0	11	3	19	23	1	36	21	27	12	8	8	15	12	39	11	6	19	28	3	6	5	14	16	9	6	16	36	40	7	38
ENSG00000154813	662	571	420	427	636	795	494	627	453	475	355	352	282	350	511	117	554	537	233	226	435	1214	722	287	1257	276	547	730	637	917	609	191	339	669	573	1141	578	788	500	683	717	1554	1044	1011	1038	1095	525	453	1218
ENSG00000166145	2127	1976	665	2302	2309	832	1484	573	1231	1816	899	905	203	922	53	125	1106	2854	78	1734	151	1560	1169	1090	1799	126	561	1198	1354	627	804	819	338	1196	682	767	206	489	1010	448	701	382	1948	1386	844	1019	240	71	998
ENSG00000103253	400	312	154	292	1988	2038	307	271	391	301	396	1012	87	518	12	138	467	685	10	1973	53	328	263	429	183	61	263	299	437	71	145	146	190	184	69	161	154	235	84	69	155	79	192	156	101	477	47	21	430
ENSG00000260528	11	38	126	18	44	1	39	61	15	38	23	21	32	13	39	29	1	16	63	10	37	5	6	15	57	502	343	107	102	12	18	227	0	7	6	33	15	34	139	77	196	75	32	46	316	62	235	37	360
ENSG00000111271	332	274	209	238	466	391	225	316	245	268	141	530	71	448	55	78	139	337	2	233	47	383	221	151	470	104	173	263	237	202	207	97	139	199	161	324	318	143	101	95	201	269	323	189	301	331	102	48	380
ENSG00000058799	549	610	529	665	607	410	560	375	486	412	651	863	180	660	287	353	288	845	284	385	521	536	364	442	804	163	456	585	648	617	413	220	415	350	437	467	377	487	653	522	464	890	402	657	698	644	443	500	698
ENSG00000159377	2619	2510	1874	2798	1819	3011	2487	1730	2031	1472	1498	4733	1122	2274	932	1346	1742	3833	868	1692	1518	2787	1520	2630	3001	1687	1878	2211	2291	4255	1330	862	2978	1398	1338	1362	2638	2037	1413	1499	1783	2798	1533	1729	2783	3067	1213	1459	2635
ENSG00000179630	437	358	183	234	211	619	212	273	254	173	215	302	87	150	202	126	228	310	22	68	50	815	323	188	563	244	247	344	368	428	315	86	221	339	375	361	145	371	237	332	625	1788	276	337	309	440	137	135	637
ENSG00000240731	2	5	3	2	15	5	6	2	1	13	0	4	0	0	0	0	0	1	0	1	0	3	9	5	8	17	21	13	0	2	2	0	5	4	0	5	21	3	0	2	3	2	2	2	12	2	12	0	12
ENSG00000171103	101	101	95	61	278	99	31	93	97	173	72	93	13	88	2	11	39	103	0	93	16	154	117	52	224	2	59	109	102	83	96	51	68	88	80	113	182	93	60	42	51	102	174	106	120	228	36	14	149
ENSG00000137936	232	344	76	187	376	232	150	258	49	134	56	55	38	41	6	17	153	85	1	177	19	457	171	55	476	29	141	338	298	79	39	162	76	319	106	279	130	141	153	132	106	82	827	189	62	294	4	12	261
ENSG00000177173	7	6	38	7	12	19	8	32	0	21	1	1	10	0	3	6	0	2	0	3	22	20	11	0	27	154	89	41	28	4	16	23	0	6	9	15	39	5	22	82	62	17	15	9	88	46	41	3	31
ENSG00000143412	19	13	9	7	12	77	17	6	16	13	7	18	3	6	0	1	1	17	1	3	2	36	16	0	10	6	3	9	9	9	11	10	0	9	2	19	3	17	5	6	5	15	4	13	10	23	3	2	15
ENSG00000165806	572	564	248	385	1145	544	263	273	657	441	322	1015	105	110	103	99	380	515	435	595	135	1304	531	612	1179	91	490	496	516	492	352	266	511	603	395	860	580	357	500	488	529	995	626	588	362	997	130	31	565
ENSG00000084774	655	724	365	447	493	575	422	583	635	622	269	705	43	406	20	46	173	773	3	166	47	935	417	130	1014	82	215	532	392	388	573	120	195	506	310	675	953	286	165	119	344	479	598	389	333	852	185	27	658
ENSG00000178409	37	10	27	18	78	18	11	12	25	61	6	33	4	23	0	11	7	31	0	26	4	33	13	19	50	10	31	25	29	12	36	11	32	41	14	35	43	9	20	14	25	32	21	25	45	53	10	4	26
ENSG00000241975	2	2	2	5	5	0	4	19	5	10	3	5	1	3	0	1	4	2	0	2	2	8	4	6	7	6	9	4	4	0	2	0	0	4	1	6	9	2	1	2	8	2	17	1	9	10	14	6	14
ENSG00000163013	248	258	181	115	128	489	194	263	174	263	69	393	7	158	0	17	50	240	3	30	14	348	262	51	643	62	249	138	203	115	292	28	90	235	103	231	535	165	70	38	101	194	332	166	383	444	66	21	268
ENSG00000280194	8	16	19	23	5	7	16	11	35	13	10	91	10	3	42	147	14	47	24	3	82	26	11	35	26	42	41	12	36	7	6	45	52	4	5	1	36	10	2	38	14	14	6	2	19	31	14	20	14
ENSG00000007384	114	2	60	5	266	53	11	12	4	181	58	120	7	22	0	2	13	34	0	188	12	31	47	35	60	32	55	61	70	5	8	82	4	80	18	8	13	3	79	17	13	6	6	4	48	30	23	0	31
ENSG00000286128	2	7	0	1	0	0	2	8	5	4	5	14	16	1	5	37	1	2	0	0	22	21	0	3	3	6	1	5	11	2	0	1	0	5	1	2	1	4	2	4	4	17	0	1	1	12	1	0	6
ENSG00000170893	2	0	7	4	25	1	0	1	1	6	7	0	2	2	0	0	0	5	0	14	0	0	1	9	5	1	37	16	30	0	3	2	0	0	2	1	5	2	0	12	8	1	3	0	0	1	4	0	0
ENSG00000119737	14	4	5	1	42	11	0	36	0	9	4	3	0	1	0	2	0	3	0	5	1	20	10	1	22	12	7	19	5	3	2	18	0	13	0	23	7	2	0	4	11	8	9	13	10	27	13	1	31
ENSG00000120049	33	8	18	31	47	22	19	23	8	12	3	39	2	19	0	0	0	30	0	5	1	63	24	8	20	8	15	22	9	14	6	5	28	82	27	46	2	9	2	4	12	18	67	6	9	42	9	0	39
ENSG00000178188	866	720	770	374	1491	953	392	498	642	805	364	1873	126	664	114	121	361	864	15	799	86	639	481	395	978	224	460	541	584	405	299	257	263	366	227	488	955	323	173	178	431	424	459	302	669	787	310	159	697
ENSG00000023318	1360	1583	1195	1895	1454	1551	1251	1634	1280	1118	1131	1679	664	1028	640	710	1002	1885	740	605	900	3023	1630	1310	3678	513	1884	2680	2283	3060	1696	594	1304	1511	1408	2037	981	1552	1062	1847	2063	3685	2097	1995	2741	2742	901	943	3072
ENSG00000120458	69	84	57	33	127	51	17	33	63	77	29	56	7	32	8	9	23	47	1	23	6	90	55	22	120	25	58	54	59	29	40	48	63	54	38	60	144	25	16	18	40	28	82	46	46	70	20	5	76
ENSG00000197860	264	488	321	154	462	1226	366	375	351	234	1129	462	1861	278	4432	548	186	527	262	42	7332	447	258	349	749	5532	2031	3837	5325	487	520	419	339	341	1093	300	693	1658	859	5385	5389	3505	427	817	1436	811	1051	578	1496
ENSG00000259583	13	8	6	7	62	8	8	6	3	11	8	9	1	2	2	3	0	9	0	9	2	10	11	11	15	5	10	7	17	5	10	32	11	9	1	8	6	3	10	9	5	15	6	12	13	21	1	5	11
ENSG00000136261	639	480	262	367	417	826	417	319	464	827	132	348	74	230	24	30	240	556	44	276	76	599	468	265	944	29	405	328	446	439	568	159	138	354	261	344	370	345	313	170	198	327	293	487	681	855	75	75	463
ENSG00000173482	797	373	185	204	660	158	206	609	200	488	95	145	34	87	4	5	211	209	7	139	24	837	715	83	943	83	229	497	265	319	423	82	170	847	246	808	238	225	82	148	229	179	747	432	387	824	56	14	720
ENSG00000103769	1808	1406	1565	1358	2690	3031	1107	1323	1409	1872	1328	1844	1073	1165	1348	530	932	1954	416	1541	1525	2588	1373	1022	3320	861	1666	1852	2019	1574	1312	730	1201	1349	1506	1384	1888	1330	1784	2595	1737	3290	1672	1728	3042	2544	1175	1140	2197
ENSG00000269713	132	117	76	58	133	125	50	133	35	114	21	34	43	23	11	21	39	61	19	36	50	151	86	11	278	104	283	129	139	31	58	55	44	118	69	150	105	53	50	77	140	65	79	73	78	148	65	4	123
ENSG00000139618	71	62	51	51	72	37	47	120	99	37	59	322	13	54	8	52	26	64	42	17	5	148	75	57	170	59	72	109	49	70	60	35	168	120	41	91	66	62	73	21	162	315	119	90	72	218	40	9	248
ENSG00000103150	204	221	157	208	304	169	129	150	172	209	92	252	39	127	9	24	72	286	10	132	12	326	166	128	250	17	96	226	188	140	144	83	107	179	125	266	144	144	81	53	119	166	238	193	160	344	45	21	220
ENSG00000102007	1868	2480	2832	1135	1720	1551	1904	1122	851	1609	352	1856	849	3237	3649	640	735	2711	503	669	2922	1071	788	1261	2774	773	2278	1538	2566	1479	1184	760	732	998	1585	611	2952	1051	2419	4242	1510	2915	801	1577	4653	2177	2308	4995	2353
ENSG00000103257	1049	480	948	366	1037	1716	745	263	785	1602	898	5971	1674	617	2368	383	325	1912	2045	602	4834	719	679	573	2202	4851	3918	1196	2200	406	1248	1784	910	293	733	382	3532	698	1340	5372	1614	1041	162	425	2057	2183	785	250	455
ENSG00000184156	130	0	77	1	32	34	6	5	4	273	2	11	3	6	6	14	11	57	0	17	2	14	64	8	279	3	6	4	4	0	16	8	1	107	11	4	35	1	10	4	2	1	6	4	82	14	16	0	12
ENSG00000279520	59	41	53	20	63	29	45	96	9	76	18	54	52	88	5	16	14	15	1	51	140	66	65	7	71	610	142	95	83	29	33	93	5	29	13	69	18	31	35	164	151	42	35	22	86	43	97	20	141
ENSG00000285906	67	88	21	92	56	28	58	65	54	36	10	42	42	6	188	25	99	42	17	19	144	126	120	24	181	36	71	69	68	111	76	27	24	82	80	149	7	161	55	237	102	113	141	95	77	218	39	22	108
ENSG00000099326	279	268	231	214	1822	505	242	200	192	377	216	775	109	353	80	71	164	256	31	875	97	215	211	256	295	246	340	264	451	163	82	265	133	143	72	190	209	85	102	87	191	162	220	124	160	196	244	49	326
ENSG00000245498	24	25	8	26	178	12	14	21	4	51	31	23	4	6	1	25	19	30	0	34	8	19	11	31	20	5	42	27	27	10	21	25	11	22	13	30	17	22	16	4	27	18	62	50	8	18	8	0	30
ENSG00000113811	686	515	738	558	635	520	462	582	602	679	444	812	599	506	773	304	765	846	1020	472	984	724	701	685	1111	754	1954	1514	939	1068	597	482	605	391	573	480	900	1205	524	824	597	993	652	567	1093	1564	615	486	809
ENSG00000139496	742	665	537	332	934	865	414	1258	792	772	588	615	1513	515	3573	285	399	858	269	243	2557	1521	820	284	1661	1856	1433	1313	2391	810	1317	440	490	1046	991	1193	751	1156	1500	2011	1949	2628	1332	1270	1681	1756	1405	253	1901
ENSG00000143612	3230	3681	2006	1937	2746	3343	2415	2671	2466	1994	2440	2731	4610	1846	3151	1245	1827	3695	452	1492	4009	3362	2528	1432	4294	2424	2916	4564	5883	3549	2533	1198	1766	2046	2717	2955	2128	4227	2293	2803	5217	5604	2745	3363	4305	5424	2820	1374	3916
ENSG00000123143	3253	3318	2944	3830	2776	4981	3516	2349	3577	2028	1972	7873	1504	4852	2340	2464	2293	6727	442	1863	983	2916	2040	1926	3646	933	1774	2302	3171	2900	1808	631	2315	1726	2017	1721	4521	2028	1216	2139	2540	5881	1878	2220	4594	3513	1774	1906	3399
ENSG00000162702	490	319	613	530	566	359	274	301	296	272	412	874	709	707	1000	472	138	819	314	270	1117	427	239	231	508	1776	709	383	568	239	446	295	261	319	295	321	470	289	385	1407	1141	1182	308	437	821	778	403	252	461
ENSG00000182796	779	790	481	433	668	466	274	736	481	322	110	597	29	805	16	76	142	478	0	370	27	480	309	139	671	79	255	319	205	333	281	80	90	441	328	684	93	190	112	75	195	115	596	312	293	505	92	34	431
ENSG00000174903	3803	3389	3196	3229	3645	3505	3592	2356	2696	2356	2069	3898	1839	3249	2250	1382	1421	3871	608	1998	2571	3226	1816	1830	4141	1115	2055	2459	3751	2428	1746	731	1344	1739	2395	1972	3613	1941	2559	3651	2795	4600	2488	2751	4562	3641	2008	2098	3370
ENSG00000188549	280	247	81	125	201	217	157	292	178	138	23	98	32	46	3	16	77	128	1	27	13	438	245	26	305	122	56	193	184	153	77	51	37	264	72	305	47	157	60	24	161	162	298	106	78	265	38	12	292
ENSG00000203709	93	110	164	275	280	74	117	333	70	147	74	185	114	106	73	297	88	170	27	139	88	89	54	64	56	797	209	225	41	30	54	125	85	45	64	187	51	72	22	141	325	59	99	39	452	163	128	17	206
ENSG00000116473	3058	2592	3258	1882	1701	2080	1775	2050	2333	2201	2857	1962	3141	3367	7597	614	954	3177	736	556	3772	3187	1991	686	4213	2103	2954	2800	4790	2428	2748	890	2318	1999	2584	2502	3676	3345	2683	4302	3971	5426	2848	3514	8233	3999	3288	2985	4016
ENSG00000279873	1	2	12	0	9	5	2	4	0	6	5	7	3	7	0	0	2	0	0	1	0	3	4	3	6	17	15	11	3	1	4	18	0	2	3	3	10	1	3	2	11	6	1	1	10	25	18	4	17
ENSG00000136573	6	7	127	13	7	42	10	25	24	48	23	31	0	73	6	2	8	87	0	14	0	26	3	27	44	5	191	7	40	3	5	4	1412	4	6	3	167	11	9	4	6	6	0	5	4	11	36	0	29
ENSG00000213553	120	142	106	100	93	177	73	90	65	69	41	68	11	36	6	6	38	111	1	30	13	95	51	37	145	7	101	90	99	68	58	32	62	55	60	61	64	66	61	45	45	35	56	71	85	200	10	11	65
ENSG00000196312	236	221	207	180	491	243	184	242	202	290	111	395	14	262	61	64	127	400	10	189	33	315	189	98	337	31	156	183	143	131	125	152	171	209	55	218	323	125	98	88	196	145	259	124	264	349	110	51	333
ENSG00000092330	991	1020	1127	594	752	980	836	685	865	675	660	1099	763	616	800	482	348	1090	355	264	1004	1055	657	554	1740	1066	1040	1012	1269	923	599	544	625	595	731	653	1468	948	794	1013	1221	1962	876	1079	2023	1401	767	937	1142
ENSG00000254338	0	0	1	0	0	0	1	0	0	0	0	9	0	18	17	6	3	1	0	0	2	0	0	6	0	1	2	0	1	0	0	0	0	0	0	0	0	0	0	1	0	0	0	0	0	0	0	10	2
ENSG00000015475	869	1410	1061	1492	1120	1042	1484	787	930	611	2171	1362	6416	880	6183	763	712	1289	1245	400	7293	1419	659	882	1438	7128	2663	2216	4987	1406	719	1615	722	661	1837	762	1123	1929	2122	7335	4039	2849	1011	1789	3304	1736	2439	2020	1454
ENSG00000170835	5	2	7	7	59	35	10	21	4	118	39	54	26	59	4	7	14	22	0	169	2	10	7	52	12	14	35	60	64	2	12	60	0	5	26	5	7	9	22	73	24	11	6	2	12	11	7	7	15
ENSG00000127415	472	621	254	508	535	1174	486	418	492	391	347	1548	49	993	10	43	320	1582	17	523	52	444	414	217	545	95	342	294	382	267	287	224	193	226	111	494	293	185	99	86	207	239	557	284	192	492	75	32	382
ENSG00000124226	880	823	947	658	907	1071	681	891	849	571	460	1150	253	674	235	344	592	788	247	509	518	1317	749	554	1912	264	771	1124	929	1091	692	286	1013	746	637	836	1334	970	667	412	923	2113	1041	846	1155	1533	530	195	1290
ENSG00000266865	46	38	41	30	66	47	46	34	20	36	32	21	16	55	0	13	34	45	0	40	14	49	23	26	105	14	40	33	49	44	36	17	29	34	27	33	28	25	14	10	26	45	43	34	49	48	29	4	28
ENSG00000120742	3888	3798	4083	3741	5019	4041	2870	2842	2445	2905	2324	3141	2776	2763	4622	1883	1920	5182	1225	2030	4173	3745	2083	2000	4563	2805	4652	4252	5172	2925	2719	1611	1965	2172	3484	2956	3551	3223	3459	5422	3563	5718	2843	4367	7166	5261	2809	2644	3632
ENSG00000243199	8	15	15	6	7	19	6	12	7	6	1	5	4	8	0	1	11	14	0	8	1	8	4	9	19	1	8	10	12	4	9	1	1	6	8	10	5	7	12	5	4	6	2	8	11	8	6	0	4
ENSG00000182670	1490	1164	1065	2505	2596	2463	1115	1341	1412	1520	771	2342	190	1062	105	299	920	3786	48	1200	131	1999	1164	705	2452	165	1077	1281	1126	545	1219	343	457	1231	705	1798	2133	816	752	363	1040	1149	1619	1065	1119	2659	320	25	1392
ENSG00000183291	2451	2419	2045	1490	2196	1855	1671	1775	2121	2031	1934	1449	1174	1950	1563	471	1269	2273	613	917	1534	3305	2849	916	5219	676	3105	3464	2518	3969	2766	806	1158	1932	2428	2494	2673	4087	1681	2439	2267	4854	2689	3350	5206	4953	1805	2235	3466
ENSG00000167302	397	594	726	281	502	443	459	342	425	749	202	1372	401	1111	296	183	154	629	41	278	337	442	324	238	652	1384	818	555	657	281	212	279	97	268	144	337	704	308	175	201	460	316	270	248	844	521	788	376	801
ENSG00000059804	2589	3615	10286	3150	4278	2143	5023	6223	3103	6101	15746	7400	45396	12630	47553	9751	447	8913	11896	2476	82108	1037	2077	4197	3422	24689	25387	11133	71058	2313	4554	7460	3368	950	13331	2264	4858	7337	51286	46394	18030	9392	1884	4789	19836	7322	29226	11163	12807
ENSG00000231047	0	2	2	6	1	0	5	4	1	5	1	7	5	15	2	0	0	18	0	2	0	0	2	0	0	16	19	0	0	0	2	2	0	0	0	1	2	0	0	5	4	0	1	0	9	0	13	0	5
ENSG00000131480	55	26	69	37	107	83	38	107	24	24	10	26	47	97	9	11	22	30	4	24	81	87	22	4	76	163	76	69	96	54	15	34	28	102	15	67	14	22	19	22	105	41	159	46	79	32	220	9	89
ENSG00000062598	888	877	731	437	722	947	528	740	513	519	311	786	112	638	229	196	259	465	395	146	275	1625	750	354	1536	284	569	775	583	842	735	243	436	1066	578	964	1073	557	319	631	940	1791	1067	1120	1022	1038	439	269	1387
ENSG00000131781	350	86	118	40	586	57	28	72	92	535	84	23	25	76	0	11	22	80	0	143	9	74	66	75	142	12	92	122	199	23	59	42	6	106	119	103	51	39	108	78	33	80	132	64	109	145	21	18	83
ENSG00000100151	762	736	421	585	855	904	416	620	691	436	215	828	72	918	27	115	347	815	23	716	62	717	305	264	554	147	195	379	368	255	227	141	212	338	269	490	268	260	183	93	213	217	343	488	296	522	108	77	468
ENSG00000224975	10	8	6	0	14	10	6	11	1	10	0	10	7	6	0	0	0	0	0	1	1	14	14	0	17	68	46	19	4	6	8	9	0	4	0	15	27	0	6	13	24	8	4	5	25	5	23	2	25
ENSG00000272030	7	18	6	17	119	31	5	28	11	15	8	20	3	25	0	4	6	6	0	47	4	18	9	6	6	13	15	18	15	4	5	20	25	7	0	19	1	1	7	5	6	4	15	4	2	9	0	0	3
ENSG00000165138	206	48	182	55	579	179	42	57	74	432	55	145	22	39	29	26	60	134	2	340	7	131	81	154	259	17	86	127	157	27	38	87	19	104	65	41	261	36	159	50	25	29	67	47	131	157	32	3	93
ENSG00000235363	40	27	22	28	24	17	28	15	15	15	8	34	4	9	9	1	8	38	13	12	2	26	22	12	40	0	12	16	9	35	10	10	24	5	5	10	16	42	6	7	8	16	10	9	38	33	5	8	15
ENSG00000196652	147	144	137	86	189	196	94	138	138	123	64	216	38	117	60	108	25	169	26	70	37	220	133	80	298	65	154	134	130	143	107	79	132	176	173	168	270	118	74	137	192	405	218	160	220	235	128	33	200
ENSG00000025708	6759	5320	4450	13210	7305	5756	11449	3775	7533	3500	6813	48235	2707	5992	3312	16178	5314	16045	6442	8857	4032	7756	3357	15916	10045	5403	7488	4571	7426	7556	5611	2953	3275	4130	2619	3635	2845	4125	3835	5351	6649	8066	3289	4101	6313	5915	3144	4180	6845
ENSG00000141956	109	87	139	86	311	227	72	120	136	176	90	305	21	140	2	28	46	164	2	188	3	197	110	74	214	64	109	135	120	79	101	71	166	97	57	172	271	61	31	35	89	126	103	67	93	192	52	11	135
ENSG00000198771	268	801	2085	188	98	916	504	258	921	581	487	1465	959	1024	1823	348	52	836	132	64	370	608	353	192	1239	324	941	450	460	468	538	172	594	84	661	223	3244	480	686	1218	887	1557	317	510	3974	1766	566	901	971
ENSG00000197372	55	68	71	26	144	97	29	97	63	81	42	40	9	16	25	24	43	42	8	23	10	175	82	28	252	23	60	123	67	32	91	54	69	67	56	91	225	68	42	41	98	91	134	54	95	132	46	13	117
ENSG00000267262	1	6	10	2	4	1	5	18	4	8	4	1	3	0	0	10	4	1	0	1	3	2	2	14	2	5	6	1	1	1	2	11	0	0	0	10	0	2	3	0	3	1	1	1	5	4	1	8	2
ENSG00000164687	2457	1388	587	2806	709	2998	1643	1637	1064	442	205	411	209	362	52	51	1869	1150	30	329	110	3208	1120	1393	2362	290	1113	1923	1158	1241	1150	427	1124	1967	524	1803	358	1345	499	443	1651	825	1750	1045	681	2421	305	281	2953
ENSG00000234964	21	17	7	53	12	41	24	21	19	12	1	9	3	4	2	1	32	16	1	1	0	67	22	51	51	4	28	48	25	26	29	10	11	39	10	21	8	19	7	12	31	20	35	20	14	71	18	4	54
ENSG00000065548	1040	923	888	2469	950	1137	1265	710	774	833	548	2164	408	879	575	1246	781	2825	187	625	463	1282	853	943	1776	329	906	1075	1051	1145	950	326	1172	711	661	868	1184	925	675	565	804	1903	954	1138	1831	1502	713	465	1151
ENSG00000226067	115	235	335	120	204	206	137	121	177	142	215	465	94	265	210	160	58	463	126	105	144	142	64	107	170	52	104	134	151	145	61	43	103	64	127	110	524	179	75	91	145	168	142	142	172	183	158	118	98
ENSG00000119711	199	148	188	146	305	122	82	155	152	254	77	150	9	45	8	37	62	220	1	77	14	198	190	78	372	33	154	255	191	150	203	69	90	231	148	307	152	87	126	65	143	234	174	127	175	376	28	12	189
ENSG00000123689	333	7522	5276	5116	5795	628	5331	1273	1862	4573	15440	2560	39170	4628	90493	9186	1888	4774	85642	1313	59614	193	113	1109	837	79497	29269	7111	66919	515	620	36580	833	35	6917	648	1996	9409	30776	41606	24879	9474	843	1987	3646	4250	15102	9985	1697
ENSG00000115590	1125	1847	21537	1846	3496	802	3815	3970	412	2952	4049	2440	2682	40652	19555	8945	944	3977	4896	644	5455	539	94	946	645	4688	4304	1117	3241	5917	2493	2625	1999	581	4006	600	1054	1332	3035	10061	3154	9646	736	13152	50797	1553	13975	22293	30523
ENSG00000228863	3	77	14	17	118	14	19	13	31	13	214	239	88	14	85	250	0	35	593	7	466	23	14	27	30	591	125	49	159	26	16	185	74	7	17	40	24	157	10	116	219	184	18	117	22	23	38	206	134
ENSG00000145423	1	0	4	3	17	0	1	0	0	11	6	0	1	0	0	2	0	4	0	1	0	0	0	1	5	2	11	0	18	0	0	26	0	2	0	0	12	0	19	0	1	0	0	0	0	2	0	56	8
ENSG00000138028	2	2	17	1	7	7	9	2	0	9	0	5	0	18	0	0	0	7	0	1	0	4	3	19	8	6	4	1	1	0	9	4	10	1	1	0	5	2	0	1	3	2	1	0	7	4	1	0	2
ENSG00000136930	1363	1098	831	1202	1060	1529	966	853	689	711	380	2234	168	656	312	281	1102	1456	186	622	319	1454	826	1212	1567	148	841	1035	943	2609	732	351	1342	711	676	625	700	795	641	585	647	1401	778	789	1320	1504	360	438	1191
ENSG00000172037	1341	1101	435	174	1078	167	213	257	205	931	269	238	30	251	10	60	253	568	9	631	31	795	532	248	1293	66	299	433	790	261	308	217	161	874	369	511	107	346	359	158	289	409	732	414	352	815	83	11	523
ENSG00000119599	171	114	52	56	127	97	70	86	62	143	44	90	5	39	0	10	60	110	0	31	7	201	71	22	143	6	42	76	67	64	69	39	86	75	32	73	137	73	30	12	29	43	113	98	61	144	18	4	79
ENSG00000171530	975	725	598	1391	1142	856	699	832	753	582	353	1190	393	903	685	367	746	1448	185	711	361	1030	617	1206	1178	251	790	752	937	1389	598	439	1231	538	599	627	869	1038	486	595	558	1024	811	787	782	1073	277	609	1089
ENSG00000198561	246	222	72	246	204	179	123	133	171	129	114	81	28	89	10	21	88	188	2	103	23	95	61	118	90	14	57	57	99	42	44	58	32	57	44	91	37	55	53	56	38	47	59	54	92	86	35	28	61
ENSG00000163823	2010	2304	1325	1275	1224	2642	2345	1781	1734	1548	5042	3550	3150	838	5323	1788	815	1600	1657	261	3977	4547	2626	1686	6050	6415	2513	3726	4520	2517	2392	1331	1095	2360	2650	1594	1736	3645	5047	7198	9230	12288	2191	4597	4525	2389	8394	2283	6357
ENSG00000258634	65	45	72	5	110	51	23	26	32	66	34	72	21	48	1	15	0	45	0	43	11	27	19	27	58	33	50	51	22	18	9	31	32	34	13	33	96	22	19	19	60	43	35	7	64	79	58	6	55
ENSG00000197361	5	3	15	9	24	16	4	6	1	10	2	3	4	17	0	4	0	15	0	9	1	4	6	20	4	11	5	5	12	7	7	8	0	8	4	2	12	0	8	4	5	7	1	4	4	8	3	0	5
ENSG00000215014	28	51	27	46	62	56	14	74	63	14	10	21	1	13	7	5	15	31	3	13	11	29	4	38	18	12	21	14	22	15	30	18	6	14	16	23	3	15	10	16	34	20	31	32	16	66	9	3	27
ENSG00000285679	4	7	0	4	16	4	0	5	7	5	0	2	0	5	0	1	0	2	0	5	1	10	2	10	2	3	1	1	7	2	1	11	0	3	5	7	0	0	2	0	4	0	3	3	1	2	0	0	6
ENSG00000254087	3255	5627	8961	2893	5737	4534	4634	3999	2716	4124	11650	5610	23964	3928	23468	3826	1689	4289	9777	1016	39464	4609	3425	2433	8659	28579	11619	10645	26513	5101	4161	5004	2254	3329	10275	4366	3421	10684	13327	45188	26941	25964	4901	12735	20044	6515	14781	8321	9891
ENSG00000264350	32	26	37	30	31	40	36	29	30	28	20	109	22	36	18	18	42	84	5	46	11	71	42	44	82	13	50	43	35	63	28	32	8	25	38	24	29	93	20	21	29	76	24	38	67	71	21	22	55
ENSG00000099998	74	20	55	367	134	15	466	26	92	194	68	1064	28	57	126	134	28	147	101	18	173	5	6	401	25	85	40	51	36	72	46	52	53	15	46	9	107	25	68	70	39	372	3	290	2118	504	388	1695	198
ENSG00000139372	519	356	449	679	343	441	456	281	392	386	230	1219	201	454	273	369	348	1261	41	355	147	565	410	407	837	184	512	444	441	432	546	151	469	327	282	381	635	362	229	280	514	1024	411	412	915	697	309	143	683
ENSG00000107863	567	446	253	240	992	596	184	589	285	635	193	257	86	212	101	52	236	231	10	278	54	831	478	175	1058	291	877	648	465	286	457	277	223	674	492	632	469	317	342	374	715	601	708	497	718	920	156	64	870
ENSG00000100504	1360	1554	3742	1175	1629	2124	2088	1351	1344	911	1351	1461	961	3371	4690	363	943	1397	1247	482	5368	1855	1120	377	2011	2372	2062	1625	4087	1658	1596	1127	633	1421	1652	1825	1081	1139	6398	4435	2406	3709	2167	2874	5994	4188	3812	4672	6076
ENSG00000173068	27	39	32	6	15	54	23	14	53	40	5	3	5	11	0	59	3	21	0	14	13	8	8	33	35	13	27	15	10	2	32	20	0	10	18	36	8	10	7	8	18	3	2	3	39	61	13	0	20
ENSG00000104412	508	418	316	287	857	495	218	355	395	483	363	454	276	277	197	126	283	405	261	301	397	619	309	267	672	477	506	714	924	423	356	192	707	391	340	442	376	623	492	303	611	754	565	486	580	692	457	141	649
ENSG00000132361	1486	953	553	1472	1643	1595	997	1227	932	1025	446	2278	150	1030	45	167	725	2015	40	949	69	2436	995	373	1301	118	443	745	777	872	1098	463	487	1180	564	1271	782	500	465	231	543	905	858	791	837	1408	212	93	1300
ENSG00000230337	13	10	5	11	15	9	6	5	6	10	12	3	0	3	0	2	13	12	0	6	0	24	2	14	5	0	5	7	8	1	8	2	0	4	3	11	6	5	6	0	6	3	7	7	3	11	0	0	11
ENSG00000100865	378	388	286	527	343	406	343	278	343	233	195	638	105	275	188	255	372	644	56	152	253	459	300	329	614	82	354	326	316	395	299	122	390	271	302	319	408	344	289	209	229	500	347	402	473	462	182	266	404
ENSG00000152422	159	152	135	103	138	175	84	145	145	85	109	112	64	115	81	40	86	153	69	40	52	232	145	105	284	50	141	173	219	183	142	70	140	130	132	149	101	200	150	188	184	357	238	181	335	341	113	171	234
ENSG00000115756	2347	2289	1483	2051	786	1898	2592	2019	1588	1554	1038	1589	5755	2924	8275	1889	1537	3507	406	527	6517	2592	1779	905	2303	1465	2027	2583	4220	2189	1265	511	633	1645	1910	1950	1177	1856	2401	2386	2409	2148	1800	1547	2620	2448	3312	962	3369
ENSG00000184787	1442	1559	1049	2522	1438	1315	1382	1267	1289	1057	512	1596	278	1393	120	358	899	2844	42	641	240	2162	1189	932	2767	313	744	901	938	878	1170	359	835	1096	568	1393	1336	810	400	302	765	1256	1598	1047	1777	2142	509	177	1672
ENSG00000148840	427	394	284	250	364	500	263	300	230	555	171	748	97	301	67	51	156	466	37	254	69	552	298	88	673	98	235	311	255	259	358	118	218	336	164	405	554	188	113	102	278	351	335	271	493	394	107	23	503
ENSG00000112739	946	903	651	784	1488	1096	589	689	815	1030	615	1757	385	1008	192	172	430	1343	63	565	129	1546	1005	314	1691	922	831	978	830	619	894	440	758	1045	461	1234	1305	795	438	345	1089	1193	1222	995	1216	1365	759	143	1531
ENSG00000162572	40	41	30	37	81	95	50	49	11	27	17	148	3	64	0	7	17	60	0	55	5	33	21	25	36	21	20	26	22	7	1	32	2	16	1	28	15	11	13	3	16	5	34	3	5	36	16	0	22
ENSG00000221968	378	221	204	193	158	446	177	151	150	289	80	254	44	255	3	28	167	247	12	112	55	285	245	253	424	265	404	262	230	222	151	92	94	220	85	162	148	110	38	87	276	138	114	130	183	380	131	67	252
ENSG00000143575	890	900	610	828	847	961	890	701	747	559	359	1412	337	562	183	465	849	1201	229	604	286	929	637	619	1215	288	785	954	828	1114	512	297	728	486	509	668	959	758	491	462	616	1161	732	738	856	1389	439	258	842
ENSG00000119862	125	167	186	110	198	114	252	128	61	409	415	41	174	557	59	63	160	135	133	67	317	213	94	59	273	510	415	233	569	43	133	312	54	143	147	223	117	245	205	140	422	250	139	731	955	214	1706	80	382
ENSG00000213366	23	19	43	1	236	81	8	74	48	94	8	85	6	20	2	0	8	53	0	84	13	54	19	10	105	16	48	20	9	21	7	21	17	7	4	19	37	14	6	10	12	3	46	3	25	124	39	2	60
ENSG00000104808	74	68	29	170	47	34	134	43	46	42	11	39	12	27	7	17	111	91	10	49	10	200	72	21	185	10	29	38	23	33	46	24	19	97	52	57	8	32	5	7	31	12	55	37	15	74	14	10	54
ENSG00000134371	524	399	519	250	579	468	239	408	403	476	373	381	221	279	393	166	227	460	384	170	286	863	554	206	1222	305	603	674	730	453	667	254	373	589	505	662	965	555	480	589	789	1394	792	668	1260	968	517	237	824
ENSG00000075303	408	352	165	215	338	269	282	468	271	292	359	258	330	394	1257	130	238	348	13	74	333	875	430	126	585	387	488	888	608	479	618	159	347	412	319	760	395	785	316	758	685	2179	798	570	741	1004	439	391	1116
ENSG00000280828	0	0	1	8	1	4	3	5	0	2	0	8	0	18	0	5	0	2	1	1	3	18	5	4	15	21	10	21	11	3	8	2	0	6	2	10	14	6	0	6	16	4	7	4	18	5	10	0	30
ENSG00000187140	0	0	0	0	3	0	1	4	0	0	0	7	0	48	12	2	0	0	9	0	2	0	0	6	0	2	9	0	1	27	3	2	0	1	0	1	0	1	0	3	4	10	0	0	0	0	3	7	20
ENSG00000167992	2	7	778	10	8	720	5	55	13	12	11	49	35	6	0	49	34	7	0	15	10	63	36	9	26	84	8	10	12	3	5	16	3	4	4	4	31	3	4	9	32	6	2	0	16	6	7	53	9
ENSG00000115128	770	724	789	623	693	640	568	481	588	466	689	683	533	705	567	354	529	1051	224	419	691	543	432	495	887	316	693	737	1040	577	405	242	614	340	485	383	684	701	471	619	617	1179	521	574	1260	800	755	627	709
ENSG00000054116	1192	1184	767	1013	738	1021	1037	929	954	715	552	1411	988	807	430	550	629	1444	112	485	903	1202	713	580	1244	472	661	959	976	994	583	291	472	631	709	739	914	899	540	645	825	1460	870	938	1176	1406	628	564	1054
ENSG00000137575	9177	10375	10636	8613	8477	11513	9356	9712	7539	5775	19608	7539	28004	10635	32977	7405	5284	13808	10608	2813	51904	17043	9519	5455	18617	25485	22042	21077	38198	12982	11326	8572	6730	11423	14587	12823	5367	16043	18595	50874	35210	37587	14289	20015	33483	18701	27308	12169	21963
ENSG00000135945	452	341	385	384	647	424	304	334	237	579	232	625	113	360	156	98	204	552	41	300	76	458	308	160	637	285	330	374	287	213	289	200	119	278	118	382	554	235	173	105	313	437	380	309	498	683	157	60	462
ENSG00000147416	8174	7025	4599	6013	4447	8608	7075	6350	8104	4555	8951	9634	18681	7602	17328	9291	3491	12508	5788	1731	21718	9617	5833	3909	8749	25206	11409	10741	15649	5933	8249	4281	3328	5993	8017	8560	4535	9818	7662	27266	19704	20736	7640	9777	17691	11469	13781	5370	12403
ENSG00000180066	4	5	6	4	8	8	5	6	8	6	4	22	1	5	0	4	0	16	0	13	2	8	8	9	4	2	16	4	8	7	2	18	0	6	7	32	7	3	5	0	5	1	17	2	4	8	0	0	4
ENSG00000204261	276	369	789	210	192	226	290	139	410	298	620	977	243	390	236	763	86	499	438	209	609	226	168	399	719	366	402	297	415	358	180	195	373	126	198	131	783	450	298	173	590	990	353	262	678	460	595	305	311
ENSG00000204389	1065	1631	1040	1946	2004	940	1676	1791	2071	1401	1933	3456	11773	2142	5161	3545	1555	4461	8653	4865	10105	1300	711	3769	1128	5475	11813	9179	9495	1942	790	3080	3148	1197	891	768	1068	3332	2531	6647	2510	1591	994	652	1118	695	4266	1351	2394
ENSG00000170899	355	13	161	17	119	34	13	50	21	338	74	47	9	11	1	10	42	88	0	67	4	35	32	41	184	5	20	66	80	30	28	31	18	98	50	12	30	11	120	9	12	10	23	18	49	36	7	2	59
ENSG00000177674	1268	1916	1075	2193	1484	1138	2864	734	1268	707	3339	4062	3227	4152	2526	3478	688	2954	658	955	4633	1173	657	1381	1055	2312	1761	1435	2544	1848	790	745	580	505	1259	752	888	1324	1176	2928	2488	5082	752	2325	2762	1943	2017	4878	2177
ENSG00000204439	548	692	527	648	431	518	484	414	717	349	425	693	293	504	301	255	288	805	125	191	233	642	323	354	681	137	274	399	478	386	248	135	285	394	358	430	769	377	283	463	415	1026	529	528	752	632	446	221	504
ENSG00000157181	273	233	238	163	446	332	153	218	151	328	102	213	67	118	45	33	206	193	24	127	100	473	252	126	629	140	268	404	316	264	284	196	148	294	231	388	241	225	165	135	326	487	361	300	451	530	196	57	439
ENSG00000186047	23	56	37	44	18	21	46	62	39	38	65	28	106	47	96	52	1	61	9	7	22	104	42	20	64	45	53	98	72	162	72	60	59	38	101	189	42	160	34	73	116	1096	62	126	188	155	91	127	84
ENSG00000163191	16673	16344	11643	21858	12626	11865	20109	11879	9498	5733	11276	18577	7308	14259	16832	11013	12334	24722	7201	7359	16107	13830	7557	10046	13991	5832	11699	11282	17093	11394	7491	5333	5702	8421	9451	9486	4975	9918	13037	23956	14610	20492	11213	12207	22515	14659	14410	19822	17105
ENSG00000136383	182	256	92	408	713	112	78	904	151	129	36	49	48	56	12	25	104	105	0	113	29	723	156	35	346	103	129	250	118	258	198	122	48	502	49	554	36	179	79	72	210	250	830	160	78	190	89	5	498
ENSG00000197969	284	171	219	117	555	330	82	277	198	479	127	429	37	127	34	38	66	280	6	151	40	497	301	76	755	69	265	286	192	94	245	167	158	388	161	379	1039	93	176	110	227	224	462	137	271	682	140	4	462
ENSG00000087258	10	35	120	6	4	35	23	0	25	114	10	38	5	7	4	17	0	77	0	7	6	18	14	20	674	7	75	12	51	8	22	15	0	11	5	2	385	5	24	4	6	12	2	3	59	44	63	2	33
ENSG00000189180	358	294	612	224	1168	413	158	294	235	484	209	249	131	259	138	47	128	317	28	310	93	449	244	151	682	347	414	383	391	153	278	165	188	335	263	287	695	226	264	226	382	522	369	282	808	590	442	163	623
ENSG00000120798	195	115	100	81	270	220	58	132	96	192	87	271	25	83	0	5	51	147	0	105	10	206	149	52	283	49	166	126	105	89	71	130	108	168	66	174	205	107	76	44	95	67	149	71	104	212	76	7	155
ENSG00000179144	102	339	518	107	27	229	88	100	853	325	489	2514	10	162	0	103	27	1115	96	22	17	394	160	118	433	16	129	48	143	167	96	15	457	61	132	45	2238	162	105	16	148	442	83	208	218	240	131	14	99
ENSG00000141452	426	459	426	249	552	466	265	357	358	465	242	827	241	361	319	125	295	448	73	237	242	630	326	199	786	362	503	556	555	408	273	161	586	406	306	484	773	391	293	386	585	674	442	425	716	631	496	252	703
ENSG00000132185	0	2	17	0	0	1	48	1	6	16	0	2	0	9	0	0	0	10	0	1	3	0	2	21	24	0	110	0	44	1	26	9	524	0	3	1	34	3	1	1	6	5	0	0	4	5	4	0	2
ENSG00000274020	38	28	50	20	37	56	27	22	31	35	35	93	26	60	28	51	19	62	29	12	9	93	39	26	59	51	22	30	26	66	29	24	35	32	10	28	60	55	19	23	63	90	36	32	37	36	20	16	67
ENSG00000111537	4	45	38	4	0	17	1	10	114	53	488	1260	4	12	0	5	3	86	248	11	23	104	83	85	178	39	34	19	38	26	1	2	259	7	5	5	1660	48	21	1	53	14	4	7	0	46	8	1	14
ENSG00000158246	195	3	105	4	65	7	7	20	0	290	12	42	5	56	0	1	17	131	0	163	4	5	20	63	107	5	32	32	31	2	19	24	0	69	23	7	11	3	30	15	10	2	3	2	103	15	8	0	12
ENSG00000173545	664	627	522	566	549	610	505	471	486	406	315	735	529	469	604	260	442	653	118	300	597	747	448	439	832	348	526	820	922	667	550	189	539	492	479	465	755	447	375	422	605	1076	503	696	721	801	462	323	702
ENSG00000141741	691	684	520	730	705	585	717	512	590	491	534	945	667	688	717	701	725	1255	156	628	684	597	424	673	687	506	626	631	910	625	292	328	434	336	435	372	790	680	371	515	542	910	468	525	793	833	423	479	698
ENSG00000116030	1329	1174	1129	934	1178	879	894	883	1055	965	839	1206	667	1061	880	324	742	1186	313	628	1158	1426	956	651	2178	465	1394	1281	1411	1318	875	453	781	843	1032	915	1522	1307	1218	1212	1013	1857	1224	1351	2161	2042	870	1127	1327
ENSG00000189013	11	0	34	0	2	6	3	3	10	69	4	50	0	5	13	13	12	5	2	0	11	138	32	1	11	9	9	0	4	12	4	8	63	1	10	3	71	13	10	33	28	8	1	0	7	12	0	7	2
ENSG00000179750	67	21	10	2	26	8	16	78	36	36	53	139	5	9	11	0	31	21	178	13	33	17	20	4	57	18	84	56	73	0	13	104	284	33	9	11	37	7	86	55	0	12	12	14	64	136	46	20	47
ENSG00000186625	209	225	195	142	288	225	114	192	178	259	160	251	118	218	148	82	142	303	27	205	68	262	119	147	355	91	189	262	247	172	147	99	169	180	162	160	329	139	156	248	185	388	187	214	425	305	190	146	281
ENSG00000117118	1224	1081	874	645	768	1701	830	942	784	563	578	886	439	745	318	167	694	844	141	359	584	1590	1006	496	1274	247	911	1055	1064	1107	800	297	1037	709	584	974	681	1238	684	681	989	1856	707	930	1486	1815	556	490	1348
ENSG00000167600	185	338	155	207	761	211	257	67	145	369	112	212	31	27	1	20	130	126	7	364	41	425	205	192	608	70	626	286	394	133	180	358	20	163	231	182	102	115	305	200	236	186	87	200	164	462	36	7	246
ENSG00000228857	4	12	7	25	3	8	7	1	3	1	9	6	11	8	12	15	1	34	11	1	9	1	2	1	2	10	12	4	4	4	0	5	19	1	0	7	6	14	2	5	12	12	4	7	5	18	4	12	7
ENSG00000100883	726	651	683	365	1095	744	407	656	548	867	361	698	513	463	544	168	350	581	767	318	865	1409	835	526	1504	1141	873	1428	1311	1004	757	416	884	805	625	996	895	789	608	931	1360	1533	1000	828	1463	1141	749	303	1362
ENSG00000266236	4	5	21	1	10	4	17	6	2	17	2	18	14	3	0	0	0	1	3	6	18	5	6	1	11	39	14	14	15	1	0	29	0	1	1	5	19	6	1	6	8	6	1	3	9	4	26	5	20
ENSG00000227757	0	1	1	0	0	0	0	2	0	6	0	2	6	3	32	7	7	6	4	0	7	0	0	3	2	11	6	6	5	0	0	1	0	0	1	1	0	1	1	17	2	21	0	8	22	16	0	17	7
ENSG00000236008	11	4	9	10	19	4	5	11	1	4	5	3	2	15	3	10	5	9	0	13	2	10	8	18	22	19	20	14	10	7	5	13	0	8	3	4	8	4	0	6	11	3	16	4	16	13	8	8	8
ENSG00000160888	2236	4910	6817	2876	6930	1741	4164	5547	4102	8756	8601	8070	10983	5509	11095	7495	2629	7678	15814	9315	33487	2104	819	8454	4187	18809	8244	3393	21512	1643	1270	6617	1133	926	4570	1189	4876	2687	8047	14798	7413	5816	1040	2398	6162	2466	8351	3965	2967
ENSG00000165233	462	367	737	248	303	957	625	373	254	421	323	1310	612	779	1340	252	278	678	324	247	1013	428	282	595	623	740	883	589	583	555	237	308	434	236	393	205	731	318	618	2078	829	544	225	360	1695	760	925	805	790
ENSG00000165406	536	489	1432	289	404	677	316	447	394	555	358	346	485	485	418	147	130	428	69	169	264	511	419	117	1373	572	454	557	761	267	289	179	165	422	509	437	1307	371	305	455	985	1558	507	507	1132	841	688	947	742
ENSG00000172432	1425	1393	819	647	1285	1391	912	1094	888	715	729	1468	813	714	986	680	623	1029	1066	368	1080	1857	1050	389	1648	1530	1443	2113	1297	1051	556	585	446	1258	630	1676	758	995	772	1659	1666	1834	1794	1087	1793	1977	1085	646	1810
ENSG00000111907	120	64	114	66	128	399	34	36	53	135	52	23	11	16	3	17	42	50	2	30	21	115	106	25	96	8	30	56	127	16	37	33	12	100	47	98	38	65	141	19	24	48	266	19	49	154	11	4	161
ENSG00000112305	973	682	663	1444	538	602	664	509	467	544	310	1471	377	716	518	754	507	2116	110	415	414	726	512	594	1083	188	502	599	727	417	511	225	639	550	539	476	753	470	314	379	499	960	427	645	948	816	358	286	884
ENSG00000137133	7	5	3	4	27	18	9	26	3	8	2	21	1	3	0	0	2	2	0	7	1	5	3	3	9	0	11	9	2	1	3	0	6	6	0	4	4	3	1	1	1	1	3	3	1	4	0	2	1
ENSG00000147533	766	885	944	424	949	578	516	753	529	681	994	643	1244	904	2148	233	409	775	290	236	2648	961	695	274	1451	2045	1481	1148	1976	1046	635	495	351	644	1266	703	1166	1033	1208	3446	1539	2020	864	1213	1976	1367	1422	1239	1392
ENSG00000177294	0	0	1	0	4	0	0	1	0	3	7	56	0	0	0	30	0	0	23	1	0	0	1	7	5	6	0	0	2	2	0	5	0	2	0	0	7	8	0	0	23	10	0	0	0	5	1	0	1
ENSG00000237217	0	1	4	0	1	0	0	0	0	2	0	0	1	0	0	0	0	1	0	0	0	0	0	0	2	12	5	2	1	0	2	0	0	0	0	3	0	1	0	0	7	0	1	7	15	0	17	0	2
ENSG00000005187	158	225	52	150	66	28	40	81	67	130	25	23	5	11	4	13	3	45	0	10	4	41	39	20	207	2	17	163	103	38	32	11	28	61	72	87	54	111	51	39	44	26	345	151	119	368	11	22	43
ENSG00000137343	57	58	50	37	309	88	58	63	55	77	38	199	18	64	7	14	17	87	0	173	11	96	71	48	111	43	85	90	82	53	38	78	39	69	14	69	40	45	25	29	54	95	57	42	40	74	59	6	128
ENSG00000170909	3507	2428	1204	5415	1745	4190	3103	3754	3467	918	1596	6033	1516	3818	2436	3296	2847	5010	644	901	2311	4596	995	1156	2534	1188	1262	2198	1899	3706	1949	954	1127	1867	1084	2150	389	1286	983	4455	1477	3537	3518	1813	3577	4266	1411	2980	5949
ENSG00000130518	90	26	66	35	216	25	140	20	24	140	56	166	54	117	40	116	7	69	3	222	83	3	24	143	102	200	163	58	68	7	11	79	1	17	22	9	82	67	11	17	120	42	23	22	135	44	242	10	113
ENSG00000151093	79	73	57	47	90	71	51	65	65	59	48	91	99	22	129	31	71	70	19	34	83	116	65	32	120	78	91	118	118	100	47	22	68	53	34	75	48	74	86	29	44	82	85	64	68	89	55	19	99
ENSG00000136250	236	698	711	320	453	222	511	263	930	756	404	1071	365	448	821	360	120	633	365	95	952	685	401	177	1627	739	1412	808	1175	403	398	358	135	148	809	267	1111	395	553	1116	670	2589	531	485	1194	922	224	1219	800
ENSG00000127578	11	39	46	53	193	29	36	16	33	28	10	54	9	18	0	7	11	38	0	56	2	3	2	9	21	6	7	30	13	17	3	1	0	19	6	16	13	18	4	7	7	15	48	14	11	35	9	2	16
ENSG00000141084	304	291	400	137	1107	378	167	276	242	334	104	399	85	247	54	62	138	158	16	383	68	359	271	136	576	86	406	328	389	232	205	212	81	345	217	253	725	149	218	153	248	597	298	214	343	404	141	161	453
ENSG00000231074	237	264	244	246	563	304	211	188	148	324	126	386	62	131	34	73	106	461	15	218	82	353	240	144	430	146	231	205	265	189	188	152	144	159	142	252	650	157	136	97	189	352	354	169	344	410	157	21	263
ENSG00000119227	85	48	28	51	115	67	43	60	61	46	13	35	2	26	0	5	14	52	7	38	3	90	21	35	55	0	11	40	26	18	15	21	28	69	16	50	10	14	16	11	14	15	21	23	29	59	2	1	57
ENSG00000230043	25	24	8	27	5	23	19	28	19	2	3	17	12	18	54	3	5	26	5	3	15	17	12	11	13	9	7	13	17	15	5	5	4	4	5	6	5	26	9	24	16	20	17	17	14	13	7	4	16
ENSG00000185339	3535	1081	2052	1273	1243	5970	603	3062	2084	406	390	3836	107	682	46	3113	1201	2233	293	974	184	4175	959	1583	3074	113	769	869	1214	2572	1277	148	2409	2084	1438	1013	264	1238	669	764	1423	3167	1446	782	1473	1628	164	342	4140
ENSG00000184471	0	0	0	3	71	8	0	0	0	19	13	48	2	37	0	2	0	0	0	48	0	0	0	15	0	1	7	5	13	0	0	10	0	1	0	0	3	0	0	1	1	0	0	0	1	4	1	0	0
ENSG00000128340	2032	4864	6301	2465	2669	4641	4839	3033	3177	2171	5417	7657	8680	3238	12184	1274	1477	5058	3457	269	23716	4540	3003	1390	4576	6672	6456	4001	13791	3406	2355	3082	4076	1038	4114	2970	10026	4519	9023	15797	9482	6478	2800	6697	10370	6660	9608	8577	5453
ENSG00000198843	1601	1510	1738	1300	1285	1258	1247	1238	1179	1302	1121	1001	563	1358	1111	531	876	1842	327	479	974	2649	1934	714	3631	450	1905	1833	1539	2838	1748	466	1140	1365	1518	1762	1564	2817	1086	2418	1881	3738	1972	2282	4618	3321	1721	2009	3068
ENSG00000125835	1639	1636	1334	1402	774	1609	1698	990	1424	989	609	2880	590	1595	537	670	1197	2632	389	683	715	1355	871	1254	1827	375	1107	1150	1231	1394	951	461	1831	663	817	810	1983	1041	816	721	756	1350	810	895	1956	1912	756	517	1196
ENSG00000255240	1	0	5	2	0	0	0	1	14	12	0	1	0	0	0	0	1	7	6	0	0	5	3	2	11	2	5	1	0	3	1	13	0	4	0	1	0	1	0	1	2	0	13	2	2	3	1	0	1
ENSG00000176720	551	97	387	163	102	27	31	65	83	580	33	80	6	19	8	2	108	203	0	124	4	120	83	43	370	2	25	64	66	28	23	43	35	172	31	62	24	40	63	16	33	7	83	82	136	48	14	6	39
ENSG00000132518	20	2	8	1	0	33	2	3	4	19	1	0	0	8	0	6	1	13	0	2	1	3	9	4	94	1	4	0	1	2	4	20	0	1	0	1	17	0	1	0	1	2	1	3	8	2	3	0	5
ENSG00000130844	1004	214	250	459	365	811	337	578	305	511	128	526	45	251	17	108	224	285	51	318	63	396	561	196	750	79	987	436	322	243	1471	103	164	315	259	510	232	462	316	95	336	285	285	208	314	3304	74	6	570
ENSG00000208028	5	2	19	0	10	6	7	18	1	27	0	8	11	7	1	12	0	2	2	11	37	4	5	3	18	349	45	31	32	3	4	9	0	4	6	9	6	13	16	20	35	4	0	1	21	11	43	11	13
ENSG00000126562	3	0	7	1	48	4	1	0	0	10	9	5	0	5	0	5	0	1	0	3	2	0	3	2	1	2	1	4	2	0	0	10	0	0	0	0	1	0	1	1	2	0	0	1	0	2	5	0	4
ENSG00000144810	220	0	213	11	0	33	3	9	5	558	0	36	4	1	0	4	3	90	0	38	1	17	84	0	380	0	3	0	1	1	14	19	6	136	22	14	5	1	15	4	1	2	2	5	146	13	18	1	5
ENSG00000244055	32	60	35	17	60	28	25	51	58	56	38	163	6	41	3	7	21	62	0	24	5	46	40	25	55	19	32	29	15	19	21	7	10	40	16	46	39	22	6	5	60	24	46	19	21	68	27	17	81
ENSG00000114127	391	241	504	206	642	463	205	422	342	364	830	1487	189	219	340	621	118	460	2571	162	739	839	395	357	1059	1222	785	603	589	308	514	338	578	534	278	715	1608	1580	732	716	2806	1733	874	471	1598	1082	593	140	841
ENSG00000206149	82	77	61	15	83	111	24	75	67	108	22	110	7	71	1	9	44	30	0	39	6	123	112	15	155	27	43	62	40	54	46	43	27	76	18	95	139	48	23	14	49	35	86	38	61	118	29	6	115
ENSG00000184216	4286	3485	2782	1624	2247	4747	3406	3174	2320	3186	1222	6217	8784	3115	13202	1434	1993	3591	422	1101	7582	3894	3154	2084	4928	11860	3242	4066	8815	4083	4189	1547	1408	2502	3227	2900	2783	2786	2533	8741	8297	7402	2570	3044	7090	4898	4869	2290	5188
ENSG00000142408	0	0	1	1	27	1	1	0	1	7	0	4	0	5	0	11	0	1	0	3	4	0	1	23	1	0	6	1	1	0	0	9	0	1	0	0	8	0	0	0	2	0	1	0	9	30	12	0	0
ENSG00000188404	238	1155	6922	754	1420	661	2161	610	1236	2009	8913	4987	4374	5722	4205	4847	294	2307	14900	140	8886	182	180	334	3905	3422	5820	970	9346	909	984	2209	2921	339	2966	384	1835	2484	12253	7789	6759	4565	702	2876	13102	1914	10482	4669	7587
ENSG00000088543	98	68	174	53	116	183	75	120	59	109	37	55	11	65	0	7	67	128	1	35	6	114	81	19	172	7	50	58	55	41	38	21	8	53	47	61	206	97	30	20	32	70	82	39	189	183	172	7	89
ENSG00000103064	356	289	363	115	705	451	173	170	255	662	212	678	34	391	7	74	103	457	9	201	33	504	403	93	908	107	238	205	264	156	327	85	307	329	218	237	1269	192	104	88	179	303	235	150	572	826	235	19	496
ENSG00000145107	78	30	6	113	4	5	78	46	14	12	5	24	16	61	16	6	145	105	1	11	11	222	74	140	23	24	43	126	59	54	45	27	51	160	12	28	4	25	3	14	107	40	12	14	29	108	27	8	222
ENSG00000286314	1	4	9	17	16	15	22	4	9	4	16	97	60	34	65	269	0	81	37	17	61	2	0	15	2	17	54	7	6	1	0	22	1	0	0	0	3	4	1	23	10	2	1	0	1	0	7	3	4
ENSG00000275131	112	102	103	40	185	147	31	163	52	94	19	81	22	13	4	9	33	60	10	32	12	277	206	37	240	132	135	124	75	84	95	73	47	142	35	201	333	71	23	52	112	42	139	97	51	228	47	9	196
ENSG00000067646	0	17	135	65	0	163	0	137	0	188	82	124	44	0	43	17	16	115	0	0	16	207	125	2	379	66	161	178	112	96	128	0	53	1	0	0	0	93	104	0	143	0	213	0	329	426	11	0	0
ENSG00000170161	3	12	4	17	25	1	7	13	27	17	8	4	0	11	0	1	5	22	0	5	0	7	3	5	4	0	11	5	6	1	4	10	0	8	1	7	6	5	4	4	5	5	11	2	7	19	1	0	6
ENSG00000105865	33	27	24	31	63	42	26	26	27	34	22	28	9	5	5	14	12	27	0	29	2	47	14	14	59	2	13	25	36	16	17	23	29	16	4	29	35	16	4	8	17	19	33	26	19	44	13	6	37
ENSG00000179044	12	20	11	93	15	28	24	17	20	8	40	534	5	12	2	947	26	102	178	20	11	19	12	118	15	9	6	9	21	56	11	26	8	10	5	4	7	44	7	3	48	86	25	9	7	15	6	0	12
ENSG00000102144	6651	7883	8351	4640	5501	6612	5568	6581	4241	4921	2967	3760	7424	4586	15007	1274	3287	5944	1521	1664	11814	11453	6355	3314	12933	5884	9793	8288	18135	9973	7796	2499	4895	6311	8591	6376	7803	6999	9352	12551	6236	14235	8015	10038	16956	12342	6807	5898	10154
ENSG00000204872	3	8	1	5	0	7	3	6	5	3	1	19	0	8	1	5	0	3	0	0	0	5	4	2	6	0	0	0	2	6	1	0	1	1	1	0	0	6	1	0	1	11	7	3	1	9	0	0	6
ENSG00000099250	1477	1272	430	526	558	2107	1019	940	1202	531	296	166	123	179	3	25	307	909	12	257	27	2531	905	399	2591	121	715	1248	887	562	3035	301	391	2091	1141	2822	338	913	431	579	1507	1892	1763	1222	2076	3641	563	72	3098
ENSG00000164751	464	406	439	310	589	450	243	330	292	353	234	303	167	152	286	99	205	320	53	207	91	478	344	213	802	94	278	431	253	493	227	175	290	268	300	287	478	529	303	402	310	589	566	424	703	794	150	421	513
ENSG00000150459	2041	2125	1713	2286	2673	2137	1515	1566	1610	1488	1255	1712	961	1568	1001	475	1635	2200	949	1439	931	2312	1390	1518	2931	539	1707	2176	2445	2241	1242	797	1640	1338	1346	1518	2000	1862	1494	1329	1523	2863	1906	1939	2564	2578	1260	1024	2303
ENSG00000111229	4824	5799	5169	5771	3062	4964	5201	3856	3742	2330	3206	3932	3436	4964	6055	1940	3094	5070	2464	1330	6932	4724	2986	4025	5704	2477	4945	4613	5929	4632	2824	1534	3414	2601	3310	3210	3834	5174	4176	5604	4294	6649	3752	4870	10383	6994	3973	6894	5288
ENSG00000150347	576	129	377	630	538	579	155	465	238	514	421	1638	151	432	583	487	283	637	292	496	688	439	297	607	598	599	1209	328	395	196	414	254	452	269	335	228	886	190	351	1574	990	668	184	564	300	1078	401	115	408
ENSG00000118680	6082	4808	6270	4501	4515	3361	4417	3411	3339	4520	3951	4037	3036	5104	5957	1476	3414	6357	1932	2354	6197	4777	3295	3232	7206	2717	5074	5144	6368	4999	2666	1852	2584	2986	3912	2870	5261	4744	4623	7863	4160	6582	3869	4891	11983	6864	5401	6495	5639
ENSG00000110237	246	31	121	45	825	140	33	49	29	445	72	114	12	33	9	3	88	74	3	223	18	140	149	39	274	40	68	118	174	35	60	71	8	173	62	105	42	43	85	57	60	68	74	42	209	97	78	39	70
ENSG00000220323	29	55	31	12	333	77	21	56	17	94	56	50	47	42	11	14	10	48	6	77	50	59	47	59	44	103	193	80	78	34	21	90	21	38	17	26	26	20	11	28	86	104	14	19	46	30	129	25	69
ENSG00000158825	36	249	1121	171	69	100	881	75	43	185	432	113	394	662	2589	246	92	277	313	29	1163	20	44	97	83	402	363	237	304	150	62	262	41	20	239	36	122	117	826	1726	534	592	74	126	860	217	490	1372	512
ENSG00000135632	317	226	145	316	331	289	245	241	218	174	89	349	22	161	4	35	92	358	6	106	18	343	200	124	281	20	109	199	221	223	236	54	146	188	148	227	275	142	61	67	102	157	264	221	232	334	59	34	258
ENSG00000172830	638	443	581	173	970	499	254	384	174	441	168	692	92	396	112	35	121	259	34	391	60	456	231	107	533	185	214	319	444	169	151	188	53	303	243	338	298	186	370	196	318	293	399	280	615	524	348	152	399
ENSG00000278989	20	5	1	6	13	23	8	13	3	0	3	2	0	0	0	1	1	6	0	5	1	15	9	2	16	1	1	3	7	4	2	14	6	24	3	11	2	10	0	2	6	0	7	3	3	1	8	0	14
ENSG00000181896	100	202	267	180	192	286	146	115	163	149	170	604	65	132	42	94	66	493	49	86	25	278	136	68	323	30	152	154	111	167	112	68	316	107	59	90	923	164	46	75	125	279	126	124	262	237	165	55	168
ENSG00000103653	2111	2967	3248	2988	1656	3861	3935	1721	2938	2001	3442	9432	2372	3102	3037	1574	1484	6282	766	767	2253	2839	1643	1367	5022	1912	1758	2576	3606	2235	1886	848	2458	1837	1872	1758	6041	1884	2237	5686	3745	6934	2296	3783	5863	3939	2398	3609	3639
ENSG00000122557	772	685	1047	630	561	617	445	693	525	636	542	723	365	434	417	330	244	874	232	174	333	963	645	285	1578	425	654	898	751	588	536	242	688	615	634	638	1509	610	425	1033	891	1618	934	798	1837	1402	584	386	1198
ENSG00000196628	139	221	167	187	598	170	205	109	287	299	297	973	41	181	118	473	77	398	212	336	84	99	92	359	902	101	681	176	372	108	179	142	1244	90	177	83	402	111	205	192	251	691	140	74	129	253	160	34	167
ENSG00000186714	6	5	9	11	14	4	4	5	4	1	0	98	0	12	1	26	1	25	5	15	3	21	1	20	7	4	5	4	8	1	5	12	55	4	8	0	0	3	1	5	1	3	1	1	5	10	4	5	2
ENSG00000171631	29	45	28	54	54	52	99	6	64	78	62	693	11	20	14	22	21	56	26	28	40	60	25	141	215	93	45	38	90	121	26	34	115	8	31	7	86	147	44	41	85	362	11	35	163	66	76	66	76
ENSG00000102543	80	85	139	52	221	142	39	115	71	100	82	123	38	85	88	52	55	82	219	86	88	123	61	56	164	125	123	113	105	88	69	131	70	117	101	84	216	81	116	93	142	182	131	82	145	203	86	36	166
ENSG00000180233	216	217	281	140	303	304	91	255	241	257	147	197	92	165	85	64	161	192	289	101	136	501	337	282	745	231	588	389	355	374	270	170	319	277	270	462	682	388	196	600	576	1253	461	363	592	679	147	92	619
ENSG00000197465	12	5	10	2	2	3	3	2	2	7	0	1	0	1	0	0	0	8	0	2	0	15	7	8	25	2	4	0	5	0	5	0	0	3	0	4	3	2	0	0	6	3	7	5	2	9	1	5	2
ENSG00000211638	0	23	17	0	0	0	23	0	84	0	0	10	0	1	0	0	0	4	0	0	0	0	0	1	0	0	16	0	12	0	7	0	0	2	1	3	0	2	3	0	1	13	1	0	6	38	7	0	0
ENSG00000285851	3	2	14	2	8	1	0	3	9	11	10	1	20	0	4	5	0	4	0	2	9	4	3	1	2	68	28	9	6	2	3	26	0	4	3	4	0	4	2	9	27	4	3	5	12	3	32	0	15
ENSG00000198258	1548	1496	1559	2171	1393	1497	1680	978	1129	845	690	1388	828	1605	1299	1063	1666	2512	686	836	1170	1208	855	1665	1486	694	1564	1226	1639	1439	669	779	1438	617	768	631	1589	1607	945	1318	835	1719	921	971	1749	1624	779	1705	1199
ENSG00000137404	175	187	144	98	44	92	246	105	181	93	202	791	149	187	143	297	12	481	36	41	280	80	59	181	208	143	207	125	168	78	89	55	194	73	122	54	204	94	132	257	173	308	80	164	264	205	158	168	152
ENSG00000164897	791	610	590	875	605	797	832	377	967	488	491	3055	648	1061	664	636	444	2026	124	579	518	593	360	669	748	448	488	404	819	414	273	232	1284	346	297	303	753	441	256	336	507	581	326	368	459	838	312	239	486
ENSG00000221916	6	12	4	6	15	18	2	5	19	13	3	14	0	3	0	2	0	11	0	15	2	6	1	13	10	4	8	1	11	2	3	2	1	5	7	5	0	1	3	8	2	7	6	2	9	8	1	1	4
ENSG00000157111	0	7	5	1	13	32	2	6	3	3	0	37	0	0	0	4	17	3	16	29	8	5	2	14	2	3	9	6	14	1	0	28	7	2	1	2	5	2	21	24	2	9	0	3	2	7	3	3	3
ENSG00000253043	0	3	22	21	10	7	21	1	6	9	8	195	24	90	13	80	12	65	18	18	16	1	1	13	0	5	15	0	4	0	1	11	0	1	0	0	4	1	4	5	3	1	0	1	4	1	3	6	0
ENSG00000070756	23647	28269	18352	20485	18755	28100	10857	25925	12946	15635	5831	13828	4983	6038	5620	1163	8631	17549	2074	5211	4890	25191	16202	4220	37769	6058	24247	19997	25471	11514	16748	6189	8516	17568	16489	30104	22720	17019	13367	13067	17007	17631	22453	21927	23678	36421	6881	2281	21539
ENSG00000250616	17	44	182	12	24	6	31	14	1	83	175	15	42	170	6	12	0	81	10	14	24	1	3	7	19	27	68	67	92	3	10	45	18	2	34	5	31	78	19	19	26	63	2	39	356	24	150	63	49
ENSG00000169429	1369	32355	65081	9857	21879	2092	10438	26246	9300	56715	47960	6302	310361	6199	651206	13410	15672	16195	152397	7537	438033	1778	3296	21127	4786	938931	217532	95771	263343	12685	9771	106359	917	1228	152045	6470	20788	89709	201415	702968	241901	53206	10235	13717	81375	19728	268375	44015	11373
ENSG00000213149	1	13	7	1	4	7	3	8	1	7	0	1	0	4	2	0	0	2	0	0	1	11	4	0	11	1	5	5	4	6	4	3	0	6	10	13	8	3	2	4	13	8	10	4	13	9	13	2	15
ENSG00000100154	158	76	57	150	75	95	29	132	91	94	18	42	4	17	5	10	39	75	0	39	1	160	50	12	201	7	20	70	28	27	53	42	10	86	35	152	10	29	27	20	54	24	197	103	28	144	1	4	71
ENSG00000131507	2058	1555	1791	1581	2170	1848	1180	1467	1806	1739	1242	1446	1162	993	826	583	1239	2442	301	881	863	2386	1444	1262	3729	679	2024	2424	2176	2576	1661	716	1138	1702	1795	1935	2515	1466	1366	2004	2553	3296	2043	2331	2730	3179	1063	995	3029
ENSG00000176593	23	31	22	19	101	40	18	16	12	47	6	39	10	10	3	10	3	13	0	2	11	18	18	4	44	28	33	24	6	11	13	47	0	19	4	12	40	19	2	8	17	33	23	19	16	17	25	1	45
ENSG00000144130	9	10	13	7	10	10	11	28	9	20	25	4	30	14	0	13	0	6	3	4	30	9	10	8	7	145	43	24	43	1	2	43	19	6	0	15	3	15	1	7	43	10	8	11	11	17	41	2	15
ENSG00000008853	1833	683	980	486	431	519	302	559	451	1727	110	317	21	99	4	9	329	595	2	159	15	1058	605	68	1274	26	140	296	331	252	257	79	127	872	270	787	241	277	154	62	268	293	853	435	536	627	41	15	431
ENSG00000111696	70	40	61	46	356	47	41	39	39	155	71	110	103	139	9	43	37	80	12	139	63	37	32	32	95	530	77	68	113	20	57	139	12	78	46	20	86	47	36	52	379	82	44	54	76	59	249	3	103
ENSG00000197019	519	599	686	540	380	388	615	567	468	668	415	1180	732	818	724	1169	545	1079	330	841	645	389	263	909	637	417	781	617	912	504	305	376	222	272	606	285	394	425	531	515	546	844	256	371	733	678	751	339	451
[truncated: 59,072 more rows]
[truncated: 36 more columns]

## Sheet: Blood RNAseq
Gene	ICU_001	ICU_002	ICU_003	ICU_004	ICU_005	ICU_006	ICU_007	ICU_009	ICU_010	ICU_011	ICU_012	ICU_013	ICU_014	ICU_015	ICU_016	ICU_017	ICU_018	ICU_019	ICU_020	ICU_021	ICU_022	ICU_023	ICU_024	ICU_026	ICU_027	ICU_028	ICU_029	ICU_030	ICU_031	ICU_032	ICU_033	ICU_034	ICU_035	ICU_036	ICU_037	ICU_038	ICU_039	ICU_040	ICU_041	ICU_042	ICU_043	ICU_044	ICU_045	ICU_046	ICU_047	ICU_048	ICU_050	ICU_051	ICU_052
[truncated: 60,664 more rows]
[truncated: 43 more columns]
