# Supplementary material for: Pulmonary inflammation in severe pneumonia is characterised by compartmentalised and mechanistically distinct sub-phenotypes
Source: Nat Commun. 2026 Jun 23;17:5312. doi: 10.1038/s41467-026-74190-x (PMC13291267; doi:10.1038/s41467-026-74190-x)
Supplement: Supplementary file 5 — Source Data [file 41467_2026_74190_MOESM5_ESM.xlsx]

## Sheet: Cytokines by Pneumotype
Source	Cytokine	Pn1_Median_IQR	Pn2_Median_IQR	Pn3_Median_IQR	Units	p	p.adj
BAL	Basic FGF	8.998 (3.528-14.715)	12.384 (6.426-16.199)	21.734 (13.032-29.303)	pg/ml	5.99e-05	0.000442338
BAL	CCL11	7.248 (1.882-14.349)	2.36 (1.506-4.754)	4.287 (1.52-15.511)	pg/ml	0.13	0.264
BAL	CCL2	613.37 (145.303-1140.857)	343.659 (98.743-822.874)	651.057 (160.979-1002.202)	pg/ml	0.751	0.82869
BAL	CCL27	9.36 (4.372-23.316)	11.041 (6.197-14.937)	13.007 (8.363-25.909)	pg/ml	0.405	0.525405
BAL	CCL3	1.946 (0.912-3.829)	7.211 (3.559-24.266)	34.629 (9.286-208.419)	pg/ml	4.22e-06	6.752e-05
BAL	CCL4	18.416 (5.338-40.278)	33.691 (12.605-90.561)	344.224 (67.916-835.77)	pg/ml	5.5e-07	1.32e-05
BAL	CCL5	10.778 (5.336-18.098)	11.855 (5.968-31.867)	17.188 (11.805-38.867)	pg/ml	0.107	0.223304
BAL	CCL7	10.857 (3.644-30.185)	10.536 (2.337-17.208)	19.358 (6.238-59.916)	pg/ml	0.289	0.45482
BAL	CLEC11A	3759.037 (2822.619-8642.068)	2999.484 (460.76-5873.135)	4351.922 (2344.039-5782.965)	pg/ml	0.589	0.698074
BAL	CXCL1	2160.81 (977.017-3461.918)	4778.536 (2154.862-14499.855)	4098.52 (2631.638-12481.111)	pg/ml	0.000797	0.00402695
BAL	CXCL12	83.251 (23.246-184.638)	34.228 (19.493-60.973)	47.42 (27.299-110.586)	pg/ml	0.274	0.4384
BAL	CXCL8	199.336 (136.103-454.062)	645.38 (247.256-2852.523)	3584.549 (1203.638-10087.028)	pg/ml	3.29e-08	1.5792e-06
BAL	CXCL9	155.692 (32.657-646.065)	503.754 (58.046-3040.105)	440.701 (142.752-5015.557)	pg/ml	0.0308	0.08448
BAL	G-CSF	139.951 (55.89-328.443)	338.79 (128.717-513.109)	1205.082 (389.28-3000.248)	pg/ml	9.63e-06	9.2448e-05
BAL	GM-CSF	1.505 (0.574-2.745)	1.594 (1.078-2.408)	2.836 (1.556-4.109)	pg/ml	0.048	0.119631
BAL	HGF	172.331 (63.864-480.226)	125.701 (81.522-221.814)	222.934 (138.951-611.697)	pg/ml	0.206	0.353143
BAL	IFN-a2	5.985 (3.757-9.888)	7.704 (4.939-10.387)	11.904 (8.793-17.539)	pg/ml	0.00411	0.0136055
BAL	IFN-g	20.451 (4.083-56.71)	9.746 (4.799-44.69)	40.374 (14.186-130.561)	pg/ml	0.0163	0.0460235
BAL	IL-10	6.24 (4.018-8.842)	6.018 (4.441-9.84)	11.629 (6.062-31.344)	pg/ml	0.00881	0.0256291
BAL	IL-12 (p40)	36.69 (9.256-107.751)	42.214 (16.184-97.145)	112.062 (60.888-233.943)	pg/ml	0.00111	0.00463304
BAL	IL-12(p70)	2.058 (1.289-3.236)	2.835 (1.874-3.59)	4.051 (2.169-5.662)	pg/ml	0.00101	0.00440727
BAL	IL-13	0.65 (0.496-0.963)	0.841 (0.565-1.113)	1.023 (0.598-1.461)	pg/ml	0.132	0.264
BAL	IL-16	39.44 (27.87-56.578)	97.052 (36.839-149.139)	121.145 (79.657-206.043)	pg/ml	1.54e-07	4.928e-06
BAL	IL-17	4.961 (3.903-9.711)	8.108 (5.785-15.214)	18.717 (8.206-31.97)	pg/ml	0.000978	0.00440727
BAL	IL-18	9.845 (4.537-13.424)	7.944 (6.278-18.22)	18.106 (9.939-56.656)	pg/ml	0.00329	0.0116978
BAL	IL-1a	8.027 (5.945-10.969)	12.067 (6.29-16.946)	22.558 (12.159-63.527)	pg/ml	0.000121	0.000829714
BAL	IL-1b	1.991 (1.547-4.344)	9.135 (3.287-27.317)	26.388 (6.992-219.939)	pg/ml	3.9e-09	3.744e-07
BAL	IL-1ra	499.646 (209.78-1167.881)	561.99 (246.935-2348.223)	2143.424 (1270.704-3371.134)	pg/ml	7.05e-06	8.50133e-05
BAL	IL-2	2.344 (1.82-4.105)	3.509 (2.304-5.433)	8.813 (4.791-13.472)	pg/ml	1.51e-05	0.000131782
BAL	IL-2Ra	11.805 (8.781-23.237)	13.228 (7.763-25.89)	22.023 (15.664-43.049)	pg/ml	0.0333	0.0888
BAL	IL-3	0.445 (0.251-0.632)	0.509 (0.403-0.63)	0.95 (0.709-1.137)	pg/ml	0.000196	0.00116329
BAL	IL-4	0.837 (0.666-1.35)	1.069 (0.739-1.741)	2.301 (1.303-4.048)	pg/ml	0.0012	0.0048
BAL	IL-5	13.047 (5.213-36.547)	13.548 (6.442-33.337)	37.447 (18.759-66.697)	pg/ml	0.00588	0.018209
BAL	IL-6	40.353 (15.635-315.448)	141.612 (44.903-219.437)	373.06 (127.744-1393.526)	pg/ml	0.00411	0.0136055
BAL	IL-7	13.235 (8.042-21.162)	21.1 (9.18-28.303)	24.34 (10.067-44.926)	pg/ml	0.299	0.455619
BAL	IL-9	12.195 (7.22-18.648)	12.195 (9.855-19.039)	25.768 (18.304-43.334)	pg/ml	0.000658	0.00350933
BAL	IP-10	864.357 (242.803-2472.783)	369.222 (136.791-3001.013)	1412.25 (151.357-2632.544)	pg/ml	0.655	0.75759
BAL	Il-15	29.082 (6.777-167.859)	43.652 (21.096-155.99)	163.171 (63.524-236.453)	pg/ml	0.000933	0.00440727
BAL	KITLG	22.84 (10.737-42.751)	20.615 (14.351-40.497)	22.725 (13.786-52.007)	pg/ml	0.906	0.925277
BAL	LIF	22.268 (8.781-37.658)	21.899 (11.754-42.871)	67.816 (49.478-176.859)	pg/ml	7.97e-06	8.50133e-05
BAL	LTA	3.542 (1.427-8.55)	4.468 (2.962-8.637)	11.203 (7.056-28.714)	pg/ml	0.000142	0.0009088
BAL	M-CSF	6.581 (4.118-11.512)	9.909 (4.578-27.272)	18.526 (11.038-50.094)	pg/ml	0.00194	0.00716308
BAL	MIF	1181.201 (801.729-2051.041)	1963.36 (1535.531-3071.66)	2753.473 (1282.598-4065.359)	pg/ml	0.00478	0.015296
BAL	NGF	1.221 (0.544-2.286)	1.264 (0.802-2.589)	3.823 (1.827-5.574)	pg/ml	0.000206	0.00116329
BAL	PDGF-BB	30.27 (19.496-42.231)	33.518 (25.353-43.081)	57.483 (43.264-66.713)	pg/ml	0.00137	0.0052608
BAL	TNF-a	8.734 (5.778-15.73)	17.211 (8.15-24.707)	66.372 (22.166-211.862)	pg/ml	1.27e-06	2.4384e-05
BAL	TNFSF10	25.403 (12.047-49.743)	70.848 (24.755-200.285)	153.676 (63.326-338.609)	pg/ml	7.34e-06	8.50133e-05
BAL	VEGFA	5.508 (1.379-104.878)	42.395 (1.379-118.318)	204.965 (48.723-280.476)	pg/ml	2.12e-05	0.0001696
Serum	Basic FGF	26.236 (23.006-29.542)	20.927 (19.43-23.904)	23.84 (21.08-29.808)	pg/ml	0.0486	0.119631
Serum	CCL11	8.651 (6.233-15.11)	12.874 (7.817-15.2)	8.261 (6.154-13.356)	pg/ml	0.337	0.482866
Serum	CCL2	16.917 (11.401-33.759)	15.56 (12.639-43.308)	22.506 (11.784-63.406)	pg/ml	0.775	0.834133
Serum	CCL27	102.265 (66.52-144.956)	91.707 (65.577-179.787)	109.825 (63.769-165.959)	pg/ml	0.887	0.915613
Serum	CCL3	1.152 (0.923-2.507)	1.252 (0.822-2.229)	1.584 (0.946-2.758)	pg/ml	0.476	0.57843
Serum	CCL4	24.418 (20.248-27.691)	22.367 (20.412-26.308)	25.501 (18.358-30.463)	pg/ml	0.717	0.819429
Serum	CCL5	648.925 (250.802-1593.384)	1258.402 (721.921-1869.601)	671.135 (439.232-1487.1)	pg/ml	0.197	0.343855
Serum	CCL7	3.418 (2.452-4.957)	1.898 (0.586-4.126)	3.228 (1.075-5.135)	pg/ml	0.145	0.272941
Serum	CLEC11A	21680.368 (14462.626-38027.9)	25857.09 (15054.327-37387.08)	27587.357 (16753.911-40671.567)	pg/ml	0.828	0.864
Serum	CXCL1	80.873 (72.764-272.913)	84.597 (73.81-628.51)	167.913 (75.486-440.557)	pg/ml	0.264	0.429559
Serum	CXCL12	156.119 (110.881-192.077)	155.331 (110.435-222.541)	158.9 (109.085-217.468)	pg/ml	0.928	0.937768
Serum	CXCL8	14.823 (7.599-24.63)	9.258 (7.269-20.513)	15.287 (7.712-29.287)	pg/ml	0.739	0.82869
Serum	CXCL9	59.716 (33.123-122.392)	65.905 (38.715-197.272)	70.562 (42.643-250.12)	pg/ml	0.547	0.6564
Serum	G-CSF	52.22 (34.208-110.433)	48.859 (27.766-79.543)	73.958 (37.184-183.79)	pg/ml	0.433	0.549474
Serum	GM-CSF	2.118 (0.486-3.369)	1.421 (0.656-1.955)	1.322 (0.483-2.372)	pg/ml	0.335	0.482866
Serum	HGF	368.373 (270.615-605.408)	349.511 (206.421-538.047)	436.224 (292.909-763.999)	pg/ml	0.299	0.455619
Serum	IFN-a2	7.808 (6.384-10.069)	6.909 (5.673-8.092)	6.909 (5.209-9.343)	pg/ml	0.618	0.723512
Serum	IFN-g	11.13 (7.211-17.1)	8.774 (5.412-13.462)	13.442 (6.954-40.27)	pg/ml	0.193	0.343111
Serum	IL-10	3.167 (0.112-10.533)	0.607 (0.112-3.523)	4.757 (1.345-10.41)	pg/ml	0.0353	0.0915892
Serum	IL-12 (p40)	15.124 (6.497-65.182)	15.124 (6.497-22.371)	17.419 (15.124-116.028)	pg/ml	0.144	0.272941
Serum	IL-12(p70)	1.732 (0.374-4.205)	1.448 (0.374-3.048)	1.684 (0.842-3.286)	pg/ml	0.746	0.82869
Serum	IL-13	3.065 (1.952-3.944)	3.065 (1.747-3.96)	2.43 (1.477-3.065)	pg/ml	0.144	0.272941
Serum	IL-16	49.676 (30.789-65.382)	35.634 (4.941-51.531)	38.104 (1.815-50.697)	pg/ml	0.176	0.324923
Serum	IL-17	3.989 (2.053-7.283)	4.635 (0.812-5.855)	4.978 (2.534-8.303)	pg/ml	0.435	0.549474
Serum	IL-18	44.769 (27.662-115.33)	33.937 (17.751-61.492)	37.104 (16.752-68.238)	pg/ml	0.182	0.32966
Serum	IL-1a	4.194 (0.739-7.784)	2.243 (0.739-6.039)	5.069 (0.989-8.814)	pg/ml	0.312	0.468
Serum	IL-1b	3.537 (2.391-3.906)	3.289 (2.485-4.343)	3.171 (2.188-4.616)	pg/ml	0.993	0.993
Serum	IL-1ra	18.663 (18.663-80.139)	18.663 (18.663-186.096)	175.86 (18.663-1657.506)	pg/ml	0.00855	0.0256291
Serum	IL-2	5.268 (1.013-10.36)	2.374 (0.224-3.839)	3.252 (1.611-6.819)	pg/ml	0.0522	0.12528
Serum	IL-2Ra	67.97 (48.361-106.8)	45.217 (31.755-85.041)	62.439 (42.717-144.231)	pg/ml	0.345	0.486957
Serum	IL-3	0.24 (0.008-0.671)	0.376 (0.008-0.533)	0.415 (0.129-0.775)	pg/ml	0.452	0.556308
Serum	IL-4	0.608 (0.075-1.179)	0.831 (0.05-1.056)	0.791 (0.357-1.599)	pg/ml	0.398	0.523397
Serum	IL-5	8.95 (2.608-32.903)	5.364 (1.738-12.477)	5.364 (4.016-22.401)	pg/ml	0.321	0.474092
Serum	IL-6	12.277 (7.897-26.342)	14.444 (5.53-30.66)	26.145 (9.847-73.219)	pg/ml	0.0908	0.198109
Serum	IL-7	22.191 (12.009-28.296)	16.087 (9.18-26.89)	18.41 (10.5-25.069)	pg/ml	0.356	0.488229
Serum	IL-9	30.796 (23.282-42.251)	27.861 (23.954-41.489)	32.869 (25.711-47.514)	pg/ml	0.782	0.834133
Serum	IP-10	175.718 (91.561-465.66)	155.361 (94.267-335.463)	285.911 (107.799-643.95)	pg/ml	0.442	0.551065
Serum	Il-15	12.309 (3.591-65.758)	12.718 (3.591-12.718)	12.513 (3.591-35.037)	pg/ml	0.77	0.834133
Serum	KITLG	34.418 (20.94-51.978)	17.925 (13.559-35.33)	30.017 (16.513-38.957)	pg/ml	0.0741	0.173502
Serum	LIF	44.688 (26.057-56.281)	32.333 (12.5-35.729)	33.594 (22.868-44.577)	pg/ml	0.0794	0.177265
Serum	LTA	0.203 (0.203-30.396)	0.203 (0.203-30.037)	4.696 (0.203-36.925)	pg/ml	0.395	0.523397
Serum	M-CSF	34.522 (26.895-54.17)	20.465 (14.886-35.391)	28.86 (17.435-44.255)	pg/ml	0.0794	0.177265
Serum	MIF	244.419 (172.989-394.801)	181.622 (150.596-275.786)	243.101 (158.583-387.053)	pg/ml	0.35	0.486957
Serum	NGF	1.094 (0.544-1.486)	0.661 (0.095-1.04)	0.776 (0.466-1.796)	pg/ml	0.095	0.202667
Serum	PDGF-BB	147.698 (69.603-209.593)	201.881 (118.533-282.468)	162.605 (119.009-258.635)	pg/ml	0.264	0.429559
Serum	TNF-a	27.371 (18.566-35.374)	21.877 (12.499-29.73)	26.368 (15.654-32.042)	pg/ml	0.23	0.387368
Serum	TNFSF10	10.368 (7.606-12.004)	10.954 (8.116-12.194)	11.71 (7.277-16.722)	pg/ml	0.377	0.509746
Serum	VEGFA	39.566 (4.67-66.353)	31.735 (5.801-52.289)	39.566 (6.047-57.322)	pg/ml	0.815	0.85978

## Sheet: inflamm blood-BAL autocorrel
cytokine	r	p	padj
IL-6	0.591411	1.79009e-10	1.17067e-07
CCL7	0.524665	3.4613e-08	4.43046e-06
LTA	0.507086	1.15595e-07	1.06533e-05
G-CSF	0.506084	1.23568e-07	1.095e-05
IP-10	0.497973	2.104e-07	1.56375e-05
CXCL1	0.451929	3.37307e-06	0.000119562
IL-7	0.391639	7.28211e-05	0.00123367
CXCL9	0.380565	0.000120416	0.00165523
CXCL8	0.362603	0.000262273	0.00281059
IL-2Ra	0.355507	0.000352339	0.00345443
CCL2	0.346785	0.000501789	0.00448109
GM-CSF	0.335082	0.000793823	0.00631477
Il-15	0.31426	0.00171968	0.0112651
IL-12(p70)	0.313312	0.00177903	0.0116116
TNFSF10	0.307297	0.00220057	0.0133715
IL-4	0.304648	0.00241327	0.0143512
IFN-g	0.30426	0.002446	0.0143512
IL-10	0.301701	0.00267157	0.0152359
CCL3	0.286559	0.00443244	0.0213647
CCL11	0.264063	0.0089602	0.0352894
IL-3	0.24813	0.014263	0.0479038
TNF-a	0.247831	0.0143844	0.0481711
IL-12 (p40)	0.247017	0.014719	0.0489607
LIF	0.241705	0.0170728	0.0531564
CCL4	0.234172	0.0209644	0.0616095
CCL27	0.233185	0.0215265	0.0627241
M-CSF	0.225826	0.0261408	0.0722162
IL-18	0.218668	0.0314115	0.0809531
KITLG	0.209284	0.0396543	0.0963751
NGF	0.189498	0.0630235	0.136858
IL-13	0.181978	0.0744289	0.152838
IL-17	0.172431	0.0912363	0.177992
HGF	0.159248	0.119225	0.218531
IL-5	0.156664	0.125413	0.227343
IL-2	0.156138	0.126704	0.228962
CCL5	0.151583	0.138302	0.244107
IFN-a2	0.129833	0.204976	0.326149
IL-9	0.125666	0.220014	0.343669
IL-1b	0.105089	0.305635	0.434949
VEGFA	0.100622	0.326764	0.455729
IL-1ra	0.0532789	0.604247	0.707771
CXCL12	0.0307902	0.764644	0.830226
PDGF-BB	-0.0170398	0.868425	0.904953
MIF	-0.019166	0.852183	0.894094
Basic FGF	-0.0336958	0.743172	0.819267
IL-16	-0.0492961	0.631577	0.730499
IL-1a	-0.089077	0.38558	0.517401
CLEC11A	-0.121436	0.236061	0.359811

## Sheet: BAL Differential Expression
pneumotype	Ensembl	Name	Description	logFC	PValue	FDR
S	ENSG00000121898	CPXM2	carboxypeptidase X, M14 family member 2 [Source:HGNC Symbol;Acc:HGNC:26977]	-4.04719	2.97731e-13	1.983e-09
Pn1	ENSG00000148346	LCN2	lipocalin 2 [Source:HGNC Symbol;Acc:HGNC:6526]	-4.10048	3.23788e-13	1.983e-09
Pn1	ENSG00000206073	SERPINB4	serpin family B member 4 [Source:HGNC Symbol;Acc:HGNC:10570]	-4.7137	3.53057e-13	1.983e-09
Pn1	ENSG00000176920	FUT2	fucosyltransferase 2 [Source:HGNC Symbol;Acc:HGNC:4013]	-3.56095	5.43171e-13	2.28811e-09
Pn1	ENSG00000173702	MUC13	mucin 13, cell surface associated [Source:HGNC Symbol;Acc:HGNC:7511]	-4.78322	1.84928e-12	5.92414e-09
Pn1	ENSG00000146674	IGFBP3	insulin like growth factor binding protein 3 [Source:HGNC Symbol;Acc:HGNC:5472]	-3.74208	2.90971e-12	5.92414e-09
Pn1	ENSG00000153802	TMPRSS11D	transmembrane serine protease 11D [Source:HGNC Symbol;Acc:HGNC:24059]	-4.92664	2.93337e-12	5.92414e-09
Pn1	ENSG00000108342	CSF3	colony stimulating factor 3 [Source:HGNC Symbol;Acc:HGNC:2438]	-5.61295	3.11824e-12	5.92414e-09
Pn1	ENSG00000197083	ZNF300P1	zinc finger protein 300 pseudogene 1 [Source:HGNC Symbol;Acc:HGNC:27032]	-3.90588	3.16423e-12	5.92414e-09
Pn1	ENSG00000156413	FUT6	fucosyltransferase 6 [Source:HGNC Symbol;Acc:HGNC:4017]	-3.87427	3.94323e-12	6.12201e-09
Pn1	ENSG00000140279	DUOX2	dual oxidase 2 [Source:HGNC Symbol;Acc:HGNC:13273]	-4.26309	3.99657e-12	6.12201e-09
Pn1	ENSG00000287535	AC009630.4	novel transcript	-5.05843	6.83736e-12	9.60079e-09
Pn1	ENSG00000124875	CXCL6	C-X-C motif chemokine ligand 6 [Source:HGNC Symbol;Acc:HGNC:10643]	-3.37516	7.47317e-12	9.67429e-09
Pn1	ENSG00000241794	SPRR2A	small proline rich protein 2A [Source:HGNC Symbol;Acc:HGNC:11261]	-5.95346	8.42577e-12	9.67429e-09
Pn1	ENSG00000016602	CLCA4	chloride channel accessory 4 [Source:HGNC Symbol;Acc:HGNC:2018]	-4.29718	8.61213e-12	9.67429e-09
Pn1	ENSG00000198788	MUC2	mucin 2, oligomeric mucus/gel-forming [Source:HGNC Symbol;Acc:HGNC:7512]	-5.65602	1.21781e-11	1.28251e-08
Pn1	ENSG00000114638	UPK1B	uroplakin 1B [Source:HGNC Symbol;Acc:HGNC:12578]	-3.89096	1.42075e-11	1.38498e-08
Pn1	ENSG00000105767	CADM4	cell adhesion molecule 4 [Source:HGNC Symbol;Acc:HGNC:30825]	-2.48455	1.4795e-11	1.38498e-08
Pn1	ENSG00000104368	PLAT	plasminogen activator, tissue type [Source:HGNC Symbol;Acc:HGNC:9051]	-3.79014	3.1478e-11	2.7916e-08
Pn1	ENSG00000137648	TMPRSS4	transmembrane serine protease 4 [Source:HGNC Symbol;Acc:HGNC:11878]	-3.33016	3.52262e-11	2.9678e-08
Pn1	ENSG00000197632	SERPINB2	serpin family B member 2 [Source:HGNC Symbol;Acc:HGNC:8584]	-4.22929	4.32577e-11	3.39566e-08
Pn1	ENSG00000163959	SLC51A	solute carrier family 51 alpha subunit [Source:HGNC Symbol;Acc:HGNC:29955]	-3.2446	4.4335e-11	3.39566e-08
Pn1	ENSG00000230710	LINC00332	long intergenic non-protein coding RNA 332 [Source:HGNC Symbol;Acc:HGNC:42049]	-4.00629	4.64525e-11	3.40315e-08
Pn1	ENSG00000120051	CFAP58	cilia and flagella associated protein 58 [Source:HGNC Symbol;Acc:HGNC:26676]	-2.9929	6.343e-11	4.45331e-08
Pn1	ENSG00000140274	DUOXA2	dual oxidase maturation factor 2 [Source:HGNC Symbol;Acc:HGNC:32698]	-5.09572	8.28008e-11	5.45907e-08
Pn1	ENSG00000171174	RBKS	ribokinase [Source:HGNC Symbol;Acc:HGNC:30325]	-2.74552	8.42348e-11	5.45907e-08
Pn1	ENSG00000134757	DSG3	desmoglein 3 [Source:HGNC Symbol;Acc:HGNC:3050]	-4.93145	9.09783e-11	5.67772e-08
Pn1	ENSG00000166396	SERPINB7	serpin family B member 7 [Source:HGNC Symbol;Acc:HGNC:13902]	-4.23041	1.10047e-10	6.62247e-08
Pn1	ENSG00000189280	GJB5	gap junction protein beta 5 [Source:HGNC Symbol;Acc:HGNC:4287]	-3.59428	1.24672e-10	7.24387e-08
Pn1	ENSG00000156689	GLYATL2	glycine-N-acyltransferase like 2 [Source:HGNC Symbol;Acc:HGNC:24178]	-3.77481	1.4892e-10	7.8242e-08
Pn1	ENSG00000134873	CLDN10	claudin 10 [Source:HGNC Symbol;Acc:HGNC:2033]	-3.54754	1.50812e-10	7.8242e-08
Pn1	ENSG00000133477	FAM83F	family with sequence similarity 83 member F [Source:HGNC Symbol;Acc:HGNC:25148]	-2.95343	1.51124e-10	7.8242e-08
Pn1	ENSG00000167656	LY6D	lymphocyte antigen 6 family member D [Source:HGNC Symbol;Acc:HGNC:13348]	-4.78258	1.53234e-10	7.8242e-08
Pn1	ENSG00000073756	PTGS2	prostaglandin-endoperoxide synthase 2 [Source:HGNC Symbol;Acc:HGNC:9605]	-4.01607	1.70847e-10	8.06218e-08
Pn1	ENSG00000205502	C2CD4B	C2 calcium dependent domain containing 4B [Source:HGNC Symbol;Acc:HGNC:33628]	-3.86039	1.72139e-10	8.06218e-08
Pn1	ENSG00000253339	AC111149.2	novel transcript	-3.51913	1.72248e-10	8.06218e-08
Pn1	ENSG00000253315	LINC01932	long intergenic non-protein coding RNA 1932 [Source:HGNC Symbol;Acc:HGNC:52755]	-3.83111	1.90707e-10	8.6849e-08
Pn1	ENSG00000163739	CXCL1	C-X-C motif chemokine ligand 1 [Source:HGNC Symbol;Acc:HGNC:4602]	-3.11408	2.0794e-10	9.22048e-08
Pn1	ENSG00000117525	F3	coagulation factor III, tissue factor [Source:HGNC Symbol;Acc:HGNC:3541]	-2.79565	2.64272e-10	1.14179e-07
Pn1	ENSG00000167617	CDC42EP5	CDC42 effector protein 5 [Source:HGNC Symbol;Acc:HGNC:17408]	-3.46263	2.8295e-10	1.19193e-07
Pn1	ENSG00000136688	IL36G	interleukin 36 gamma [Source:HGNC Symbol;Acc:HGNC:15741]	-4.80134	3.21691e-10	1.29661e-07
Pn1	ENSG00000161798	AQP5	aquaporin 5 [Source:HGNC Symbol;Acc:HGNC:638]	-3.25746	3.23191e-10	1.29661e-07
Pn1	ENSG00000125538	IL1B	interleukin 1 beta [Source:HGNC Symbol;Acc:HGNC:5992]	-3.93291	3.43531e-10	1.34616e-07
Pn1	ENSG00000001617	SEMA3F	semaphorin 3F [Source:HGNC Symbol;Acc:HGNC:10728]	-3.08225	3.63631e-10	1.39254e-07
Pn1	ENSG00000158315	RHBDL2	rhomboid like 2 [Source:HGNC Symbol;Acc:HGNC:16083]	-3.0896	3.82362e-10	1.43173e-07
Pn1	ENSG00000077800	FKBP6	FKBP prolyl isomerase 6 [Source:HGNC Symbol;Acc:HGNC:3722]	-3.41414	4.36357e-10	1.59839e-07
Pn1	ENSG00000198643	FAM3D	family with sequence similarity 3 member D [Source:HGNC Symbol;Acc:HGNC:18665]	-3.19857	4.82216e-10	1.7288e-07
Pn1	ENSG00000114315	HES1	hes family bHLH transcription factor 1 [Source:HGNC Symbol;Acc:HGNC:5192]	-2.71948	6.47783e-10	2.27399e-07
Pn1	ENSG00000163082	SGPP2	sphingosine-1-phosphate phosphatase 2 [Source:HGNC Symbol;Acc:HGNC:19953]	-2.71782	6.8577e-10	2.35821e-07
Pn1	ENSG00000163216	SPRR2D	small proline rich protein 2D [Source:HGNC Symbol;Acc:HGNC:11264]	-5.31376	7.34358e-10	2.47479e-07
Pn1	ENSG00000267275	AC020911.2	novel transcript, antisense KLF2	-3.33704	8.02967e-10	2.65294e-07
Pn1	ENSG00000179388	EGR3	early growth response 3 [Source:HGNC Symbol;Acc:HGNC:3240]	-3.03341	8.19215e-10	2.65457e-07
Pn1	ENSG00000168269	FOXI1	forkhead box I1 [Source:HGNC Symbol;Acc:HGNC:3815]	-3.46345	8.37024e-10	2.6611e-07
Pn1	ENSG00000113083	LOX	lysyl oxidase [Source:HGNC Symbol;Acc:HGNC:6664]	-3.09083	8.91675e-10	2.78236e-07
Pn1	ENSG00000272636	DOC2B	double C2 domain beta [Source:HGNC Symbol;Acc:HGNC:2986]	-3.04127	9.80654e-10	2.96738e-07
Pn1	ENSG00000189433	GJB4	gap junction protein beta 4 [Source:HGNC Symbol;Acc:HGNC:4286]	-3.60365	9.86192e-10	2.96738e-07
Pn1	ENSG00000117472	TSPAN1	tetraspanin 1 [Source:HGNC Symbol;Acc:HGNC:20657]	-3.21355	1.02903e-09	3.04195e-07
Pn1	ENSG00000108244	KRT23	keratin 23 [Source:HGNC Symbol;Acc:HGNC:6438]	-3.09795	1.14951e-09	3.33952e-07
Pn1	ENSG00000105929	ATP6V0A4	ATPase H+ transporting V0 subunit a4 [Source:HGNC Symbol;Acc:HGNC:866]	-3.34677	1.30785e-09	3.73512e-07
Pn1	ENSG00000134762	DSC3	desmocollin 3 [Source:HGNC Symbol;Acc:HGNC:3037]	-3.72051	1.33916e-09	3.76081e-07
Pn1	ENSG00000206075	SERPINB5	serpin family B member 5 [Source:HGNC Symbol;Acc:HGNC:8949]	-3.51655	1.41108e-09	3.89781e-07
Pn1	ENSG00000179799	OR7E22P	olfactory receptor family 7 subfamily E member 22 pseudogene [Source:HGNC Symbol;Acc:HGNC:8394]	-3.65826	1.47399e-09	4.00594e-07
Pn1	ENSG00000124107	SLPI	secretory leukocyte peptidase inhibitor [Source:HGNC Symbol;Acc:HGNC:11092]	-2.74774	1.56195e-09	4.17761e-07
Pn1	ENSG00000253320	AZIN1-AS1	AZIN1 antisense RNA 1 [Source:HGNC Symbol;Acc:HGNC:51558]	-3.29613	1.68669e-09	4.44073e-07
Pn1	ENSG00000160182	TFF1	trefoil factor 1 [Source:HGNC Symbol;Acc:HGNC:11755]	-4.59136	1.75792e-09	4.55708e-07
Pn1	ENSG00000163209	SPRR3	small proline rich protein 3 [Source:HGNC Symbol;Acc:HGNC:11268]	-4.55717	1.93375e-09	4.90222e-07
Pn1	ENSG00000164929	BAALC	BAALC binder of MAP3K1 and KLF4 [Source:HGNC Symbol;Acc:HGNC:14333]	-3.74244	1.94925e-09	4.90222e-07
Pn1	ENSG00000154099	DNAAF1	dynein axonemal assembly factor 1 [Source:HGNC Symbol;Acc:HGNC:30539]	-3.2886	1.98967e-09	4.93029e-07
Pn1	ENSG00000287937	AC079753.2	novel transcript	-3.52439	2.02951e-09	4.95612e-07
Pn1	ENSG00000179869	ABCA13	ATP binding cassette subfamily A member 13 [Source:HGNC Symbol;Acc:HGNC:14638]	-3.05716	2.45626e-09	5.91256e-07
Pn1	ENSG00000091137	SLC26A4	solute carrier family 26 member 4 [Source:HGNC Symbol;Acc:HGNC:8818]	-4.01592	2.52885e-09	6.00157e-07
Pn1	ENSG00000184254	ALDH1A3	aldehyde dehydrogenase 1 family member A3 [Source:HGNC Symbol;Acc:HGNC:409]	-3.14954	2.64306e-09	6.18548e-07
Pn1	ENSG00000251127	AC091173.1	novel transcript	-3.58106	2.90352e-09	6.70196e-07
Pn1	ENSG00000145113	MUC4	mucin 4, cell surface associated [Source:HGNC Symbol;Acc:HGNC:7514]	-3.28004	2.98246e-09	6.72327e-07
Pn1	ENSG00000106541	AGR2	anterior gradient 2, protein disulphide isomerase family member [Source:HGNC Symbol;Acc:HGNC:328]	-3.06274	2.99255e-09	6.72327e-07
Pn1	ENSG00000205710	C17orf107	chromosome 17 open reading frame 107 [Source:HGNC Symbol;Acc:HGNC:37238]	-2.7112	3.06528e-09	6.74929e-07
Pn1	ENSG00000186847	KRT14	keratin 14 [Source:HGNC Symbol;Acc:HGNC:6416]	-6.28654	3.08425e-09	6.74929e-07
Pn1	ENSG00000140835	CHST4	carbohydrate sulfotransferase 4 [Source:HGNC Symbol;Acc:HGNC:1972]	-3.68552	3.25578e-09	6.869e-07
Pn1	ENSG00000148344	PTGES	prostaglandin E synthase [Source:HGNC Symbol;Acc:HGNC:9599]	-3.73485	3.2576e-09	6.869e-07
Pn1	ENSG00000019186	CYP24A1	cytochrome P450 family 24 subfamily A member 1 [Source:HGNC Symbol;Acc:HGNC:2602]	-3.62786	3.26275e-09	6.869e-07
Pn1	ENSG00000129451	KLK10	kallikrein related peptidase 10 [Source:HGNC Symbol;Acc:HGNC:6358]	-3.28523	3.30201e-09	6.869e-07
Pn1	ENSG00000197641	SERPINB13	serpin family B member 13 [Source:HGNC Symbol;Acc:HGNC:8944]	-3.58942	3.41857e-09	7.02474e-07
Pn1	ENSG00000242808	SOX2-OT	SOX2 overlapping transcript [Source:HGNC Symbol;Acc:HGNC:20209]	-3.35091	3.66184e-09	7.43397e-07
Pn1	ENSG00000163576	EFHB	EF-hand domain family member B [Source:HGNC Symbol;Acc:HGNC:26330]	-2.8911	3.81506e-09	7.65283e-07
Pn1	ENSG00000156206	CFAP161	cilia and flagella associated protein 161 [Source:HGNC Symbol;Acc:HGNC:26782]	-2.84535	4.27796e-09	8.48043e-07
Pn1	ENSG00000005001	PRSS22	serine protease 22 [Source:HGNC Symbol;Acc:HGNC:14368]	-3.13761	4.34679e-09	8.51668e-07
Pn1	ENSG00000177875	CCDC184	coiled-coil domain containing 184 [Source:HGNC Symbol;Acc:HGNC:33749]	-2.90624	4.56369e-09	8.83848e-07
Pn1	ENSG00000162896	PIGR	polymeric immunoglobulin receptor [Source:HGNC Symbol;Acc:HGNC:8968]	-2.96643	4.61594e-09	8.83848e-07
Pn1	ENSG00000145491	ROPN1L	rhophilin associated tail protein 1 like [Source:HGNC Symbol;Acc:HGNC:24060]	-2.82312	5.42874e-09	1.0278e-06
Pn1	ENSG00000141934	PLPP2	phospholipid phosphatase 2 [Source:HGNC Symbol;Acc:HGNC:9230]	-2.90476	5.562e-09	1.04133e-06
Pn1	ENSG00000126861	OMG	oligodendrocyte myelin glycoprotein [Source:HGNC Symbol;Acc:HGNC:8135]	-2.86421	5.94092e-09	1.08873e-06
Pn1	ENSG00000156049	GNA14	G protein subunit alpha 14 [Source:HGNC Symbol;Acc:HGNC:4382]	-2.84187	5.97077e-09	1.08873e-06
Pn1	ENSG00000183347	GBP6	guanylate binding protein family member 6 [Source:HGNC Symbol;Acc:HGNC:25395]	-2.8759	6.00904e-09	1.08873e-06
Pn1	ENSG00000163263	C1orf189	chromosome 1 open reading frame 189 [Source:HGNC Symbol;Acc:HGNC:32305]	-2.97685	6.16069e-09	1.10434e-06
Pn1	ENSG00000104140	RHOV	ras homolog family member V [Source:HGNC Symbol;Acc:HGNC:18313]	-3.08587	6.38616e-09	1.1327e-06
Pn1	ENSG00000086205	FOLH1	folate hydrolase 1 [Source:HGNC Symbol;Acc:HGNC:3788]	-3.40601	6.79194e-09	1.1894e-06
Pn1	ENSG00000142319	SLC6A3	solute carrier family 6 member 3 [Source:HGNC Symbol;Acc:HGNC:11049]	-4.27738	6.84701e-09	1.1894e-06
Pn1	ENSG00000101460	MAP1LC3A	microtubule associated protein 1 light chain 3 alpha [Source:HGNC Symbol;Acc:HGNC:6838]	-2.23589	6.99805e-09	1.19722e-06
Pn1	ENSG00000198183	BPIFA1	BPI fold containing family A member 1 [Source:HGNC Symbol;Acc:HGNC:15749]	-3.96298	7.03411e-09	1.19722e-06
Pn1	ENSG00000287620	AC092053.5	novel transcript	-3.22812	7.31166e-09	1.23201e-06
Pn1	ENSG00000183117	CSMD1	CUB and Sushi multiple domains 1 [Source:HGNC Symbol;Acc:HGNC:14026]	-3.40971	7.4777e-09	1.23713e-06
Pn1	ENSG00000231738	TSPAN19	tetraspanin 19 [Source:HGNC Symbol;Acc:HGNC:31886]	-3.47052	7.48887e-09	1.23713e-06
Pn1	ENSG00000232517	AC112198.2	novel pseudogene	-3.7487	7.96519e-09	1.28797e-06
Pn1	ENSG00000205084	TMEM231	transmembrane protein 231 [Source:HGNC Symbol;Acc:HGNC:37234]	-2.59031	7.99516e-09	1.28797e-06
Pn1	ENSG00000143995	MEIS1	Meis homeobox 1 [Source:HGNC Symbol;Acc:HGNC:7000]	-2.76279	8.02592e-09	1.28797e-06
Pn1	ENSG00000167759	KLK13	kallikrein related peptidase 13 [Source:HGNC Symbol;Acc:HGNC:6361]	-3.50872	8.94508e-09	1.42193e-06
Pn1	ENSG00000180251	SLC9A4	solute carrier family 9 member A4 [Source:HGNC Symbol;Acc:HGNC:11077]	-3.53003	9.82033e-09	1.53266e-06
Pn1	ENSG00000198216	CACNA1E	calcium voltage-gated channel subunit alpha1 E [Source:HGNC Symbol;Acc:HGNC:1392]	-3.22293	9.84514e-09	1.53266e-06
Pn1	ENSG00000118322	ATP10B	ATPase phospholipid transporting 10B (putative) [Source:HGNC Symbol;Acc:HGNC:13543]	-3.41874	9.91454e-09	1.53266e-06
Pn1	ENSG00000196878	LAMB3	laminin subunit beta 3 [Source:HGNC Symbol;Acc:HGNC:6490]	-2.43778	1.08083e-08	1.64334e-06
Pn1	ENSG00000237232	ZNF295-AS1	ZNF295 antisense RNA 1 [Source:HGNC Symbol;Acc:HGNC:23130]	-3.32772	1.08584e-08	1.64334e-06
Pn1	ENSG00000088726	TMEM40	transmembrane protein 40 [Source:HGNC Symbol;Acc:HGNC:25620]	-3.09931	1.10533e-08	1.64334e-06
Pn1	ENSG00000047457	CP	ceruloplasmin [Source:HGNC Symbol;Acc:HGNC:2295]	-3.00023	1.11128e-08	1.64334e-06
Pn1	ENSG00000257512	AC124947.2	anaphase promoting complex subunit 10 (ANAPC10) pseudogene	-3.37026	1.11182e-08	1.64334e-06
Pn1	ENSG00000280213	UCKL1-AS1	UCKL1 antisense RNA 1 [Source:HGNC Symbol;Acc:HGNC:31967]	-2.61831	1.20561e-08	1.76648e-06
Pn1	ENSG00000124664	SPDEF	SAM pointed domain containing ETS transcription factor [Source:HGNC Symbol;Acc:HGNC:17257]	-3.09701	1.25224e-08	1.81899e-06
Pn1	ENSG00000203952	CCDC160	coiled-coil domain containing 160 [Source:HGNC Symbol;Acc:HGNC:37286]	-3.05092	1.33777e-08	1.91917e-06
Pn1	ENSG00000006611	USH1C	USH1 protein network component harmonin [Source:HGNC Symbol;Acc:HGNC:12597]	-3.66752	1.34399e-08	1.91917e-06
Pn1	ENSG00000135324	MRAP2	melanocortin 2 receptor accessory protein 2 [Source:HGNC Symbol;Acc:HGNC:21232]	-2.94474	1.38159e-08	1.95629e-06
Pn1	ENSG00000078401	EDN1	endothelin 1 [Source:HGNC Symbol;Acc:HGNC:3176]	-2.99284	1.39438e-08	1.95794e-06
Pn1	ENSG00000172426	RSPH9	radial spoke head component 9 [Source:HGNC Symbol;Acc:HGNC:21057]	-2.68255	1.40753e-08	1.96008e-06
Pn1	ENSG00000075673	ATP12A	ATPase H+/K+ transporting non-gastric alpha2 subunit [Source:HGNC Symbol;Acc:HGNC:13816]	-3.36118	1.43198e-08	1.97777e-06
Pn1	ENSG00000163531	NFASC	neurofascin [Source:HGNC Symbol;Acc:HGNC:29866]	-3.18643	1.45429e-08	1.98441e-06
Pn1	ENSG00000184154	LRTOMT	leucine rich transmembrane and O-methyltransferase domain containing [Source:HGNC Symbol;Acc:HGNC:25033]	-2.33686	1.46034e-08	1.98441e-06
Pn1	ENSG00000178803	ADORA2A-AS1	ADORA2A antisense RNA 1 [Source:HGNC Symbol;Acc:HGNC:37122]	-3.19723	1.51763e-08	2.04576e-06
Pn1	ENSG00000196754	S100A2	S100 calcium binding protein A2 [Source:HGNC Symbol;Acc:HGNC:10492]	-3.72293	1.56381e-08	2.09129e-06
Pn1	ENSG00000163993	S100P	S100 calcium binding protein P [Source:HGNC Symbol;Acc:HGNC:10504]	-2.57241	1.64327e-08	2.18024e-06
Pn1	ENSG00000069011	PITX1	paired like homeodomain 1 [Source:HGNC Symbol;Acc:HGNC:9004]	-3.03395	1.723e-08	2.26817e-06
Pn1	ENSG00000226644	AL121899.1	novel transcript	-2.97584	1.75793e-08	2.29621e-06
Pn1	ENSG00000008226	DLEC1	DLEC1 cilia and flagella associated protein [Source:HGNC Symbol;Acc:HGNC:2899]	-2.60434	1.80414e-08	2.33845e-06
Pn1	ENSG00000121653	MAPK8IP1	mitogen-activated protein kinase 8 interacting protein 1 [Source:HGNC Symbol;Acc:HGNC:6882]	-2.56553	1.86492e-08	2.39877e-06
Pn1	ENSG00000057149	SERPINB3	serpin family B member 3 [Source:HGNC Symbol;Acc:HGNC:10569]	-3.129	1.90044e-08	2.4125e-06
Pn1	ENSG00000166592	RRAD	RRAD, Ras related glycolysis inhibitor and calcium channel regulator [Source:HGNC Symbol;Acc:HGNC:10446]	-2.85151	1.90423e-08	2.4125e-06
Pn1	ENSG00000006210	CX3CL1	C-X3-C motif chemokine ligand 1 [Source:HGNC Symbol;Acc:HGNC:10647]	-3.42415	1.93526e-08	2.43352e-06
Pn1	ENSG00000278763	FAM27B	family with sequence similarity 27 member B [Source:HGNC Symbol;Acc:HGNC:23667]	-2.60087	2.08221e-08	2.59496e-06
Pn1	ENSG00000064270	ATP2C2	ATPase secretory pathway Ca2+ transporting 2 [Source:HGNC Symbol;Acc:HGNC:29103]	-2.58559	2.09445e-08	2.59496e-06
Pn1	ENSG00000196277	GRM7	glutamate metabotropic receptor 7 [Source:HGNC Symbol;Acc:HGNC:4599]	-3.21852	2.12718e-08	2.61627e-06
Pn1	ENSG00000169469	SPRR1B	small proline rich protein 1B [Source:HGNC Symbol;Acc:HGNC:11260]	-4.48886	2.17062e-08	2.65036e-06
Pn1	ENSG00000138696	BMPR1B	bone morphogenetic protein receptor type 1B [Source:HGNC Symbol;Acc:HGNC:1077]	-2.93505	2.32272e-08	2.81567e-06
Pn1	ENSG00000180438	TPRXL	tetrapeptide repeat homeobox like [Source:HGNC Symbol;Acc:HGNC:32178]	-3.15197	2.36763e-08	2.84961e-06
Pn1	ENSG00000202019	AC002073.1		-4.09002	2.42006e-08	2.89206e-06
Pn1	ENSG00000081277	PKP1	plakophilin 1 [Source:HGNC Symbol;Acc:HGNC:9023]	-3.52414	2.55634e-08	3.0334e-06
Pn1	ENSG00000125731	SH2D3A	SH2 domain containing 3A [Source:HGNC Symbol;Acc:HGNC:16885]	-2.63087	2.58141e-08	3.04173e-06
Pn1	ENSG00000181634	TNFSF15	TNF superfamily member 15 [Source:HGNC Symbol;Acc:HGNC:11931]	-3.51302	2.6028e-08	3.04564e-06
Pn1	ENSG00000215182	MUC5AC	mucin 5AC, oligomeric mucus/gel-forming [Source:HGNC Symbol;Acc:HGNC:7515]	-3.41067	2.66399e-08	3.07918e-06
Pn1	ENSG00000007062	PROM1	prominin 1 [Source:HGNC Symbol;Acc:HGNC:9454]	-3.19638	2.66801e-08	3.07918e-06
Pn1	ENSG00000198807	PAX9	paired box 9 [Source:HGNC Symbol;Acc:HGNC:8623]	-2.84874	2.73785e-08	3.13828e-06
Pn1	ENSG00000000003	TSPAN6	tetraspanin 6 [Source:HGNC Symbol;Acc:HGNC:11858]	-2.60928	2.85176e-08	3.24677e-06
Pn1	ENSG00000147689	FAM83A	family with sequence similarity 83 member A [Source:HGNC Symbol;Acc:HGNC:28210]	-3.01436	2.92362e-08	3.30624e-06
Pn1	ENSG00000164749	HNF4G	hepatocyte nuclear factor 4 gamma [Source:HGNC Symbol;Acc:HGNC:5026]	-2.95928	3.04885e-08	3.41619e-06
Pn1	ENSG00000171951	SCG2	secretogranin II [Source:HGNC Symbol;Acc:HGNC:10575]	-3.21778	3.06139e-08	3.41619e-06
Pn1	ENSG00000108602	ALDH3A1	aldehyde dehydrogenase 3 family member A1 [Source:HGNC Symbol;Acc:HGNC:405]	-3.04963	3.10664e-08	3.41703e-06
Pn1	ENSG00000124466	LYPD3	LY6/PLAUR domain containing 3 [Source:HGNC Symbol;Acc:HGNC:24880]	-3.04507	3.12135e-08	3.41703e-06
Pn1	ENSG00000273320	AC007032.1	novel transcript, antisense to NAMPT	-2.74287	3.12298e-08	3.41703e-06
Pn1	ENSG00000137699	TRIM29	tripartite motif containing 29 [Source:HGNC Symbol;Acc:HGNC:17274]	-2.91021	3.2274e-08	3.50849e-06
Pn1	ENSG00000112319	EYA4	EYA transcriptional coactivator and phosphatase 4 [Source:HGNC Symbol;Acc:HGNC:3522]	-2.93965	3.60064e-08	3.88915e-06
Pn1	ENSG00000182541	LIMK2	LIM domain kinase 2 [Source:HGNC Symbol;Acc:HGNC:6614]	-2.35026	3.64764e-08	3.90138e-06
Pn1	ENSG00000162409	PRKAA2	protein kinase AMP-activated catalytic subunit alpha 2 [Source:HGNC Symbol;Acc:HGNC:9377]	-2.65481	3.65827e-08	3.90138e-06
Pn1	ENSG00000165474	GJB2	gap junction protein beta 2 [Source:HGNC Symbol;Acc:HGNC:4284]	-3.46883	3.69045e-08	3.91095e-06
Pn1	ENSG00000137440	FGFBP1	fibroblast growth factor binding protein 1 [Source:HGNC Symbol;Acc:HGNC:19695]	-3.21852	3.71408e-08	3.91139e-06
Pn1	ENSG00000204385	SLC44A4	solute carrier family 44 member 4 [Source:HGNC Symbol;Acc:HGNC:13941]	-2.84393	3.97348e-08	4.15858e-06
Pn1	ENSG00000075213	SEMA3A	semaphorin 3A [Source:HGNC Symbol;Acc:HGNC:10723]	-2.75923	4.07852e-08	4.24216e-06
Pn1	ENSG00000104723	TUSC3	tumor suppressor candidate 3 [Source:HGNC Symbol;Acc:HGNC:30242]	-2.9082	4.27735e-08	4.41968e-06
Pn1	ENSG00000176641	RNF152	ring finger protein 152 [Source:HGNC Symbol;Acc:HGNC:26811]	-2.75696	4.30165e-08	4.41968e-06
Pn1	ENSG00000158023	WDR66	WD repeat domain 66 [Source:HGNC Symbol;Acc:HGNC:28506]	-2.71953	4.47788e-08	4.57287e-06
Pn1	ENSG00000070087	PFN2	profilin 2 [Source:HGNC Symbol;Acc:HGNC:8882]	-2.53152	4.67618e-08	4.7466e-06
Pn1	ENSG00000198088	NUP62CL	nucleoporin 62 C-terminal like [Source:HGNC Symbol;Acc:HGNC:25960]	-2.6032	4.74373e-08	4.78634e-06
Pn1	ENSG00000109182	CWH43	cell wall biogenesis 43 C-terminal homolog [Source:HGNC Symbol;Acc:HGNC:26133]	-3.57996	4.90374e-08	4.91834e-06
Pn1	ENSG00000086570	FAT2	FAT atypical cadherin 2 [Source:HGNC Symbol;Acc:HGNC:3596]	-3.12629	5.21803e-08	5.20259e-06
Pn1	ENSG00000183196	CHST6	carbohydrate sulfotransferase 6 [Source:HGNC Symbol;Acc:HGNC:6938]	-3.1153	5.4488e-08	5.3735e-06
Pn1	ENSG00000188290	HES4	hes family bHLH transcription factor 4 [Source:HGNC Symbol;Acc:HGNC:24149]	-3.28278	5.45322e-08	5.3735e-06
Pn1	ENSG00000131188	PRR7	proline rich 7, synaptic [Source:HGNC Symbol;Acc:HGNC:28130]	-2.33817	5.63936e-08	5.52461e-06
Pn1	ENSG00000134874	DZIP1	DAZ interacting zinc finger protein 1 [Source:HGNC Symbol;Acc:HGNC:20908]	-2.79457	5.69439e-08	5.52776e-06
Pn1	ENSG00000189431	RASSF10	Ras association domain family member 10 [Source:HGNC Symbol;Acc:HGNC:33984]	-2.93622	5.70819e-08	5.52776e-06
Pn1	ENSG00000043039	BARX2	BARX homeobox 2 [Source:HGNC Symbol;Acc:HGNC:956]	-3.23432	5.78271e-08	5.56793e-06
Pn1	ENSG00000205755	CRLF2	cytokine receptor like factor 2 [Source:HGNC Symbol;Acc:HGNC:14281]	-3.35095	5.94352e-08	5.69025e-06
Pn1	ENSG00000169989	TIGD4	tigger transposable element derived 4 [Source:HGNC Symbol;Acc:HGNC:18335]	-2.89204	6.23075e-08	5.93154e-06
Pn1	ENSG00000159625	DRC7	dynein regulatory complex subunit 7 [Source:HGNC Symbol;Acc:HGNC:25289]	-2.84858	6.5415e-08	6.19237e-06
Pn1	ENSG00000141579	ZNF750	zinc finger protein 750 [Source:HGNC Symbol;Acc:HGNC:25843]	-2.67271	6.70559e-08	6.31224e-06
Pn1	ENSG00000245248	USP2-AS1	USP2 antisense RNA 1 (head to head) [Source:HGNC Symbol;Acc:HGNC:48673]	-3.02532	6.7648e-08	6.3326e-06
Pn1	ENSG00000165152	PGAP4	post-GPI attachment to proteins GalNAc transferase 4 [Source:HGNC Symbol;Acc:HGNC:28180]	-2.75906	6.90931e-08	6.43215e-06
Pn1	ENSG00000137203	TFAP2A	transcription factor AP-2 alpha [Source:HGNC Symbol;Acc:HGNC:11742]	-2.90708	7.05517e-08	6.53185e-06
Pn1	ENSG00000077092	RARB	retinoic acid receptor beta [Source:HGNC Symbol;Acc:HGNC:9865]	-3.00483	7.20715e-08	6.6361e-06
Pn1	ENSG00000169429	CXCL8	C-X-C motif chemokine ligand 8 [Source:HGNC Symbol;Acc:HGNC:6025]	-3.06398	7.41739e-08	6.73644e-06
Pn1	ENSG00000137745	MMP13	matrix metallopeptidase 13 [Source:HGNC Symbol;Acc:HGNC:7159]	-3.73028	7.43072e-08	6.73644e-06
Pn1	ENSG00000101333	PLCB4	phospholipase C beta 4 [Source:HGNC Symbol;Acc:HGNC:9059]	-2.84612	7.45492e-08	6.73644e-06
Pn1	ENSG00000110944	IL23A	interleukin 23 subunit alpha [Source:HGNC Symbol;Acc:HGNC:15488]	-3.2737	7.47605e-08	6.73644e-06
Pn1	ENSG00000176153	GPX2	glutathione peroxidase 2 [Source:HGNC Symbol;Acc:HGNC:4554]	-3.10184	7.65733e-08	6.8386e-06
Pn1	ENSG00000131969	ABHD12B	abhydrolase domain containing 12B [Source:HGNC Symbol;Acc:HGNC:19837]	-2.72567	7.67059e-08	6.8386e-06
Pn1	ENSG00000181143	MUC16	mucin 16, cell surface associated [Source:HGNC Symbol;Acc:HGNC:15582]	-3.071	7.73441e-08	6.8592e-06
Pn1	ENSG00000105289	TJP3	tight junction protein 3 [Source:HGNC Symbol;Acc:HGNC:11829]	-2.5663	7.90309e-08	6.9721e-06
Pn1	ENSG00000272512	AL645608.7	novel transcript	-3.15268	7.95535e-08	6.98165e-06
Pn1	ENSG00000251152	AC025539.1	novel transcript	-3.12714	8.02171e-08	7.00341e-06
Pn1	ENSG00000175664	TEX26	testis expressed 26 [Source:HGNC Symbol;Acc:HGNC:28622]	-3.00634	8.16434e-08	7.09119e-06
Pn1	ENSG00000188931	CFAP126	cilia and flagella associated protein 126 [Source:HGNC Symbol;Acc:HGNC:32325]	-2.98742	8.24351e-08	7.11183e-06
Pn1	ENSG00000128342	LIF	LIF interleukin 6 family cytokine [Source:HGNC Symbol;Acc:HGNC:6596]	-3.1216	8.27252e-08	7.11183e-06
Pn1	ENSG00000135205	CCDC146	coiled-coil domain containing 146 [Source:HGNC Symbol;Acc:HGNC:29296]	-2.41042	8.38932e-08	7.17564e-06
Pn1	ENSG00000154856	APCDD1	APC down-regulated 1 [Source:HGNC Symbol;Acc:HGNC:15718]	-2.78849	8.44938e-08	7.19051e-06
Pn1	ENSG00000157703	SVOPL	SVOP like [Source:HGNC Symbol;Acc:HGNC:27034]	-2.93146	8.54736e-08	7.23733e-06
Pn1	ENSG00000269952	AL117336.1	novel transcript, sense intronic to CREM	-2.68545	8.59757e-08	7.24345e-06
Pn1	ENSG00000188396	TCTEX1D4	Tctex1 domain containing 4 [Source:HGNC Symbol;Acc:HGNC:32315]	-2.62937	9.2056e-08	7.71713e-06
Pn1	ENSG00000169247	SH3TC2	SH3 domain and tetratricopeptide repeats 2 [Source:HGNC Symbol;Acc:HGNC:29427]	-3.10053	9.25178e-08	7.71745e-06
Pn1	ENSG00000153395	LPCAT1	lysophosphatidylcholine acyltransferase 1 [Source:HGNC Symbol;Acc:HGNC:25718]	-2.31067	9.50412e-08	7.88889e-06
Pn1	ENSG00000260806	AL163051.1	novel transcript, antisense to PAPOLA	-2.52489	9.66767e-08	7.98531e-06
Pn1	ENSG00000251381	LINC00958	long intergenic non-protein coding RNA 958 [Source:HGNC Symbol;Acc:HGNC:48671]	-3.19488	9.8986e-08	8.13617e-06
Pn1	ENSG00000128422	KRT17	keratin 17 [Source:HGNC Symbol;Acc:HGNC:6427]	-3.67525	9.9607e-08	8.14747e-06
Pn1	ENSG00000099985	OSM	oncostatin M [Source:HGNC Symbol;Acc:HGNC:8506]	-2.93257	1.0589e-07	8.61957e-06
Pn1	ENSG00000134121	CHL1	cell adhesion molecule L1 like [Source:HGNC Symbol;Acc:HGNC:1939]	-3.0147	1.10198e-07	8.92707e-06
Pn1	ENSG00000125285	SOX21	SRY-box transcription factor 21 [Source:HGNC Symbol;Acc:HGNC:11197]	-2.99824	1.16653e-07	9.3919e-06
Pn1	ENSG00000187957	DNER	delta/notch like EGF repeat containing [Source:HGNC Symbol;Acc:HGNC:24456]	-2.95489	1.1705e-07	9.3919e-06
Pn1	ENSG00000231023	LINC00326	long intergenic non-protein coding RNA 326 [Source:HGNC Symbol;Acc:HGNC:41926]	-3.41905	1.1868e-07	9.47753e-06
Pn1	ENSG00000248485	PCP4L1	Purkinje cell protein 4 like 1 [Source:HGNC Symbol;Acc:HGNC:20448]	-2.74952	1.275e-07	1.01338e-05
Pn1	ENSG00000280046	AC104581.4	TEC	-2.68278	1.29995e-07	1.02285e-05
Pn1	ENSG00000149090	PAMR1	peptidase domain containing associated with muscle regeneration 1 [Source:HGNC Symbol;Acc:HGNC:24554]	-3.59203	1.30207e-07	1.02285e-05
Pn1	ENSG00000152763	WDR78	WD repeat domain 78 [Source:HGNC Symbol;Acc:HGNC:26252]	-2.66416	1.30512e-07	1.02285e-05
Pn1	ENSG00000112981	NME5	NME/NM23 family member 5 [Source:HGNC Symbol;Acc:HGNC:7853]	-2.86104	1.33534e-07	1.04169e-05
Pn1	ENSG00000150556	LYPD6B	LY6/PLAUR domain containing 6B [Source:HGNC Symbol;Acc:HGNC:27018]	-2.91521	1.4118e-07	1.09626e-05
Pn1	ENSG00000187510	PLEKHG7	pleckstrin homology and RhoGEF domain containing G7 [Source:HGNC Symbol;Acc:HGNC:33829]	-3.05701	1.46475e-07	1.13216e-05
Pn1	ENSG00000158296	SLC13A3	solute carrier family 13 member 3 [Source:HGNC Symbol;Acc:HGNC:14430]	-2.88296	1.47878e-07	1.13779e-05
Pn1	ENSG00000205240	OR7E36P	olfactory receptor family 7 subfamily E member 36 pseudogene [Source:HGNC Symbol;Acc:HGNC:8409]	-3.41631	1.52261e-07	1.16618e-05
Pn1	ENSG00000137821	LRRC49	leucine rich repeat containing 49 [Source:HGNC Symbol;Acc:HGNC:25965]	-2.46065	1.53907e-07	1.17215e-05
Pn1	ENSG00000167608	TMC4	transmembrane channel like 4 [Source:HGNC Symbol;Acc:HGNC:22998]	-2.31669	1.54965e-07	1.17215e-05
Pn1	ENSG00000189058	APOD	apolipoprotein D [Source:HGNC Symbol;Acc:HGNC:612]	-2.94961	1.55161e-07	1.17215e-05
Pn1	ENSG00000152611	CAPSL	calcyphosine like [Source:HGNC Symbol;Acc:HGNC:28375]	-2.96137	1.55823e-07	1.17215e-05
Pn1	ENSG00000111834	RSPH4A	radial spoke head component 4A [Source:HGNC Symbol;Acc:HGNC:21558]	-2.86802	1.5878e-07	1.18909e-05
Pn1	ENSG00000204616	TRIM31	tripartite motif containing 31 [Source:HGNC Symbol;Acc:HGNC:16289]	-3.43685	1.62887e-07	1.21444e-05
Pn1	ENSG00000186471	AKAP14	A-kinase anchoring protein 14 [Source:HGNC Symbol;Acc:HGNC:24061]	-2.98765	1.63871e-07	1.2164e-05
Pn1	ENSG00000149948	HMGA2	high mobility group AT-hook 2 [Source:HGNC Symbol;Acc:HGNC:5009]	-3.08623	1.65857e-07	1.22563e-05
Pn1	ENSG00000142700	DMRTA2	DMRT like family A2 [Source:HGNC Symbol;Acc:HGNC:13908]	-2.98171	1.66569e-07	1.22563e-05
Pn1	ENSG00000161040	FBXL13	F-box and leucine rich repeat protein 13 [Source:HGNC Symbol;Acc:HGNC:21658]	-2.46066	1.68879e-07	1.23723e-05
Pn1	ENSG00000179913	B3GNT3	UDP-GlcNAc:betaGal beta-1,3-N-acetylglucosaminyltransferase 3 [Source:HGNC Symbol;Acc:HGNC:13528]	-2.62921	1.70159e-07	1.2412e-05
Pn1	ENSG00000237289	CKMT1B	creatine kinase, mitochondrial 1B [Source:HGNC Symbol;Acc:HGNC:1995]	-2.91207	1.71147e-07	1.24303e-05
Pn1	ENSG00000268658	LINC00664	long intergenic non-protein coding RNA 664 [Source:HGNC Symbol;Acc:HGNC:44319]	-3.4979	1.79442e-07	1.29768e-05
Pn1	ENSG00000231720	AL353747.3	novel transcript	-3.25023	1.81578e-07	1.30752e-05
Pn1	ENSG00000269220	LINC00528	long intergenic non-protein coding RNA 528 [Source:HGNC Symbol;Acc:HGNC:26875]	-2.60035	1.8559e-07	1.33072e-05
Pn1	ENSG00000227036	LINC00511	long intergenic non-protein coding RNA 511 [Source:HGNC Symbol;Acc:HGNC:43564]	-2.5863	1.92658e-07	1.366e-05
Pn1	ENSG00000183690	EFHC2	EF-hand domain containing 2 [Source:HGNC Symbol;Acc:HGNC:26233]	-2.66705	1.9295e-07	1.366e-05
Pn1	ENSG00000126778	SIX1	SIX homeobox 1 [Source:HGNC Symbol;Acc:HGNC:10887]	-2.83277	1.93369e-07	1.366e-05
Pn1	ENSG00000186081	KRT5	keratin 5 [Source:HGNC Symbol;Acc:HGNC:6442]	-3.48538	1.93753e-07	1.366e-05
Pn1	ENSG00000250790	AC127070.2	novel transcript	-2.66394	2.05627e-07	1.43337e-05
Pn1	ENSG00000277639	AC007906.2	novel protein	-2.75084	2.05854e-07	1.43337e-05
Pn1	ENSG00000149201	CCDC81	coiled-coil domain containing 81 [Source:HGNC Symbol;Acc:HGNC:26281]	-2.92802	2.05861e-07	1.43337e-05
Pn1	ENSG00000139572	GPR84	G protein-coupled receptor 84 [Source:HGNC Symbol;Acc:HGNC:4535]	-2.91532	2.08428e-07	1.4348e-05
Pn1	ENSG00000198074	AKR1B10	aldo-keto reductase family 1 member B10 [Source:HGNC Symbol;Acc:HGNC:382]	-3.22224	2.08512e-07	1.4348e-05
Pn1	ENSG00000134339	SAA2	serum amyloid A2 [Source:HGNC Symbol;Acc:HGNC:10514]	-4.20304	2.0862e-07	1.4348e-05
Pn1	ENSG00000162078	ZG16B	zymogen granule protein 16B [Source:HGNC Symbol;Acc:HGNC:30456]	-2.35695	2.10451e-07	1.43922e-05
Pn1	ENSG00000153292	ADGRF1	adhesion G protein-coupled receptor F1 [Source:HGNC Symbol;Acc:HGNC:18990]	-2.61401	2.10971e-07	1.43922e-05
Pn1	ENSG00000140465	CYP1A1	cytochrome P450 family 1 subfamily A member 1 [Source:HGNC Symbol;Acc:HGNC:2595]	-3.34786	2.14774e-07	1.45925e-05
Pn1	ENSG00000206199	ANKUB1	ankyrin repeat and ubiquitin domain containing 1 [Source:HGNC Symbol;Acc:HGNC:29642]	-2.2987	2.20259e-07	1.48802e-05
Pn1	ENSG00000096696	DSP	desmoplakin [Source:HGNC Symbol;Acc:HGNC:3052]	-2.49047	2.21637e-07	1.48802e-05
Pn1	ENSG00000186329	TMEM212	transmembrane protein 212 [Source:HGNC Symbol;Acc:HGNC:34295]	-3.1383	2.21657e-07	1.48802e-05
Pn1	ENSG00000159588	CCDC17	coiled-coil domain containing 17 [Source:HGNC Symbol;Acc:HGNC:26574]	-2.70303	2.28134e-07	1.52542e-05
Pn1	ENSG00000127863	TNFRSF19	TNF receptor superfamily member 19 [Source:HGNC Symbol;Acc:HGNC:11915]	-2.78005	2.34453e-07	1.56148e-05
Pn1	ENSG00000130707	ASS1	argininosuccinate synthase 1 [Source:HGNC Symbol;Acc:HGNC:758]	-2.58236	2.35478e-07	1.56213e-05
Pn1	ENSG00000272669	AL021707.6	novel transcript, antisense to SUN2	-2.99488	2.41672e-07	1.59693e-05
Pn1	ENSG00000260467	AC018552.2	novel transcript, antisense to CCDC135 and GPR97	-2.79109	2.42738e-07	1.59771e-05
Pn1	ENSG00000063015	SEZ6	seizure related 6 homolog [Source:HGNC Symbol;Acc:HGNC:15955]	-3.07739	2.52072e-07	1.65269e-05
Pn1	ENSG00000094755	GABRP	gamma-aminobutyric acid type A receptor pi subunit [Source:HGNC Symbol;Acc:HGNC:4089]	-2.88876	2.54341e-07	1.6611e-05
Pn1	ENSG00000173432	SAA1	serum amyloid A1 [Source:HGNC Symbol;Acc:HGNC:10513]	-4.15387	2.57155e-07	1.673e-05
Pn1	ENSG00000286830	AC105052.5	novel transcript	-2.72692	2.62158e-07	1.69898e-05
Pn1	ENSG00000166959	MS4A8	membrane spanning 4-domains A8 [Source:HGNC Symbol;Acc:HGNC:13380]	-2.99989	2.64533e-07	1.70586e-05
Pn1	ENSG00000155093	PTPRN2	protein tyrosine phosphatase receptor type N2 [Source:HGNC Symbol;Acc:HGNC:9677]	-2.12345	2.65705e-07	1.70586e-05
Pn1	ENSG00000103021	CCDC113	coiled-coil domain containing 113 [Source:HGNC Symbol;Acc:HGNC:25002]	-2.78895	2.66255e-07	1.70586e-05
Pn1	ENSG00000237732	CT75	cancer/testis associated transcript 75 [Source:HGNC Symbol;Acc:HGNC:37174]	-3.13004	2.81284e-07	1.79532e-05
Pn1	ENSG00000160345	C9orf116	chromosome 9 open reading frame 116 [Source:HGNC Symbol;Acc:HGNC:28435]	-2.60702	2.83724e-07	1.80132e-05
Pn1	ENSG00000233936	AL390778.2	novel transcript	-2.98114	2.84824e-07	1.80132e-05
Pn1	ENSG00000232618	AL355304.1	novel transcript	-2.77696	2.85431e-07	1.80132e-05
Pn1	ENSG00000077327	SPAG6	sperm associated antigen 6 [Source:HGNC Symbol;Acc:HGNC:11215]	-2.84429	2.87073e-07	1.80492e-05
Pn1	ENSG00000123689	G0S2	G0/G1 switch 2 [Source:HGNC Symbol;Acc:HGNC:30229]	-3.18643	2.91048e-07	1.81887e-05
Pn1	ENSG00000173947	PIFO	primary cilia formation [Source:HGNC Symbol;Acc:HGNC:27009]	-2.74036	2.92513e-07	1.81887e-05
Pn1	ENSG00000153347	FAM81B	family with sequence similarity 81 member B [Source:HGNC Symbol;Acc:HGNC:26335]	-2.84689	2.9253e-07	1.81887e-05
Pn1	ENSG00000265190	ANXA8	annexin A8 [Source:HGNC Symbol;Acc:HGNC:546]	-3.04952	2.96596e-07	1.83609e-05
Pn1	ENSG00000260951	AC005100.1	novel transcript	-3.27197	2.98553e-07	1.83609e-05
Pn1	ENSG00000108947	EFNB3	ephrin B3 [Source:HGNC Symbol;Acc:HGNC:3228]	-3.01899	2.98569e-07	1.83609e-05
Pn1	ENSG00000164647	STEAP1	STEAP family member 1 [Source:HGNC Symbol;Acc:HGNC:11378]	-2.83086	3.0548e-07	1.87176e-05
Pn1	ENSG00000162598	C1orf87	chromosome 1 open reading frame 87 [Source:HGNC Symbol;Acc:HGNC:28547]	-2.93927	3.07622e-07	1.87806e-05
Pn1	ENSG00000230873	STMND1	stathmin domain containing 1 [Source:HGNC Symbol;Acc:HGNC:44668]	-2.9051	3.11929e-07	1.89126e-05
Pn1	ENSG00000034239	EFCAB1	EF-hand calcium binding domain 1 [Source:HGNC Symbol;Acc:HGNC:25678]	-2.80847	3.1203e-07	1.89126e-05
Pn1	ENSG00000118523	CCN2	cellular communication network factor 2 [Source:HGNC Symbol;Acc:HGNC:2500]	-2.9319	3.15153e-07	1.90334e-05
Pn1	ENSG00000258334	AC125611.4	novel transcript, antisense to PRPH	-3.03161	3.17935e-07	1.91329e-05
Pn1	ENSG00000173926	MARCHF3	membrane associated ring-CH-type finger 3 [Source:HGNC Symbol;Acc:HGNC:28728]	-2.11225	3.2118e-07	1.92594e-05
Pn1	ENSG00000204052	LRRC73	leucine rich repeat containing 73 [Source:HGNC Symbol;Acc:HGNC:21375]	-2.77422	3.25526e-07	1.94507e-05
Pn1	ENSG00000234478	ACBD3-AS1	ACBD3 antisense RNA 1 [Source:HGNC Symbol;Acc:HGNC:40701]	-2.60559	3.27093e-07	1.94753e-05
Pn1	ENSG00000197653	DNAH10	dynein axonemal heavy chain 10 [Source:HGNC Symbol;Acc:HGNC:2941]	-2.86915	3.34961e-07	1.98736e-05
Pn1	ENSG00000179902	C1orf194	chromosome 1 open reading frame 194 [Source:HGNC Symbol;Acc:HGNC:32331]	-2.85458	3.3655e-07	1.98978e-05
Pn1	ENSG00000130433	CACNG6	calcium voltage-gated channel auxiliary subunit gamma 6 [Source:HGNC Symbol;Acc:HGNC:13625]	-3.12094	3.38708e-07	1.99554e-05
Pn1	ENSG00000135750	KCNK1	potassium two pore domain channel subfamily K member 1 [Source:HGNC Symbol;Acc:HGNC:6272]	-2.5181	3.44251e-07	2.01809e-05
Pn1	ENSG00000091513	TF	transferrin [Source:HGNC Symbol;Acc:HGNC:11740]	-3.59065	3.44932e-07	2.01809e-05
Pn1	ENSG00000064655	EYA2	EYA transcriptional coactivator and phosphatase 2 [Source:HGNC Symbol;Acc:HGNC:3520]	-2.49242	3.56283e-07	2.07729e-05
Pn1	ENSG00000155026	RSPH10B	radial spoke head 10 homolog B [Source:HGNC Symbol;Acc:HGNC:27362]	-2.88603	3.63305e-07	2.11093e-05
Pn1	ENSG00000140057	AK7	adenylate kinase 7 [Source:HGNC Symbol;Acc:HGNC:20091]	-2.78966	3.66495e-07	2.11629e-05
Pn1	ENSG00000150051	MKX	mohawk homeobox [Source:HGNC Symbol;Acc:HGNC:23729]	-2.71072	3.66969e-07	2.11629e-05
Pn1	ENSG00000197353	LYPD2	LY6/PLAUR domain containing 2 [Source:HGNC Symbol;Acc:HGNC:25215]	-3.05499	3.67995e-07	2.11629e-05
Pn1	ENSG00000170959	DCDC1	doublecortin domain containing 1 [Source:HGNC Symbol;Acc:HGNC:20625]	-2.8657	3.79149e-07	2.17257e-05
Pn1	ENSG00000152936	LMNTD1	lamin tail domain containing 1 [Source:HGNC Symbol;Acc:HGNC:26683]	-2.83318	3.80362e-07	2.17257e-05
Pn1	ENSG00000227695	DNMBP-AS1	DNMBP antisense RNA 1 [Source:HGNC Symbol;Acc:HGNC:20431]	-2.55002	3.85843e-07	2.19127e-05
Pn1	ENSG00000137691	CFAP300	cilia and flagella associated protein 300 [Source:HGNC Symbol;Acc:HGNC:28188]	-2.83002	3.87446e-07	2.19127e-05
Pn1	ENSG00000117983	MUC5B	mucin 5B, oligomeric mucus/gel-forming [Source:HGNC Symbol;Acc:HGNC:7516]	-3.02659	3.87537e-07	2.19127e-05
Pn1	ENSG00000168589	DYNLRB2	dynein light chain roadblock-type 2 [Source:HGNC Symbol;Acc:HGNC:15467]	-2.80373	3.91262e-07	2.20494e-05
Pn1	ENSG00000234477	AC004231.1	novel transcript	-2.81524	4.03972e-07	2.26898e-05
Pn1	ENSG00000129194	SOX15	SRY-box transcription factor 15 [Source:HGNC Symbol;Acc:HGNC:11196]	-2.72659	4.10371e-07	2.28561e-05
Pn1	ENSG00000151715	TMEM45B	transmembrane protein 45B [Source:HGNC Symbol;Acc:HGNC:25194]	-2.29439	4.10411e-07	2.28561e-05
Pn1	ENSG00000100170	SLC5A1	solute carrier family 5 member 1 [Source:HGNC Symbol;Acc:HGNC:11036]	-3.02657	4.11004e-07	2.28561e-05
Pn1	ENSG00000230013	CT70	cancer/testis associated transcript 70 [Source:HGNC Symbol;Acc:HGNC:37195]	-2.76894	4.13277e-07	2.2907e-05
Pn1	ENSG00000197580	BCO2	beta-carotene oxygenase 2 [Source:HGNC Symbol;Acc:HGNC:18503]	-2.53529	4.14947e-07	2.29241e-05
Pn1	ENSG00000102554	KLF5	Kruppel like factor 5 [Source:HGNC Symbol;Acc:HGNC:6349]	-2.13585	4.16501e-07	2.29348e-05
Pn1	ENSG00000196482	ESRRG	estrogen related receptor gamma [Source:HGNC Symbol;Acc:HGNC:3474]	-2.98951	4.20427e-07	2.30223e-05
Pn1	ENSG00000132554	RGS22	regulator of G protein signaling 22 [Source:HGNC Symbol;Acc:HGNC:24499]	-2.95062	4.21247e-07	2.30223e-05
Pn1	ENSG00000123977	DAW1	dynein assembly factor with WD repeats 1 [Source:HGNC Symbol;Acc:HGNC:26383]	-2.652	4.227e-07	2.30223e-05
Pn1	ENSG00000243710	CFAP57	cilia and flagella associated protein 57 [Source:HGNC Symbol;Acc:HGNC:26485]	-2.69795	4.23555e-07	2.30223e-05
Pn1	ENSG00000227502	MROCKI	MARCKS cis regulating lncRNA promoter of cytokines and inflammation [Source:HGNC Symbol;Acc:HGNC:50323]	-2.73754	4.27283e-07	2.31502e-05
Pn1	ENSG00000105877	DNAH11	dynein axonemal heavy chain 11 [Source:HGNC Symbol;Acc:HGNC:2942]	-2.68961	4.28715e-07	2.31534e-05
Pn1	ENSG00000116141	MARK1	microtubule affinity regulating kinase 1 [Source:HGNC Symbol;Acc:HGNC:6896]	-2.82781	4.36804e-07	2.34427e-05
Pn1	ENSG00000158423	RIBC1	RIB43A domain with coiled-coils 1 [Source:HGNC Symbol;Acc:HGNC:26537]	-2.59998	4.36855e-07	2.34427e-05
Pn1	ENSG00000139835	GRTP1	growth hormone regulated TBC protein 1 [Source:HGNC Symbol;Acc:HGNC:20310]	-2.47053	4.38725e-07	2.34683e-05
Pn1	ENSG00000167874	TMEM88	transmembrane protein 88 [Source:HGNC Symbol;Acc:HGNC:32371]	-2.46568	4.51886e-07	2.39691e-05
Pn1	ENSG00000164972	C9orf24	chromosome 9 open reading frame 24 [Source:HGNC Symbol;Acc:HGNC:19919]	-2.80923	4.51917e-07	2.39691e-05
Pn1	ENSG00000183273	CCDC60	coiled-coil domain containing 60 [Source:HGNC Symbol;Acc:HGNC:28610]	-2.88898	4.52355e-07	2.39691e-05
Pn1	ENSG00000004838	ZMYND10	zinc finger MYND-type containing 10 [Source:HGNC Symbol;Acc:HGNC:19412]	-2.76085	4.65871e-07	2.46079e-05
Pn1	ENSG00000185250	PPIL6	peptidylprolyl isomerase like 6 [Source:HGNC Symbol;Acc:HGNC:21557]	-2.39202	4.73426e-07	2.49288e-05
Pn1	ENSG00000105388	CEACAM5	CEA cell adhesion molecule 5 [Source:HGNC Symbol;Acc:HGNC:1817]	-2.75721	4.7694e-07	2.50356e-05
Pn1	ENSG00000176945	MUC20	mucin 20, cell surface associated [Source:HGNC Symbol;Acc:HGNC:23282]	-2.29134	4.85184e-07	2.53893e-05
Pn1	ENSG00000246016	LINC01513	long intergenic non-protein coding RNA 1513 [Source:HGNC Symbol;Acc:HGNC:51202]	-2.81769	4.92289e-07	2.56372e-05
Pn1	ENSG00000118307	CASC1	cancer susceptibility 1 [Source:HGNC Symbol;Acc:HGNC:29599]	-2.59581	4.92964e-07	2.56372e-05
Pn1	ENSG00000106278	PTPRZ1	protein tyrosine phosphatase receptor type Z1 [Source:HGNC Symbol;Acc:HGNC:9685]	-3.01039	5.00624e-07	2.59555e-05
Pn1	ENSG00000166578	IQCD	IQ motif containing D [Source:HGNC Symbol;Acc:HGNC:25168]	-2.65267	5.12042e-07	2.6466e-05
Pn1	ENSG00000101443	WFDC2	WAP four-disulfide core domain 2 [Source:HGNC Symbol;Acc:HGNC:15939]	-2.67199	5.18159e-07	2.67002e-05
Pn1	ENSG00000129295	LRRC6	leucine rich repeat containing 6 [Source:HGNC Symbol;Acc:HGNC:16725]	-2.10258	5.34915e-07	2.74105e-05
Pn1	ENSG00000165181	SHOC1	shortage in chiasmata 1 [Source:HGNC Symbol;Acc:HGNC:26535]	-2.78275	5.35287e-07	2.74105e-05
Pn1	ENSG00000231233	CFAP58-DT	CFAP58 divergent transcript [Source:HGNC Symbol;Acc:HGNC:45243]	-2.38012	5.37927e-07	2.74105e-05
Pn1	ENSG00000287561	AL121899.4	novel transcript	-3.11701	5.3845e-07	2.74105e-05
Pn1	ENSG00000226380	AC016831.1	novel transcript	-2.75478	5.41267e-07	2.74709e-05
Pn1	ENSG00000100024	UPB1	beta-ureidopropionase 1 [Source:HGNC Symbol;Acc:HGNC:16297]	-2.71507	5.45299e-07	2.75924e-05
Pn1	ENSG00000164185	ZNF474	zinc finger protein 474 [Source:HGNC Symbol;Acc:HGNC:23245]	-2.81263	5.58858e-07	2.81632e-05
Pn1	ENSG00000165325	DEUP1	deuterosome assembly protein 1 [Source:HGNC Symbol;Acc:HGNC:26344]	-2.92195	5.59921e-07	2.81632e-05
Pn1	ENSG00000162814	SPATA17	spermatogenesis associated 17 [Source:HGNC Symbol;Acc:HGNC:25184]	-2.76281	5.62608e-07	2.81698e-05
Pn1	ENSG00000141404	GNAL	G protein subunit alpha L [Source:HGNC Symbol;Acc:HGNC:4388]	-2.267	5.63396e-07	2.81698e-05
Pn1	ENSG00000162069	BICDL2	BICD family like cargo adaptor 2 [Source:HGNC Symbol;Acc:HGNC:33584]	-2.4126	5.70124e-07	2.83641e-05
Pn1	ENSG00000156218	ADAMTSL3	ADAMTS like 3 [Source:HGNC Symbol;Acc:HGNC:14633]	-2.87925	5.70648e-07	2.83641e-05
Pn1	ENSG00000134138	MEIS2	Meis homeobox 2 [Source:HGNC Symbol;Acc:HGNC:7001]	-2.52041	5.75557e-07	2.85239e-05
Pn1	ENSG00000176788	BASP1	brain abundant membrane attached signal protein 1 [Source:HGNC Symbol;Acc:HGNC:957]	-2.32748	5.81225e-07	2.86812e-05
Pn1	ENSG00000185551	NR2F2	nuclear receptor subfamily 2 group F member 2 [Source:HGNC Symbol;Acc:HGNC:7976]	-2.43488	5.82134e-07	2.86812e-05
Pn1	ENSG00000102230	PCYT1B	phosphate cytidylyltransferase 1, choline, beta [Source:HGNC Symbol;Acc:HGNC:8755]	-2.78428	5.95574e-07	2.92578e-05
Pn1	ENSG00000156042	CFAP70	cilia and flagella associated protein 70 [Source:HGNC Symbol;Acc:HGNC:30726]	-2.55632	5.98059e-07	2.92933e-05
Pn1	ENSG00000173253	DMRT2	doublesex and mab-3 related transcription factor 2 [Source:HGNC Symbol;Acc:HGNC:2935]	-2.80525	6.01854e-07	2.92933e-05
Pn1	ENSG00000136689	IL1RN	interleukin 1 receptor antagonist [Source:HGNC Symbol;Acc:HGNC:6000]	-2.74135	6.02032e-07	2.92933e-05
Pn1	ENSG00000004799	PDK4	pyruvate dehydrogenase kinase 4 [Source:HGNC Symbol;Acc:HGNC:8812]	2.43021	6.0325e-07	2.92933e-05
Pn1	ENSG00000215244	LINC02649	long intergenic non-protein coding RNA 2649 [Source:HGNC Symbol;Acc:HGNC:54134]	-2.38343	6.1859e-07	2.99041e-05
Pn1	ENSG00000181449	SOX2	SRY-box transcription factor 2 [Source:HGNC Symbol;Acc:HGNC:11195]	-2.72904	6.22462e-07	2.99041e-05
Pn1	ENSG00000286076	AC005050.3	novel transcript	-3.52237	6.22612e-07	2.99041e-05
Pn1	ENSG00000270765	GAS2L2	growth arrest specific 2 like 2 [Source:HGNC Symbol;Acc:HGNC:24846]	-2.96497	6.24019e-07	2.99041e-05
Pn1	ENSG00000141294	LRRC46	leucine rich repeat containing 46 [Source:HGNC Symbol;Acc:HGNC:25047]	-2.78379	6.24703e-07	2.99041e-05
Pn1	ENSG00000163491	NEK10	NIMA related kinase 10 [Source:HGNC Symbol;Acc:HGNC:18592]	-2.79174	6.31848e-07	3.01605e-05
Pn1	ENSG00000100228	RAB36	RAB36, member RAS oncogene family [Source:HGNC Symbol;Acc:HGNC:9775]	-2.41553	6.53567e-07	3.10867e-05
Pn1	ENSG00000101222	SPEF1	sperm flagellar 1 [Source:HGNC Symbol;Acc:HGNC:15874]	-2.80298	6.54941e-07	3.10867e-05
Pn1	ENSG00000185055	EFCAB10	EF-hand calcium binding domain 10 [Source:HGNC Symbol;Acc:HGNC:34531]	-2.73714	6.57655e-07	3.11278e-05
Pn1	ENSG00000163746	PLSCR2	phospholipid scramblase 2 [Source:HGNC Symbol;Acc:HGNC:16494]	-2.98725	6.6658e-07	3.14416e-05
Pn1	ENSG00000163879	DNALI1	dynein axonemal light intermediate chain 1 [Source:HGNC Symbol;Acc:HGNC:14353]	-2.5234	6.68017e-07	3.14416e-05
Pn1	ENSG00000108352	RAPGEFL1	Rap guanine nucleotide exchange factor like 1 [Source:HGNC Symbol;Acc:HGNC:17428]	-1.98314	6.70737e-07	3.14817e-05
Pn1	ENSG00000278743	AC087239.1	novel transcript	-2.53371	6.73047e-07	3.15024e-05
Pn1	ENSG00000188817	SNTN	sentan, cilia apical structure protein [Source:HGNC Symbol;Acc:HGNC:33706]	-2.78303	6.82452e-07	3.18154e-05
Pn1	ENSG00000118997	DNAH7	dynein axonemal heavy chain 7 [Source:HGNC Symbol;Acc:HGNC:18661]	-2.7423	6.83511e-07	3.18154e-05
Pn1	ENSG00000159713	TPPP3	tubulin polymerization promoting protein family member 3 [Source:HGNC Symbol;Acc:HGNC:24162]	-2.66388	7.10131e-07	3.29634e-05
Pn1	ENSG00000187479	C11orf96	chromosome 11 open reading frame 96 [Source:HGNC Symbol;Acc:HGNC:38675]	-2.68871	7.12614e-07	3.29878e-05
Pn1	ENSG00000117595	IRF6	interferon regulatory factor 6 [Source:HGNC Symbol;Acc:HGNC:6121]	-2.09443	7.14992e-07	3.30072e-05
Pn1	ENSG00000133665	DYDC2	DPY30 domain containing 2 [Source:HGNC Symbol;Acc:HGNC:23468]	-2.90593	7.2875e-07	3.34873e-05
Pn1	ENSG00000066248	NGEF	neuronal guanine nucleotide exchange factor [Source:HGNC Symbol;Acc:HGNC:7807]	-2.94621	7.29367e-07	3.34873e-05
Pn1	ENSG00000162771	FAM71A	family with sequence similarity 71 member A [Source:HGNC Symbol;Acc:HGNC:26541]	-3.0563	7.38394e-07	3.37196e-05
Pn1	ENSG00000007171	NOS2	nitric oxide synthase 2 [Source:HGNC Symbol;Acc:HGNC:7873]	-3.35015	7.38429e-07	3.37196e-05
Pn1	ENSG00000131941	RHPN2	rhophilin Rho GTPase binding protein 2 [Source:HGNC Symbol;Acc:HGNC:19974]	-2.42355	7.42986e-07	3.38236e-05
Pn1	ENSG00000137473	TTC29	tetratricopeptide repeat domain 29 [Source:HGNC Symbol;Acc:HGNC:29936]	-2.92039	7.44722e-07	3.38236e-05
Pn1	ENSG00000178531	CTXN1	cortexin 1 [Source:HGNC Symbol;Acc:HGNC:31108]	-2.70554	7.49394e-07	3.39443e-05
Pn1	ENSG00000116299	KIAA1324	KIAA1324 [Source:HGNC Symbol;Acc:HGNC:29618]	-2.3902	7.52297e-07	3.39845e-05
Pn1	ENSG00000164287	CDC20B	cell division cycle 20B [Source:HGNC Symbol;Acc:HGNC:24222]	-2.78002	7.67957e-07	3.45991e-05
Pn1	ENSG00000170509	HSD17B13	hydroxysteroid 17-beta dehydrogenase 13 [Source:HGNC Symbol;Acc:HGNC:18685]	-2.61089	7.94248e-07	3.56882e-05
Pn1	ENSG00000124429	POF1B	POF1B actin binding protein [Source:HGNC Symbol;Acc:HGNC:13711]	-2.49575	8.01305e-07	3.59046e-05
Pn1	ENSG00000163121	NEURL3	neuralized E3 ubiquitin protein ligase 3 [Source:HGNC Symbol;Acc:HGNC:25162]	-3.09309	8.03326e-07	3.59046e-05
Pn1	ENSG00000215160	OR7E122P	olfactory receptor family 7 subfamily E member 122 pseudogene [Source:HGNC Symbol;Acc:HGNC:15050]	-3.1851	8.07825e-07	3.60102e-05
Pn1	ENSG00000112530	PACRG	parkin coregulated [Source:HGNC Symbol;Acc:HGNC:19152]	-2.86652	8.12306e-07	3.61144e-05
Pn1	ENSG00000224165	DNAJC27-AS1	DNAJC27 antisense RNA 1 [Source:HGNC Symbol;Acc:HGNC:42943]	-2.18387	8.1556e-07	3.61637e-05
Pn1	ENSG00000204815	TTC25	tetratricopeptide repeat domain 25 [Source:HGNC Symbol;Acc:HGNC:25280]	-2.61543	8.20195e-07	3.62737e-05
Pn1	ENSG00000007174	DNAH9	dynein axonemal heavy chain 9 [Source:HGNC Symbol;Acc:HGNC:2953]	-2.92464	8.4711e-07	3.7366e-05
Pn1	ENSG00000186973	FAM183A	family with sequence similarity 183 member A [Source:HGNC Symbol;Acc:HGNC:34347]	-2.76113	8.51153e-07	3.74463e-05
Pn1	ENSG00000154274	C4orf19	chromosome 4 open reading frame 19 [Source:HGNC Symbol;Acc:HGNC:25618]	-2.51334	8.5845e-07	3.76237e-05
Pn1	ENSG00000273076	AL021707.7	novel transcript, antisense to SUN2	-2.90919	8.59652e-07	3.76237e-05
Pn1	ENSG00000237513	AC007384.1	novel transcript	-2.47342	8.65568e-07	3.77845e-05
Pn1	ENSG00000286330	AL353660.1	novel transcript	-2.81234	8.70504e-07	3.79018e-05
Pn1	ENSG00000173557	FAM166C	family with sequence similarity 166 member C [Source:HGNC Symbol;Acc:HGNC:27938]	-2.84719	8.78308e-07	3.8143e-05
Pn1	ENSG00000267795	SMIM22	small integral membrane protein 22 [Source:HGNC Symbol;Acc:HGNC:48329]	-2.73054	8.90919e-07	3.85645e-05
Pn1	ENSG00000157578	LCA5L	lebercilin LCA5 like [Source:HGNC Symbol;Acc:HGNC:1255]	-2.36507	8.92591e-07	3.85645e-05
Pn1	ENSG00000230943	LINC02541	long intergenic non-protein coding RNA 2541 [Source:HGNC Symbol;Acc:HGNC:53574]	-2.49409	8.95965e-07	3.86113e-05
Pn1	ENSG00000151320	AKAP6	A-kinase anchoring protein 6 [Source:HGNC Symbol;Acc:HGNC:376]	-2.48681	9.11194e-07	3.90744e-05
Pn1	ENSG00000197496	SLC2A10	solute carrier family 2 member 10 [Source:HGNC Symbol;Acc:HGNC:13444]	-2.34054	9.12212e-07	3.90744e-05
Pn1	ENSG00000204950	LRRC10B	leucine rich repeat containing 10B [Source:HGNC Symbol;Acc:HGNC:37215]	-2.80256	9.13668e-07	3.90744e-05
Pn1	ENSG00000116885	OSCP1	organic solute carrier partner 1 [Source:HGNC Symbol;Acc:HGNC:29971]	-2.15652	9.16636e-07	3.9102e-05
Pn1	ENSG00000157856	DRC1	dynein regulatory complex subunit 1 [Source:HGNC Symbol;Acc:HGNC:24245]	-2.81682	9.19656e-07	3.91318e-05
Pn1	ENSG00000166246	C16orf71	chromosome 16 open reading frame 71 [Source:HGNC Symbol;Acc:HGNC:25081]	-2.61085	9.32839e-07	3.95928e-05
Pn1	ENSG00000167858	TEKT1	tektin 1 [Source:HGNC Symbol;Acc:HGNC:15534]	-2.82745	9.49042e-07	4.01793e-05
Pn1	ENSG00000255221	CARD17	caspase recruitment domain family member 17 [Source:HGNC Symbol;Acc:HGNC:33827]	-3.18931	9.63543e-07	4.05177e-05
Pn1	ENSG00000236028	AL354766.2	novel transcript	-2.99671	9.6386e-07	4.05177e-05
Pn1	ENSG00000152076	CCDC74B	coiled-coil domain containing 74B [Source:HGNC Symbol;Acc:HGNC:25267]	-2.71421	9.6425e-07	4.05177e-05
Pn1	ENSG00000240602	AADACP1	arylacetamide deacetylase pseudogene 1 [Source:HGNC Symbol;Acc:HGNC:50305]	-2.72619	9.70311e-07	4.0667e-05
Pn1	ENSG00000204711	C9orf135	chromosome 9 open reading frame 135 [Source:HGNC Symbol;Acc:HGNC:31422]	-2.73095	9.72629e-07	4.0667e-05
Pn1	ENSG00000188659	SAXO2	stabilizer of axonemal microtubules 2 [Source:HGNC Symbol;Acc:HGNC:33727]	-2.66076	9.81536e-07	4.09378e-05
Pn1	ENSG00000151023	ENKUR	enkurin, TRPC channel interacting protein [Source:HGNC Symbol;Acc:HGNC:28388]	-2.74521	9.84723e-07	4.0939e-05
Pn1	ENSG00000065320	NTN1	netrin 1 [Source:HGNC Symbol;Acc:HGNC:8029]	-2.54554	9.86423e-07	4.0939e-05
Pn1	ENSG00000133115	STOML3	stomatin like 3 [Source:HGNC Symbol;Acc:HGNC:19420]	-2.88961	9.91125e-07	4.10331e-05
Pn1	ENSG00000203778	FAM229B	family with sequence similarity 229 member B [Source:HGNC Symbol;Acc:HGNC:33858]	-2.35557	1.00366e-06	4.14501e-05
Pn1	ENSG00000214128	TMEM213	transmembrane protein 213 [Source:HGNC Symbol;Acc:HGNC:27220]	-3.09779	1.01146e-06	4.16357e-05
Pn1	ENSG00000270069	MIR222HG	miR222/221 cluster host gene [Source:HGNC Symbol;Acc:HGNC:49555]	-2.22158	1.01309e-06	4.16357e-05
Pn1	ENSG00000177459	ERICH5	glutamate rich 5 [Source:HGNC Symbol;Acc:HGNC:26823]	-2.70706	1.02432e-06	4.19948e-05
Pn1	ENSG00000203985	LDLRAD1	low density lipoprotein receptor class A domain containing 1 [Source:HGNC Symbol;Acc:HGNC:32069]	-2.85622	1.03079e-06	4.21102e-05
Pn1	ENSG00000197748	CFAP43	cilia and flagella associated protein 43 [Source:HGNC Symbol;Acc:HGNC:26684]	-2.79334	1.03309e-06	4.21102e-05
Pn1	ENSG00000162949	CAPN13	calpain 13 [Source:HGNC Symbol;Acc:HGNC:16663]	-2.35103	1.03602e-06	4.21102e-05
Pn1	ENSG00000155761	SPAG17	sperm associated antigen 17 [Source:HGNC Symbol;Acc:HGNC:26620]	-2.87787	1.03714e-06	4.21102e-05
Pn1	ENSG00000184908	CLCNKB	chloride voltage-gated channel Kb [Source:HGNC Symbol;Acc:HGNC:2027]	-3.08495	1.044e-06	4.2215e-05
Pn1	ENSG00000165923	AGBL2	ATP/GTP binding protein like 2 [Source:HGNC Symbol;Acc:HGNC:26296]	-2.60786	1.04473e-06	4.2215e-05
Pn1	ENSG00000095794	CREM	cAMP responsive element modulator [Source:HGNC Symbol;Acc:HGNC:2352]	-2.0812	1.04948e-06	4.23056e-05
Pn1	ENSG00000129951	PLPPR3	phospholipid phosphatase related 3 [Source:HGNC Symbol;Acc:HGNC:23497]	-2.82904	1.05234e-06	4.23195e-05
Pn1	ENSG00000198003	CCDC151	coiled-coil domain containing 151 [Source:HGNC Symbol;Acc:HGNC:28303]	-2.35711	1.05836e-06	4.24604e-05
Pn1	ENSG00000100625	SIX4	SIX homeobox 4 [Source:HGNC Symbol;Acc:HGNC:10890]	-2.6896	1.06873e-06	4.27747e-05
Pn1	ENSG00000165807	PPP1R36	protein phosphatase 1 regulatory subunit 36 [Source:HGNC Symbol;Acc:HGNC:20097]	-2.3048	1.07515e-06	4.28681e-05
Pn1	ENSG00000186952	TMEM232	transmembrane protein 232 [Source:HGNC Symbol;Acc:HGNC:37270]	-2.65252	1.07616e-06	4.28681e-05
Pn1	ENSG00000171533	MAP6	microtubule associated protein 6 [Source:HGNC Symbol;Acc:HGNC:6868]	-2.60577	1.08013e-06	4.29249e-05
Pn1	ENSG00000105711	SCN1B	sodium voltage-gated channel beta subunit 1 [Source:HGNC Symbol;Acc:HGNC:10586]	-2.36646	1.08823e-06	4.31451e-05
Pn1	ENSG00000171124	FUT3	fucosyltransferase 3 (Lewis blood group) [Source:HGNC Symbol;Acc:HGNC:4014]	-2.53332	1.09383e-06	4.32655e-05
Pn1	ENSG00000129654	FOXJ1	forkhead box J1 [Source:HGNC Symbol;Acc:HGNC:3816]	-2.80139	1.10423e-06	4.35743e-05
Pn1	ENSG00000163817	SLC6A20	solute carrier family 6 member 20 [Source:HGNC Symbol;Acc:HGNC:30927]	-2.64697	1.11302e-06	4.37281e-05
Pn1	ENSG00000183644	C11orf88	chromosome 11 open reading frame 88 [Source:HGNC Symbol;Acc:HGNC:25061]	-2.74284	1.11332e-06	4.37281e-05
Pn1	ENSG00000054598	FOXC1	forkhead box C1 [Source:HGNC Symbol;Acc:HGNC:3800]	-2.16192	1.11613e-06	4.37368e-05
Pn1	ENSG00000105894	PTN	pleiotrophin [Source:HGNC Symbol;Acc:HGNC:9630]	-3.02736	1.12377e-06	4.39339e-05
Pn1	ENSG00000249621	AC113349.1	novel transcript	-2.9168	1.14589e-06	4.46162e-05
Pn1	ENSG00000148735	PLEKHS1	pleckstrin homology domain containing S1 [Source:HGNC Symbol;Acc:HGNC:26285]	-2.6306	1.14891e-06	4.46162e-05
Pn1	ENSG00000109339	MAPK10	mitogen-activated protein kinase 10 [Source:HGNC Symbol;Acc:HGNC:6872]	-2.46769	1.14917e-06	4.46162e-05
Pn1	ENSG00000188910	GJB3	gap junction protein beta 3 [Source:HGNC Symbol;Acc:HGNC:4285]	-2.82249	1.17296e-06	4.54352e-05
Pn1	ENSG00000270210	AC104695.3	novel transcript	-2.84286	1.18096e-06	4.56404e-05
Pn1	ENSG00000183914	DNAH2	dynein axonemal heavy chain 2 [Source:HGNC Symbol;Acc:HGNC:2948]	-2.93528	1.19776e-06	4.61835e-05
Pn1	ENSG00000129514	FOXA1	forkhead box A1 [Source:HGNC Symbol;Acc:HGNC:5021]	-2.39347	1.207e-06	4.64337e-05
Pn1	ENSG00000105538	RASIP1	Ras interacting protein 1 [Source:HGNC Symbol;Acc:HGNC:24716]	-2.62602	1.21408e-06	4.65996e-05
Pn1	ENSG00000172361	CFAP53	cilia and flagella associated protein 53 [Source:HGNC Symbol;Acc:HGNC:26530]	-2.5729	1.22681e-06	4.69813e-05
Pn1	ENSG00000231683	AL033397.1	novel transcript	-3.1629	1.24927e-06	4.76425e-05
Pn1	ENSG00000126262	FFAR2	free fatty acid receptor 2 [Source:HGNC Symbol;Acc:HGNC:4501]	-2.78533	1.24973e-06	4.76425e-05
Pn1	ENSG00000272168	CASC15	cancer susceptibility 15 [Source:HGNC Symbol;Acc:HGNC:28245]	-2.83467	1.26299e-06	4.80394e-05
Pn1	ENSG00000234678	ELF3-AS1	ELF3 antisense RNA 1 [Source:HGNC Symbol;Acc:HGNC:40211]	-2.10974	1.27729e-06	4.84736e-05
Pn1	ENSG00000132259	CNGA4	cyclic nucleotide gated channel subunit alpha 4 [Source:HGNC Symbol;Acc:HGNC:2152]	-2.90731	1.28038e-06	4.84817e-05
Pn1	ENSG00000162755	KLHDC9	kelch domain containing 9 [Source:HGNC Symbol;Acc:HGNC:28489]	-2.32168	1.28416e-06	4.85159e-05
Pn1	ENSG00000176244	ACBD7	acyl-CoA binding domain containing 7 [Source:HGNC Symbol;Acc:HGNC:17715]	-2.39544	1.29691e-06	4.88879e-05
Pn1	ENSG00000279965	AL390755.2	TEC	-2.97813	1.30057e-06	4.89164e-05
Pn1	ENSG00000124237	C20orf85	chromosome 20 open reading frame 85 [Source:HGNC Symbol;Acc:HGNC:16216]	-2.82428	1.30361e-06	4.89216e-05
Pn1	ENSG00000049283	EPN3	epsin 3 [Source:HGNC Symbol;Acc:HGNC:18235]	-2.64743	1.30864e-06	4.90014e-05
Pn1	ENSG00000120306	CYSTM1	cysteine rich transmembrane module containing 1 [Source:HGNC Symbol;Acc:HGNC:30239]	-1.8989	1.31687e-06	4.92e-05
Pn1	ENSG00000187492	CDHR4	cadherin related family member 4 [Source:HGNC Symbol;Acc:HGNC:34527]	-3.12649	1.31981e-06	4.92008e-05
Pn1	ENSG00000064692	SNCAIP	synuclein alpha interacting protein [Source:HGNC Symbol;Acc:HGNC:11139]	-2.45978	1.33281e-06	4.95758e-05
Pn1	ENSG00000188523	CFAP77	cilia and flagella associated protein 77 [Source:HGNC Symbol;Acc:HGNC:33776]	-2.81083	1.3416e-06	4.96985e-05
Pn1	ENSG00000178125	PPP1R42	protein phosphatase 1 regulatory subunit 42 [Source:HGNC Symbol;Acc:HGNC:33732]	-2.80329	1.34201e-06	4.96985e-05
Pn1	ENSG00000167157	PRRX2	paired related homeobox 2 [Source:HGNC Symbol;Acc:HGNC:21338]	-2.99938	1.35099e-06	4.99216e-05
Pn1	ENSG00000006453	BAIAP2L1	BAR/IMD domain containing adaptor protein 2 like 1 [Source:HGNC Symbol;Acc:HGNC:21649]	-2.22825	1.35988e-06	5.014e-05
Pn1	ENSG00000163040	CCDC74A	coiled-coil domain containing 74A [Source:HGNC Symbol;Acc:HGNC:25197]	-2.51424	1.39455e-06	5.13059e-05
Pn1	ENSG00000162571	TTLL10	tubulin tyrosine ligase like 10 [Source:HGNC Symbol;Acc:HGNC:26693]	-2.87728	1.41134e-06	5.18022e-05
Pn1	ENSG00000137707	BTG4	BTG anti-proliferation factor 4 [Source:HGNC Symbol;Acc:HGNC:13862]	-2.78994	1.41419e-06	5.18022e-05
Pn1	ENSG00000139537	CCDC65	coiled-coil domain containing 65 [Source:HGNC Symbol;Acc:HGNC:29937]	-2.6409	1.43739e-06	5.25379e-05
Pn1	ENSG00000158486	DNAH3	dynein axonemal heavy chain 3 [Source:HGNC Symbol;Acc:HGNC:2949]	-2.77314	1.44526e-06	5.27112e-05
Pn1	ENSG00000233725	NRAD1	non-coding RNA in the aldehyde dehydrogenase 1A pathway [Source:HGNC Symbol;Acc:HGNC:26981]	-2.68503	1.48115e-06	5.39037e-05
Pn1	ENSG00000205420	KRT6A	keratin 6A [Source:HGNC Symbol;Acc:HGNC:6443]	-3.26741	1.48895e-06	5.40535e-05
Pn1	ENSG00000100583	SAMD15	sterile alpha motif domain containing 15 [Source:HGNC Symbol;Acc:HGNC:18631]	-2.50359	1.4931e-06	5.40535e-05
Pn1	ENSG00000181378	CFAP65	cilia and flagella associated protein 65 [Source:HGNC Symbol;Acc:HGNC:25325]	-2.90725	1.49489e-06	5.40535e-05
Pn1	ENSG00000153930	ANKFN1	ankyrin repeat and fibronectin type III domain containing 1 [Source:HGNC Symbol;Acc:HGNC:26766]	-2.78519	1.51322e-06	5.45408e-05
Pn1	ENSG00000170703	TTLL6	tubulin tyrosine ligase like 6 [Source:HGNC Symbol;Acc:HGNC:26664]	-2.90978	1.51484e-06	5.45408e-05
Pn1	ENSG00000223446	AL451065.1	novel transcript	-2.98426	1.53162e-06	5.50039e-05
Pn1	ENSG00000165698	SPACA9	sperm acrosome associated 9 [Source:HGNC Symbol;Acc:HGNC:1367]	-2.17967	1.53742e-06	5.50039e-05
Pn1	ENSG00000227591	HSD11B1-AS1	HSD11B1 antisense RNA 1 [Source:HGNC Symbol;Acc:HGNC:54053]	-2.39643	1.53992e-06	5.50039e-05
Pn1	ENSG00000115507	OTX1	orthodenticle homeobox 1 [Source:HGNC Symbol;Acc:HGNC:8521]	-2.77364	1.54076e-06	5.50039e-05
Pn1	ENSG00000197826	CFAP299	cilia and flagella associated protein 299 [Source:HGNC Symbol;Acc:HGNC:28554]	-2.73737	1.56114e-06	5.56058e-05
Pn1	ENSG00000173918	C1QTNF1	C1q and TNF related 1 [Source:HGNC Symbol;Acc:HGNC:14324]	-3.02839	1.56422e-06	5.56058e-05
Pn1	ENSG00000080572	PIH1D3	PIH1 domain containing 3 [Source:HGNC Symbol;Acc:HGNC:28570]	-2.67131	1.59549e-06	5.65979e-05
Pn1	ENSG00000136918	WDR38	WD repeat domain 38 [Source:HGNC Symbol;Acc:HGNC:23745]	-2.65607	1.60585e-06	5.68457e-05
Pn1	ENSG00000131711	MAP1B	microtubule associated protein 1B [Source:HGNC Symbol;Acc:HGNC:6836]	-2.66696	1.632e-06	5.74071e-05
Pn1	ENSG00000243955	GSTA1	glutathione S-transferase alpha 1 [Source:HGNC Symbol;Acc:HGNC:4626]	-2.77177	1.63392e-06	5.74071e-05
Pn1	ENSG00000258667	HIF1A-AS3	HIF1A antisense RNA 3 [Source:HGNC Symbol;Acc:HGNC:54284]	-3.17148	1.63542e-06	5.74071e-05
Pn1	ENSG00000165164	CFAP47	cilia and flagella associated protein 47 [Source:HGNC Symbol;Acc:HGNC:26708]	-2.90656	1.6374e-06	5.74071e-05
Pn1	ENSG00000087074	PPP1R15A	protein phosphatase 1 regulatory subunit 15A [Source:HGNC Symbol;Acc:HGNC:14375]	-2.17448	1.63874e-06	5.74071e-05
Pn1	ENSG00000174844	DNAH12	dynein axonemal heavy chain 12 [Source:HGNC Symbol;Acc:HGNC:2943]	-2.74801	1.68452e-06	5.88883e-05
Pn1	ENSG00000137261	KIAA0319	KIAA0319 [Source:HGNC Symbol;Acc:HGNC:21580]	-2.11416	1.68886e-06	5.89178e-05
Pn1	ENSG00000112186	CAP2	cyclase associated actin cytoskeleton regulatory protein 2 [Source:HGNC Symbol;Acc:HGNC:20039]	-2.65225	1.73143e-06	6.02325e-05
Pn1	ENSG00000249241	LINC02265	long intergenic non-protein coding RNA 2265 [Source:HGNC Symbol;Acc:HGNC:53179]	-2.71996	1.73369e-06	6.02325e-05
Pn1	ENSG00000166670	MMP10	matrix metallopeptidase 10 [Source:HGNC Symbol;Acc:HGNC:7156]	-2.93088	1.74229e-06	6.04066e-05
Pn1	ENSG00000137868	STRA6	stimulated by retinoic acid 6 [Source:HGNC Symbol;Acc:HGNC:30650]	-3.00376	1.76629e-06	6.11128e-05
Pn1	ENSG00000165309	ARMC3	armadillo repeat containing 3 [Source:HGNC Symbol;Acc:HGNC:30964]	-2.7582	1.79072e-06	6.18312e-05
Pn1	ENSG00000105948	TTC26	tetratricopeptide repeat domain 26 [Source:HGNC Symbol;Acc:HGNC:21882]	-1.93996	1.80098e-06	6.20585e-05
Pn1	ENSG00000157330	C1orf158	chromosome 1 open reading frame 158 [Source:HGNC Symbol;Acc:HGNC:28567]	-2.85276	1.81353e-06	6.23634e-05
Pn1	ENSG00000128536	CDHR3	cadherin related family member 3 [Source:HGNC Symbol;Acc:HGNC:26308]	-2.91378	1.81863e-06	6.24112e-05
Pn1	ENSG00000092850	TEKT2	tektin 2 [Source:HGNC Symbol;Acc:HGNC:11725]	-2.81871	1.83797e-06	6.29468e-05
Pn1	ENSG00000184564	SLITRK6	SLIT and NTRK like family member 6 [Source:HGNC Symbol;Acc:HGNC:23503]	-2.82513	1.88442e-06	6.44066e-05
Pn1	ENSG00000125531	FNDC11	fibronectin type III domain containing 11 [Source:HGNC Symbol;Acc:HGNC:28764]	-2.69118	1.90274e-06	6.49011e-05
Pn1	ENSG00000122735	DNAI1	dynein axonemal intermediate chain 1 [Source:HGNC Symbol;Acc:HGNC:2954]	-2.86946	1.90763e-06	6.49364e-05
Pn1	ENSG00000140481	CCDC33	coiled-coil domain containing 33 [Source:HGNC Symbol;Acc:HGNC:26552]	-2.8728	1.91401e-06	6.50223e-05
Pn1	ENSG00000179071	CCDC89	coiled-coil domain containing 89 [Source:HGNC Symbol;Acc:HGNC:26762]	-2.78509	1.93807e-06	6.57071e-05
Pn1	ENSG00000160188	RSPH1	radial spoke head component 1 [Source:HGNC Symbol;Acc:HGNC:12371]	-2.72421	1.96221e-06	6.63921e-05
Pn1	ENSG00000164746	C7orf57	chromosome 7 open reading frame 57 [Source:HGNC Symbol;Acc:HGNC:22247]	-2.55097	1.97294e-06	6.66214e-05
Pn1	ENSG00000240137	ERICH6-AS1	ERICH6 antisense RNA 1 [Source:HGNC Symbol;Acc:HGNC:41205]	-2.14263	2.03735e-06	6.86588e-05
Pn1	ENSG00000170579	DLGAP1	DLG associated protein 1 [Source:HGNC Symbol;Acc:HGNC:2905]	-2.31063	2.10062e-06	7.05256e-05
Pn1	ENSG00000172551	MUCL1	mucin like 1 [Source:HGNC Symbol;Acc:HGNC:30588]	-2.88403	2.10112e-06	7.05256e-05
Pn1	ENSG00000164675	IQUB	IQ motif and ubiquitin domain containing [Source:HGNC Symbol;Acc:HGNC:21995]	-2.46193	2.12649e-06	7.12189e-05
Pn1	ENSG00000171595	DNAI2	dynein axonemal intermediate chain 2 [Source:HGNC Symbol;Acc:HGNC:18744]	-2.94773	2.13023e-06	7.12189e-05
Pn1	ENSG00000167757	KLK11	kallikrein related peptidase 11 [Source:HGNC Symbol;Acc:HGNC:6359]	-2.71151	2.14385e-06	7.14781e-05
Pn1	ENSG00000116032	GRIN3B	glutamate ionotropic receptor NMDA type subunit 3B [Source:HGNC Symbol;Acc:HGNC:16768]	-2.34622	2.14646e-06	7.14781e-05
Pn1	ENSG00000168026	TTC21A	tetratricopeptide repeat domain 21A [Source:HGNC Symbol;Acc:HGNC:30761]	-2.06038	2.17952e-06	7.24358e-05
Pn1	ENSG00000112539	C6orf118	chromosome 6 open reading frame 118 [Source:HGNC Symbol;Acc:HGNC:21233]	-2.7837	2.18974e-06	7.25246e-05
Pn1	ENSG00000275532	AC006449.2	novel transcript, antisense to MLLT6	-2.36831	2.1908e-06	7.25246e-05
Pn1	ENSG00000124939	SCGB2A1	secretoglobin family 2A member 1 [Source:HGNC Symbol;Acc:HGNC:7051]	-2.9311	2.20774e-06	7.29421e-05
Pn1	ENSG00000163071	SPATA18	spermatogenesis associated 18 [Source:HGNC Symbol;Acc:HGNC:29579]	-2.45157	2.23e-06	7.35331e-05
Pn1	ENSG00000166402	TUB	TUB bipartite transcription factor [Source:HGNC Symbol;Acc:HGNC:12406]	-2.62547	2.26516e-06	7.4469e-05
Pn1	ENSG00000224843	LINC00240	long intergenic non-protein coding RNA 240 [Source:HGNC Symbol;Acc:HGNC:18772]	-2.62631	2.26722e-06	7.4469e-05
Pn1	ENSG00000117477	CCDC181	coiled-coil domain containing 181 [Source:HGNC Symbol;Acc:HGNC:28051]	-2.74106	2.30548e-06	7.5511e-05
Pn1	ENSG00000183346	CABCOCO1	ciliary associated calcium binding coiled-coil 1 [Source:HGNC Symbol;Acc:HGNC:28678]	-2.69035	2.3079e-06	7.5511e-05
Pn1	ENSG00000185681	MORN5	MORN repeat containing 5 [Source:HGNC Symbol;Acc:HGNC:17841]	-2.82419	2.32001e-06	7.57572e-05
Pn1	ENSG00000173838	MARCHF10	membrane associated ring-CH-type finger 10 [Source:HGNC Symbol;Acc:HGNC:26655]	-2.84974	2.32745e-06	7.57572e-05
Pn1	ENSG00000147799	ARHGAP39	Rho GTPase activating protein 39 [Source:HGNC Symbol;Acc:HGNC:29351]	-2.46689	2.32892e-06	7.57572e-05
Pn1	ENSG00000164855	TMEM184A	transmembrane protein 184A [Source:HGNC Symbol;Acc:HGNC:28797]	-2.37845	2.35274e-06	7.6238e-05
Pn1	ENSG00000169126	ARMC4	armadillo repeat containing 4 [Source:HGNC Symbol;Acc:HGNC:25583]	-2.73702	2.35275e-06	7.6238e-05
Pn1	ENSG00000165383	LRRC18	leucine rich repeat containing 18 [Source:HGNC Symbol;Acc:HGNC:23199]	-2.80999	2.38644e-06	7.71813e-05
Pn1	ENSG00000115423	DNAH6	dynein axonemal heavy chain 6 [Source:HGNC Symbol;Acc:HGNC:2951]	-2.69397	2.39217e-06	7.72185e-05
Pn1	ENSG00000203780	FANK1	fibronectin type III and ankyrin repeat domains 1 [Source:HGNC Symbol;Acc:HGNC:23527]	-2.56706	2.40186e-06	7.72521e-05
Pn1	ENSG00000205838	TTC23L	tetratricopeptide repeat domain 23 like [Source:HGNC Symbol;Acc:HGNC:26355]	-2.8157	2.40238e-06	7.72521e-05
Pn1	ENSG00000177337	DLGAP1-AS1	DLGAP1 antisense RNA 1 [Source:HGNC Symbol;Acc:HGNC:31676]	-1.64601	2.40793e-06	7.72665e-05
Pn1	ENSG00000114547	ROPN1B	rhophilin associated tail protein 1B [Source:HGNC Symbol;Acc:HGNC:31927]	-2.76069	2.412e-06	7.72665e-05
Pn1	ENSG00000132470	ITGB4	integrin subunit beta 4 [Source:HGNC Symbol;Acc:HGNC:6158]	-2.23231	2.46487e-06	7.88103e-05
Pn1	ENSG00000105792	CFAP69	cilia and flagella associated protein 69 [Source:HGNC Symbol;Acc:HGNC:26107]	-2.51434	2.48566e-06	7.92033e-05
Pn1	ENSG00000277443	MARCKS	myristoylated alanine rich protein kinase C substrate [Source:HGNC Symbol;Acc:HGNC:6759]	-2.18924	2.49017e-06	7.92033e-05
Pn1	ENSG00000166596	CFAP52	cilia and flagella associated protein 52 [Source:HGNC Symbol;Acc:HGNC:16053]	-2.70633	2.4964e-06	7.92033e-05
Pn1	ENSG00000211459	MT-RNR1	mitochondrially encoded 12S rRNA [Source:HGNC Symbol;Acc:HGNC:7470]	-2.26531	2.49964e-06	7.92033e-05
Pn1	ENSG00000160180	TFF3	trefoil factor 3 [Source:HGNC Symbol;Acc:HGNC:11757]	-2.97575	2.50272e-06	7.92033e-05
Pn1	ENSG00000151575	TEX9	testis expressed 9 [Source:HGNC Symbol;Acc:HGNC:29585]	-2.46377	2.50536e-06	7.92033e-05
Pn1	ENSG00000181322	NME9	NME/NM23 family member 9 [Source:HGNC Symbol;Acc:HGNC:21343]	-2.72314	2.53232e-06	7.99057e-05
Pn1	ENSG00000041982	TNC	tenascin C [Source:HGNC Symbol;Acc:HGNC:5318]	-2.65867	2.54803e-06	8.02512e-05
Pn1	ENSG00000174156	GSTA3	glutathione S-transferase alpha 3 [Source:HGNC Symbol;Acc:HGNC:4628]	-2.96629	2.58409e-06	8.12054e-05
Pn1	ENSG00000155530	LRGUK	leucine rich repeats and guanylate kinase domain containing [Source:HGNC Symbol;Acc:HGNC:21964]	-2.27285	2.58797e-06	8.12054e-05
Pn1	ENSG00000186198	SLC51B	solute carrier family 51 beta subunit [Source:HGNC Symbol;Acc:HGNC:29956]	-2.60639	2.60484e-06	8.15828e-05
Pn1	ENSG00000109771	LRP2BP	LRP2 binding protein [Source:HGNC Symbol;Acc:HGNC:25434]	-2.12767	2.61668e-06	8.18015e-05
Pn1	ENSG00000132321	IQCA1	IQ motif containing with AAA domain 1 [Source:HGNC Symbol;Acc:HGNC:26195]	-2.49351	2.63035e-06	8.20766e-05
Pn1	ENSG00000068078	FGFR3	fibroblast growth factor receptor 3 [Source:HGNC Symbol;Acc:HGNC:3690]	-2.52932	2.63716e-06	8.2126e-05
Pn1	ENSG00000110080	ST3GAL4	ST3 beta-galactoside alpha-2,3-sialyltransferase 4 [Source:HGNC Symbol;Acc:HGNC:10864]	-2.0117	2.64168e-06	8.2126e-05
Pn1	ENSG00000162148	PPP1R32	protein phosphatase 1 regulatory subunit 32 [Source:HGNC Symbol;Acc:HGNC:28869]	-2.3318	2.64714e-06	8.21441e-05
Pn1	ENSG00000021645	NRXN3	neurexin 3 [Source:HGNC Symbol;Acc:HGNC:8010]	-2.7229	2.67626e-06	8.28953e-05
Pn1	ENSG00000125398	SOX9	SRY-box transcription factor 9 [Source:HGNC Symbol;Acc:HGNC:11204]	-2.39646	2.69383e-06	8.32862e-05
Pn1	ENSG00000142609	CFAP74	cilia and flagella associated protein 74 [Source:HGNC Symbol;Acc:HGNC:29368]	-2.91843	2.73118e-06	8.42863e-05
Pn1	ENSG00000128271	ADORA2A	adenosine A2a receptor [Source:HGNC Symbol;Acc:HGNC:263]	-2.76905	2.7416e-06	8.44532e-05
Pn1	ENSG00000134258	VTCN1	V-set domain containing T cell activation inhibitor 1 [Source:HGNC Symbol;Acc:HGNC:28873]	-2.67148	2.76762e-06	8.50994e-05
Pn1	ENSG00000170381	SEMA3E	semaphorin 3E [Source:HGNC Symbol;Acc:HGNC:10727]	-2.55451	2.80888e-06	8.62107e-05
Pn1	ENSG00000124490	CRISP2	cysteine rich secretory protein 2 [Source:HGNC Symbol;Acc:HGNC:12024]	-3.10841	2.83782e-06	8.69405e-05
Pn1	ENSG00000228412	LNC-LBCS	lncRNA bladder and prostate cancer suppressor, hnRNPK interacting [Source:HGNC Symbol;Acc:HGNC:54418]	-2.61967	2.84303e-06	8.69421e-05
Pn1	ENSG00000178965	ERICH3	glutamate rich 3 [Source:HGNC Symbol;Acc:HGNC:25346]	-2.79515	2.85993e-06	8.70387e-05
Pn1	ENSG00000119636	BBOF1	basal body orientation factor 1 [Source:HGNC Symbol;Acc:HGNC:19855]	-2.16779	2.86105e-06	8.70387e-05
Pn1	ENSG00000172771	EFCAB12	EF-hand calcium binding domain 12 [Source:HGNC Symbol;Acc:HGNC:28061]	-2.35946	2.86169e-06	8.70387e-05
Pn1	ENSG00000184385	UMODL1-AS1	UMODL1 antisense RNA 1 [Source:HGNC Symbol;Acc:HGNC:23821]	-2.73486	2.88741e-06	8.76597e-05
Pn1	ENSG00000180914	OXTR	oxytocin receptor [Source:HGNC Symbol;Acc:HGNC:8529]	-2.93691	2.89251e-06	8.76597e-05
Pn1	ENSG00000117114	ADGRL2	adhesion G protein-coupled receptor L2 [Source:HGNC Symbol;Acc:HGNC:18582]	-2.46194	2.90505e-06	8.78444e-05
Pn1	ENSG00000231621	ANKRD44-AS1	ANKRD44 antisense RNA 1 [Source:HGNC Symbol;Acc:HGNC:41090]	-2.6046	2.90961e-06	8.78444e-05
Pn1	ENSG00000096093	EFHC1	EF-hand domain containing 1 [Source:HGNC Symbol;Acc:HGNC:16406]	-2.19727	2.91424e-06	8.78444e-05
Pn1	ENSG00000196611	MMP1	matrix metallopeptidase 1 [Source:HGNC Symbol;Acc:HGNC:7155]	-3.52817	2.97244e-06	8.94385e-05
Pn1	ENSG00000197565	COL4A6	collagen type IV alpha 6 chain [Source:HGNC Symbol;Acc:HGNC:2208]	-2.79085	2.98001e-06	8.95067e-05
Pn1	ENSG00000267270	PARD6G-AS1	PARD6G antisense RNA 1 [Source:HGNC Symbol;Acc:HGNC:44109]	-2.10384	2.98794e-06	8.9585e-05
Pn1	ENSG00000278607	AC015819.2	novel transcript	-2.72602	2.99997e-06	8.97858e-05
Pn1	ENSG00000130595	TNNT3	troponin T3, fast skeletal type [Source:HGNC Symbol;Acc:HGNC:11950]	-2.79954	3.00752e-06	8.98522e-05
Pn1	ENSG00000273004	AL078644.2	novel transcript	-2.50039	3.0405e-06	9.06769e-05
Pn1	ENSG00000178796	RIIAD1	regulatory subunit of type II PKA R-subunit domain containing 1 [Source:HGNC Symbol;Acc:HGNC:26686]	-2.74375	3.05347e-06	9.09028e-05
Pn1	ENSG00000171401	KRT13	keratin 13 [Source:HGNC Symbol;Acc:HGNC:6415]	-3.19812	3.08277e-06	9.16131e-05
Pn1	ENSG00000138400	MDH1B	malate dehydrogenase 1B [Source:HGNC Symbol;Acc:HGNC:17836]	-2.65504	3.10318e-06	9.20574e-05
Pn1	ENSG00000144908	ALDH1L1	aldehyde dehydrogenase 1 family member L1 [Source:HGNC Symbol;Acc:HGNC:3978]	-2.73677	3.11027e-06	9.21056e-05
Pn1	ENSG00000256249	AC026333.3	novel transcript	-3.24936	3.1343e-06	9.26087e-05
Pn1	ENSG00000135951	TSGA10	testis specific 10 [Source:HGNC Symbol;Acc:HGNC:14927]	-1.99498	3.13825e-06	9.26087e-05
Pn1	ENSG00000262001	DLGAP1-AS2	DLGAP1 antisense RNA 2 [Source:HGNC Symbol;Acc:HGNC:28146]	-2.06281	3.20299e-06	9.43537e-05
Pn1	ENSG00000196090	PTPRT	protein tyrosine phosphatase receptor type T [Source:HGNC Symbol;Acc:HGNC:9682]	-2.80239	3.21046e-06	9.44088e-05
Pn1	ENSG00000189377	CXCL17	C-X-C motif chemokine ligand 17 [Source:HGNC Symbol;Acc:HGNC:19232]	-2.383	3.22532e-06	9.46807e-05
Pn1	ENSG00000214050	FBXO16	F-box protein 16 [Source:HGNC Symbol;Acc:HGNC:13618]	-2.40957	3.23271e-06	9.47326e-05
Pn1	ENSG00000187726	DNAJB13	DnaJ heat shock protein family (Hsp40) member B13 [Source:HGNC Symbol;Acc:HGNC:30718]	-2.74816	3.25339e-06	9.51585e-05
Pn1	ENSG00000150773	PIH1D2	PIH1 domain containing 2 [Source:HGNC Symbol;Acc:HGNC:25210]	-2.33885	3.25854e-06	9.51585e-05
Pn1	ENSG00000140600	SH3GL3	SH3 domain containing GRB2 like 3, endophilin A3 [Source:HGNC Symbol;Acc:HGNC:10832]	-2.62798	3.28234e-06	9.56877e-05
Pn1	ENSG00000171962	DRC3	dynein regulatory complex subunit 3 [Source:HGNC Symbol;Acc:HGNC:25384]	-2.78463	3.28941e-06	9.5728e-05
Pn1	ENSG00000136449	MYCBPAP	MYCBP associated protein [Source:HGNC Symbol;Acc:HGNC:19677]	-2.43778	3.30975e-06	9.6154e-05
Pn1	ENSG00000164542	KIAA0895	KIAA0895 [Source:HGNC Symbol;Acc:HGNC:22206]	-2.13763	3.32496e-06	9.6282e-05
Pn1	ENSG00000115009	CCL20	C-C motif chemokine ligand 20 [Source:HGNC Symbol;Acc:HGNC:10619]	-3.32244	3.32559e-06	9.6282e-05
Pn1	ENSG00000215217	C5orf49	chromosome 5 open reading frame 49 [Source:HGNC Symbol;Acc:HGNC:27028]	-2.66007	3.34973e-06	9.68148e-05
Pn1	ENSG00000119147	ECRG4	ECRG4 augurin precursor [Source:HGNC Symbol;Acc:HGNC:24642]	-2.8451	3.39257e-06	9.78849e-05
Pn1	ENSG00000125462	C1orf61	chromosome 1 open reading frame 61 [Source:HGNC Symbol;Acc:HGNC:30780]	-2.6978	3.42549e-06	9.86658e-05
Pn1	ENSG00000170608	FOXA3	forkhead box A3 [Source:HGNC Symbol;Acc:HGNC:5023]	-2.71343	3.51991e-06	0.000101205
Pn1	ENSG00000213085	CFAP45	cilia and flagella associated protein 45 [Source:HGNC Symbol;Acc:HGNC:17229]	-2.44128	3.52564e-06	0.000101205
Pn1	ENSG00000154479	CCDC173	coiled-coil domain containing 173 [Source:HGNC Symbol;Acc:HGNC:25064]	-2.7709	3.60954e-06	0.000103398
Pn1	ENSG00000243660	ZNF487	zinc finger protein 487 [Source:HGNC Symbol;Acc:HGNC:23488]	-1.60318	3.61477e-06	0.000103398
Pn1	ENSG00000175170	FAM182B	family with sequence similarity 182 member B [Source:HGNC Symbol;Acc:HGNC:34503]	-2.64224	3.62046e-06	0.000103398
Pn1	ENSG00000198435	NRARP	NOTCH regulated ankyrin repeat protein [Source:HGNC Symbol;Acc:HGNC:33843]	-2.29152	3.70942e-06	0.000105759
Pn1	ENSG00000139865	TTC6	tetratricopeptide repeat domain 6 [Source:HGNC Symbol;Acc:HGNC:19739]	-2.50319	3.72157e-06	0.000105927
Pn1	ENSG00000137960	GIPC2	GIPC PDZ domain containing family member 2 [Source:HGNC Symbol;Acc:HGNC:18177]	-2.49531	3.76324e-06	0.000106928
Pn1	ENSG00000115956	PLEK	pleckstrin [Source:HGNC Symbol;Acc:HGNC:9070]	-2.40345	3.76945e-06	0.000106928
Pn1	ENSG00000162040	HS3ST6	heparan sulfate-glucosamine 3-sulfotransferase 6 [Source:HGNC Symbol;Acc:HGNC:14178]	-2.7474	3.81364e-06	0.000107881
Pn1	ENSG00000103460	TOX3	TOX high mobility group box family member 3 [Source:HGNC Symbol;Acc:HGNC:11972]	-2.39614	3.81995e-06	0.000107881
Pn1	ENSG00000159763	PIP	prolactin induced protein [Source:HGNC Symbol;Acc:HGNC:8993]	-3.26212	3.82224e-06	0.000107881
Pn1	ENSG00000164309	CMYA5	cardiomyopathy associated 5 [Source:HGNC Symbol;Acc:HGNC:14305]	-2.15482	3.83343e-06	0.000107932
Pn1	ENSG00000248489	LINC02062	long intergenic non-protein coding RNA 2062 [Source:HGNC Symbol;Acc:HGNC:52907]	-2.02487	3.83686e-06	0.000107932
Pn1	ENSG00000269091	AC010624.3	novel transcript, antisense to ZNF473	-2.82946	3.85989e-06	0.000108305
Pn1	ENSG00000188316	ENO4	enolase 4 [Source:HGNC Symbol;Acc:HGNC:31670]	-2.69656	3.86332e-06	0.000108305
Pn1	ENSG00000285816	AP000944.5	novel protein, POLA2-CDC42EP2 readthrough	-2.8497	3.87381e-06	0.000108305
Pn1	ENSG00000186976	EFCAB6	EF-hand calcium binding domain 6 [Source:HGNC Symbol;Acc:HGNC:24204]	-2.29555	3.87585e-06	0.000108305
Pn1	ENSG00000263450	AC090371.1	novel transcript, antisense to C18orf34	-2.79824	3.92413e-06	0.000109473
Pn1	ENSG00000260259	LINC02166	long intergenic non-protein coding RNA 2166 [Source:HGNC Symbol;Acc:HGNC:53027]	-2.43633	3.9408e-06	0.000109756
Pn1	ENSG00000261068	AL512274.1	novel transcript	-2.66726	3.95861e-06	0.00011007
Pn1	ENSG00000146411	SLC2A12	solute carrier family 2 member 12 [Source:HGNC Symbol;Acc:HGNC:18067]	-2.57908	3.97682e-06	0.000110395
Pn1	ENSG00000130413	STK33	serine/threonine kinase 33 [Source:HGNC Symbol;Acc:HGNC:14568]	-2.48133	3.99118e-06	0.000110611
Pn1	ENSG00000138587	MNS1	meiosis specific nuclear structural 1 [Source:HGNC Symbol;Acc:HGNC:29636]	-2.29841	4.00933e-06	0.000110931
Pn1	ENSG00000203734	ECT2L	epithelial cell transforming 2 like [Source:HGNC Symbol;Acc:HGNC:21118]	-2.90268	4.02213e-06	0.00011103
Pn1	ENSG00000204580	DDR1	discoidin domain receptor tyrosine kinase 1 [Source:HGNC Symbol;Acc:HGNC:2730]	-2.03937	4.02609e-06	0.00011103
Pn1	ENSG00000196169	KIF19	kinesin family member 19 [Source:HGNC Symbol;Acc:HGNC:26735]	-2.72573	4.06591e-06	0.000111945
Pn1	ENSG00000105519	CAPS	calcyphosine [Source:HGNC Symbol;Acc:HGNC:1487]	-2.51103	4.11415e-06	0.000112996
Pn1	ENSG00000133110	POSTN	periostin [Source:HGNC Symbol;Acc:HGNC:16953]	-2.79783	4.11749e-06	0.000112996
Pn1	ENSG00000170577	SIX2	SIX homeobox 2 [Source:HGNC Symbol;Acc:HGNC:10888]	-2.62641	4.15228e-06	0.000113428
Pn1	ENSG00000173627	APOBEC4	apolipoprotein B mRNA editing enzyme catalytic polypeptide like 4 [Source:HGNC Symbol;Acc:HGNC:32152]	-2.82794	4.15379e-06	0.000113428
Pn1	ENSG00000259925	AC130456.2	novel transcript	-2.66361	4.16557e-06	0.000113428
Pn1	ENSG00000229331	GK-IT1	GK intronic transcript 1 [Source:HGNC Symbol;Acc:HGNC:41339]	-2.71776	4.16628e-06	0.000113428
Pn1	ENSG00000204666	AC010624.1	novel transcript, sense overlapping ZNF473	-2.66575	4.17252e-06	0.000113428
Pn1	ENSG00000179813	FAM216B	family with sequence similarity 216 member B [Source:HGNC Symbol;Acc:HGNC:26883]	-2.69425	4.17363e-06	0.000113428
Pn1	ENSG00000128346	C22orf23	chromosome 22 open reading frame 23 [Source:HGNC Symbol;Acc:HGNC:18589]	-2.5903	4.25504e-06	0.000115455
Pn1	ENSG00000100918	REC8	REC8 meiotic recombination protein [Source:HGNC Symbol;Acc:HGNC:16879]	-2.05023	4.26598e-06	0.000115565
Pn1	ENSG00000229337	AC079305.4	novel transcript	-2.11851	4.28453e-06	0.000115882
Pn1	ENSG00000260057	LINC01571	long intergenic non-protein coding RNA 1571 [Source:HGNC Symbol;Acc:HGNC:51384]	-2.81582	4.32841e-06	0.000116881
Pn1	ENSG00000268240	AC123912.2	novel transcript	-3.387	4.41302e-06	0.000118822
Pn1	ENSG00000182329	KIAA2012	KIAA2012 [Source:HGNC Symbol;Acc:HGNC:51250]	-2.78004	4.41439e-06	0.000118822
Pn1	ENSG00000254024	AP001207.3	novel transcript	-2.71073	4.4632e-06	0.000119944
Pn1	ENSG00000263050	AC090617.5	novel transcript	-2.7737	4.49996e-06	0.000120739
Pn1	ENSG00000165171	METTL27	methyltransferase like 27 [Source:HGNC Symbol;Acc:HGNC:19068]	-2.62197	4.51592e-06	0.000120975
Pn1	ENSG00000226690	AC013470.2	novel protein	-3.01476	4.54229e-06	0.000121488
Pn1	ENSG00000285938	AC072022.2	BCL6 antisense 1	-2.69104	4.56124e-06	0.000121802
Pn1	ENSG00000255248	MIR100HG	mir-100-let-7a-2-mir-125b-1 cluster host gene [Source:HGNC Symbol;Acc:HGNC:39522]	-2.99263	4.58623e-06	0.000122275
Pn1	ENSG00000157423	HYDIN	HYDIN axonemal central pair apparatus protein [Source:HGNC Symbol;Acc:HGNC:19368]	-2.84181	4.74531e-06	0.000126317
Pn1	ENSG00000227640	SOX21-AS1	SOX21 antisense divergent transcript 1 [Source:HGNC Symbol;Acc:HGNC:39807]	-2.51925	4.80091e-06	0.000127578
Pn1	ENSG00000255328	AC136475.5	novel transcript	-2.85546	4.81037e-06	0.000127578
Pn1	ENSG00000285744	AC083837.1	novel transcript	-2.61599	4.81541e-06	0.000127578
Pn1	ENSG00000151474	FRMD4A	FERM domain containing 4A [Source:HGNC Symbol;Acc:HGNC:25491]	2.06626	4.83511e-06	0.000127899
Pn1	ENSG00000196344	ADH7	alcohol dehydrogenase 7 (class IV), mu or sigma polypeptide [Source:HGNC Symbol;Acc:HGNC:256]	-2.68006	4.86722e-06	0.000128547
Pn1	ENSG00000141665	FBXO15	F-box protein 15 [Source:HGNC Symbol;Acc:HGNC:13617]	-2.2146	4.93558e-06	0.000130148
Pn1	ENSG00000267325	LINC01415	long intergenic non-protein coding RNA 1415 [Source:HGNC Symbol;Acc:HGNC:50709]	-2.45992	4.94579e-06	0.000130213
Pn1	ENSG00000089101	CFAP61	cilia and flagella associated protein 61 [Source:HGNC Symbol;Acc:HGNC:15872]	-2.6977	4.96978e-06	0.000130641
Pn1	ENSG00000065621	GSTO2	glutathione S-transferase omega 2 [Source:HGNC Symbol;Acc:HGNC:23064]	-2.16024	5.00851e-06	0.000131454
Pn1	ENSG00000286681	AF235103.3	novel transcript	-2.38603	5.01898e-06	0.000131524
Pn1	ENSG00000169851	PCDH7	protocadherin 7 [Source:HGNC Symbol;Acc:HGNC:8659]	-2.61291	5.16602e-06	0.000135167
Pn1	ENSG00000257057	C11orf97	chromosome 11 open reading frame 97 [Source:HGNC Symbol;Acc:HGNC:49544]	-2.77171	5.20279e-06	0.000135918
Pn1	ENSG00000163421	PROK2	prokineticin 2 [Source:HGNC Symbol;Acc:HGNC:18455]	-3.08314	5.2451e-06	0.000136811
Pn1	ENSG00000130066	SAT1	spermidine/spermine N1-acetyltransferase 1 [Source:HGNC Symbol;Acc:HGNC:10540]	-1.93933	5.27978e-06	0.000137503
Pn1	ENSG00000285930	AC015813.8	novel transcript	-2.82516	5.29261e-06	0.000137624
Pn1	ENSG00000174898	CATSPERD	cation channel sperm associated auxiliary subunit delta [Source:HGNC Symbol;Acc:HGNC:28598]	-2.60716	5.30671e-06	0.000137778
Pn1	ENSG00000089351	GRAMD1A	GRAM domain containing 1A [Source:HGNC Symbol;Acc:HGNC:29305]	-2.01511	5.33083e-06	0.000138191
Pn1	ENSG00000266970	AC061992.2	novel transcript	-2.19751	5.34727e-06	0.000138405
Pn1	ENSG00000232415	ELN-AS1	ELN antisense RNA 1 [Source:HGNC Symbol;Acc:HGNC:40212]	-2.67684	5.3973e-06	0.000139486
Pn1	ENSG00000163885	CFAP100	cilia and flagella associated protein 100 [Source:HGNC Symbol;Acc:HGNC:26842]	-3.2086	5.49866e-06	0.000141887
Pn1	ENSG00000247095	MIR210HG	MIR210 host gene [Source:HGNC Symbol;Acc:HGNC:39524]	-2.68118	5.53534e-06	0.000142486
Pn1	ENSG00000128408	RIBC2	RIB43A domain with coiled-coils 2 [Source:HGNC Symbol;Acc:HGNC:13241]	-2.49563	5.53877e-06	0.000142486
Pn1	ENSG00000153789	FAM92B	family with sequence similarity 92 member B [Source:HGNC Symbol;Acc:HGNC:24781]	-2.78595	5.56938e-06	0.000143055
Pn1	ENSG00000115339	GALNT3	polypeptide N-acetylgalactosaminyltransferase 3 [Source:HGNC Symbol;Acc:HGNC:4125]	-1.82923	5.63894e-06	0.000144621
Pn1	ENSG00000184292	TACSTD2	tumor associated calcium signal transducer 2 [Source:HGNC Symbol;Acc:HGNC:11530]	-2.21852	5.68811e-06	0.000145661
Pn1	ENSG00000134070	IRAK2	interleukin 1 receptor associated kinase 2 [Source:HGNC Symbol;Acc:HGNC:6113]	-2.6459	5.70208e-06	0.000145797
Pn1	ENSG00000105835	NAMPT	nicotinamide phosphoribosyltransferase [Source:HGNC Symbol;Acc:HGNC:30092]	-2.31207	5.74933e-06	0.000146782
Pn1	ENSG00000167741	GGT6	gamma-glutamyltransferase 6 [Source:HGNC Symbol;Acc:HGNC:26891]	-2.45057	5.80619e-06	0.000147795
Pn1	ENSG00000184669	OR7E14P	olfactory receptor family 7 subfamily E member 14 pseudogene [Source:HGNC Symbol;Acc:HGNC:8385]	-2.2647	5.80655e-06	0.000147795
Pn1	ENSG00000243836	WDR86-AS1	WDR86 antisense RNA 1 [Source:HGNC Symbol;Acc:HGNC:41186]	-2.35676	5.87947e-06	0.000149425
Pn1	ENSG00000236562	AC116049.1	interferon induced transmembrane protein 3 (1-8U) (IFITM3) pseudogene	-3.13076	5.91747e-06	0.000150165
Pn1	ENSG00000228037	AL139246.3	novel transcript	-2.65979	5.936e-06	0.000150409
Pn1	ENSG00000158113	LRRC43	leucine rich repeat containing 43 [Source:HGNC Symbol;Acc:HGNC:28562]	-2.34448	5.97903e-06	0.000151271
Pn1	ENSG00000234602	MCIDAS	multiciliate differentiation and DNA synthesis associated cell cycle protein [Source:HGNC Symbol;Acc:HGNC:40050]	-2.51772	6.01602e-06	0.000151979
Pn1	ENSG00000095397	WHRN	whirlin [Source:HGNC Symbol;Acc:HGNC:16361]	-2.05519	6.03852e-06	0.000152319
Pn1	ENSG00000215187	FAM166B	family with sequence similarity 166 member B [Source:HGNC Symbol;Acc:HGNC:34242]	-2.71262	6.07033e-06	0.000152739
Pn1	ENSG00000233030	AC243772.2	novel transcript, antisense to FCGR1A	-2.2269	6.07914e-06	0.000152739
Pn1	ENSG00000180383	DEFB124	defensin beta 124 [Source:HGNC Symbol;Acc:HGNC:18104]	-2.93749	6.08871e-06	0.000152739
Pn1	ENSG00000232756	AC004990.1	novel transcript	-2.63138	6.09142e-06	0.000152739
Pn1	ENSG00000204173	LRRC37A5P	leucine rich repeat containing 37 member A5, pseudogene [Source:HGNC Symbol;Acc:HGNC:23369]	-2.37718	6.10417e-06	0.000152831
Pn1	ENSG00000255398	HCAR3	hydroxycarboxylic acid receptor 3 [Source:HGNC Symbol;Acc:HGNC:16824]	-3.03977	6.19104e-06	0.000154776
Pn1	ENSG00000170525	PFKFB3	6-phosphofructo-2-kinase/fructose-2,6-biphosphatase 3 [Source:HGNC Symbol;Acc:HGNC:8874]	-2.16335	6.25882e-06	0.000156239
Pn1	ENSG00000189366	ALG1L	ALG1 chitobiosyldiphosphodolichol beta-mannosyltransferase like [Source:HGNC Symbol;Acc:HGNC:33721]	-2.67254	6.29471e-06	0.000156902
Pn1	ENSG00000158125	XDH	xanthine dehydrogenase [Source:HGNC Symbol;Acc:HGNC:12805]	-2.65109	6.31317e-06	0.000157057
Pn1	ENSG00000233785	AC131011.2	novel transcript	-2.42258	6.31956e-06	0.000157057
Pn1	ENSG00000167646	DNAAF3	dynein axonemal assembly factor 3 [Source:HGNC Symbol;Acc:HGNC:30492]	-2.62007	6.33126e-06	0.000157116
Pn1	ENSG00000186377	CYP4X1	cytochrome P450 family 4 subfamily X member 1 [Source:HGNC Symbol;Acc:HGNC:20244]	-2.42577	6.3446e-06	0.000157215
Pn1	ENSG00000197889	MEIG1	meiosis/spermiogenesis associated 1 [Source:HGNC Symbol;Acc:HGNC:23429]	-2.33621	6.40737e-06	0.000158479
Pn1	ENSG00000168959	GRM5	glutamate metabotropic receptor 5 [Source:HGNC Symbol;Acc:HGNC:4597]	-2.88815	6.4144e-06	0.000158479
Pn1	ENSG00000169064	ZBBX	zinc finger B-box domain containing [Source:HGNC Symbol;Acc:HGNC:26245]	-2.67376	6.42893e-06	0.000158605
Pn1	ENSG00000163689	C3orf67	chromosome 3 open reading frame 67 [Source:HGNC Symbol;Acc:HGNC:24763]	-2.17491	6.44027e-06	0.000158653
Pn1	ENSG00000144061	NPHP1	nephrocystin 1 [Source:HGNC Symbol;Acc:HGNC:7905]	-2.19592	6.46833e-06	0.000159111
Pn1	ENSG00000277969	AC006449.7	novel transcript	-1.97517	6.49618e-06	0.000159511
Pn1	ENSG00000241886	AC112496.1	novel transcript, sense intronic to GK	-2.36353	6.50349e-06	0.000159511
Pn1	ENSG00000188833	ENTPD8	ectonucleoside triphosphate diphosphohydrolase 8 [Source:HGNC Symbol;Acc:HGNC:24860]	-2.86662	6.57422e-06	0.000161011
Pn1	ENSG00000108641	B9D1	B9 domain containing 1 [Source:HGNC Symbol;Acc:HGNC:24123]	-2.12042	6.60873e-06	0.000161621
Pn1	ENSG00000104237	RP1	RP1 axonemal microtubule associated [Source:HGNC Symbol;Acc:HGNC:10263]	-2.65891	6.61996e-06	0.000161629
Pn1	ENSG00000016402	IL20RA	interleukin 20 receptor subunit alpha [Source:HGNC Symbol;Acc:HGNC:6003]	-2.43083	6.62822e-06	0.000161629
Pn1	ENSG00000224383	PRR29	proline rich 29 [Source:HGNC Symbol;Acc:HGNC:25673]	-2.5676	6.64921e-06	0.000161906
Pn1	ENSG00000228022	HCG20	HLA complex group 20 [Source:HGNC Symbol;Acc:HGNC:31334]	-2.33183	6.76454e-06	0.000164477
Pn1	ENSG00000117501	MROH9	maestro heat like repeat family member 9 [Source:HGNC Symbol;Acc:HGNC:26287]	-2.789	6.79293e-06	0.000164929
Pn1	ENSG00000237927	AL078604.2	novel transcript	-2.71259	6.81707e-06	0.000165075
Pn1	ENSG00000188175	HEPACAM2	HEPACAM family member 2 [Source:HGNC Symbol;Acc:HGNC:27364]	-2.68144	6.81852e-06	0.000165075
Pn1	ENSG00000149972	CNTN5	contactin 5 [Source:HGNC Symbol;Acc:HGNC:2175]	-2.72318	6.93289e-06	0.000167603
Pn1	ENSG00000267519	AC020916.1	novel transcript	-2.24869	6.98523e-06	0.000168626
Pn1	ENSG00000165188	RNF183	ring finger protein 183 [Source:HGNC Symbol;Acc:HGNC:28721]	-2.83276	7.0833e-06	0.000170502
Pn1	ENSG00000248771	SMIM31	small integral membrane protein 31 [Source:HGNC Symbol;Acc:HGNC:49638]	-2.70552	7.08651e-06	0.000170502
Pn1	ENSG00000121005	CRISPLD1	cysteine rich secretory protein LCCL domain containing 1 [Source:HGNC Symbol;Acc:HGNC:18206]	-2.41183	7.09478e-06	0.000170502
Pn1	ENSG00000165449	SLC16A9	solute carrier family 16 member 9 [Source:HGNC Symbol;Acc:HGNC:23520]	-2.36569	7.10342e-06	0.000170502
Pn1	ENSG00000197168	NEK5	NIMA related kinase 5 [Source:HGNC Symbol;Acc:HGNC:7748]	-2.74704	7.16732e-06	0.000171791
Pn1	ENSG00000170298	LGALS9B	galectin 9B [Source:HGNC Symbol;Acc:HGNC:24842]	-2.60692	7.18108e-06	0.000171877
Pn1	ENSG00000115461	IGFBP5	insulin like growth factor binding protein 5 [Source:HGNC Symbol;Acc:HGNC:5474]	-2.70746	7.23923e-06	0.000173023
Pn1	ENSG00000185860	CCDC190	coiled-coil domain containing 190 [Source:HGNC Symbol;Acc:HGNC:28736]	-2.62951	7.25787e-06	0.000173034
Pn1	ENSG00000073734	ABCB11	ATP binding cassette subfamily B member 11 [Source:HGNC Symbol;Acc:HGNC:42]	-2.64018	7.26022e-06	0.000173034
Pn1	ENSG00000105509	HAS1	hyaluronan synthase 1 [Source:HGNC Symbol;Acc:HGNC:4818]	-2.87526	7.34426e-06	0.000174789
Pn1	ENSG00000023608	SNAPC1	small nuclear RNA activating complex polypeptide 1 [Source:HGNC Symbol;Acc:HGNC:11134]	-2.23305	7.38697e-06	0.00017528
Pn1	ENSG00000137266	SLC22A23	solute carrier family 22 member 23 [Source:HGNC Symbol;Acc:HGNC:21106]	-2.10599	7.38738e-06	0.00017528
Pn1	ENSG00000188596	CFAP54	cilia and flagella associated protein 54 [Source:HGNC Symbol;Acc:HGNC:26456]	-2.29902	7.39608e-06	0.00017528
Pn1	ENSG00000259354	AC025580.2	novel transcript, antisense to SLC30A4	-2.50825	7.41482e-06	0.000175364
Pn1	ENSG00000231901	AL354754.1	novel transcript	-2.89122	7.42044e-06	0.000175364
Pn1	ENSG00000198553	KCNRG	potassium channel regulator [Source:HGNC Symbol;Acc:HGNC:18893]	-2.56741	7.46224e-06	0.000176105
Pn1	ENSG00000160271	RALGDS	ral guanine nucleotide dissociation stimulator [Source:HGNC Symbol;Acc:HGNC:9842]	-2.01629	7.50832e-06	0.000176944
Pn1	ENSG00000257588	AC025154.2	novel transcript, antisense to AQP5	-2.52633	7.91973e-06	0.000186251
Pn1	ENSG00000125999	BPIFB1	BPI fold containing family B member 1 [Source:HGNC Symbol;Acc:HGNC:16108]	-2.61409	7.92536e-06	0.000186251
Pn1	ENSG00000205129	C4orf47	chromosome 4 open reading frame 47 [Source:HGNC Symbol;Acc:HGNC:34346]	-2.53571	8.15135e-06	0.000191296
Pn1	ENSG00000159496	RGL4	ral guanine nucleotide dissociation stimulator like 4 [Source:HGNC Symbol;Acc:HGNC:31911]	-2.49572	8.1984e-06	0.000191972
Pn1	ENSG00000170835	CEL	carboxyl ester lipase [Source:HGNC Symbol;Acc:HGNC:1848]	-2.42036	8.20294e-06	0.000191972
Pn1	ENSG00000160401	CFAP157	cilia and flagella associated protein 157 [Source:HGNC Symbol;Acc:HGNC:27843]	-2.86492	8.25934e-06	0.000193023
Pn1	ENSG00000162004	CCDC78	coiled-coil domain containing 78 [Source:HGNC Symbol;Acc:HGNC:14153]	-2.42182	8.32174e-06	0.000194212
Pn1	ENSG00000064787	BCAS1	breast carcinoma amplified sequence 1 [Source:HGNC Symbol;Acc:HGNC:974]	-2.44397	8.35252e-06	0.000194661
Pn1	ENSG00000080031	PTPRH	protein tyrosine phosphatase receptor type H [Source:HGNC Symbol;Acc:HGNC:9672]	-2.23039	8.38332e-06	0.000195109
Pn1	ENSG00000189045	ANKDD1B	ankyrin repeat and death domain containing 1B [Source:HGNC Symbol;Acc:HGNC:32525]	-2.28641	8.46117e-06	0.000196649
Pn1	ENSG00000113946	CLDN16	claudin 16 [Source:HGNC Symbol;Acc:HGNC:2037]	-2.61171	8.52495e-06	0.000197859
Pn1	ENSG00000269680	AC008760.1	novel transcript, antisense to TRIP10	-2.49343	8.87459e-06	0.00020569
Pn1	ENSG00000011422	PLAUR	plasminogen activator, urokinase receptor [Source:HGNC Symbol;Acc:HGNC:9053]	-2.08223	8.90766e-06	0.000206173
Pn1	ENSG00000203814	H2BC18	H2B clustered histone 18 [Source:HGNC Symbol;Acc:HGNC:24700]	-1.99125	8.94256e-06	0.000206433
Pn1	ENSG00000039139	DNAH5	dynein axonemal heavy chain 5 [Source:HGNC Symbol;Acc:HGNC:2950]	-2.56958	8.94341e-06	0.000206433
Pn1	ENSG00000146221	TCTE1	t-complex-associated-testis-expressed 1 [Source:HGNC Symbol;Acc:HGNC:11693]	-2.64179	9.03029e-06	0.000208154
Pn1	ENSG00000164520	RAET1E	retinoic acid early transcript 1E [Source:HGNC Symbol;Acc:HGNC:16793]	-2.84274	9.11672e-06	0.000209859
Pn1	ENSG00000185585	OLFML2A	olfactomedin like 2A [Source:HGNC Symbol;Acc:HGNC:27270]	-2.32745	9.17243e-06	0.000210853
Pn1	ENSG00000270972	AC136475.9	novel transcript	-2.83581	9.19776e-06	0.000211148
Pn1	ENSG00000102904	TSNAXIP1	translin associated factor X interacting protein 1 [Source:HGNC Symbol;Acc:HGNC:18586]	-2.41531	9.2218e-06	0.000211411
Pn1	ENSG00000115008	IL1A	interleukin 1 alpha [Source:HGNC Symbol;Acc:HGNC:5991]	-2.69208	9.4518e-06	0.00021639
Pn1	ENSG00000243910	TUBA4B	tubulin alpha 4b [Source:HGNC Symbol;Acc:HGNC:18637]	-2.62204	9.53954e-06	0.000217827
Pn1	ENSG00000245694	CRNDE	colorectal neoplasia differentially expressed [Source:HGNC Symbol;Acc:HGNC:37078]	-2.04826	9.54042e-06	0.000217827
Pn1	ENSG00000163060	TEKT4	tektin 4 [Source:HGNC Symbol;Acc:HGNC:31012]	-2.69241	9.56971e-06	0.0002182
Pn1	ENSG00000150628	SPATA4	spermatogenesis associated 4 [Source:HGNC Symbol;Acc:HGNC:17333]	-2.69795	9.68194e-06	0.00022046
Pn1	ENSG00000165730	STOX1	storkhead box 1 [Source:HGNC Symbol;Acc:HGNC:23508]	-2.58275	9.74174e-06	0.000221477
Pn1	ENSG00000140519	RHCG	Rh family C glycoprotein [Source:HGNC Symbol;Acc:HGNC:18140]	-3.32504	9.75289e-06	0.000221477
Pn1	ENSG00000164627	KIF6	kinesin family member 6 [Source:HGNC Symbol;Acc:HGNC:21202]	-2.60033	9.7706e-06	0.000221581
Pn1	ENSG00000129749	CHRNA10	cholinergic receptor nicotinic alpha 10 subunit [Source:HGNC Symbol;Acc:HGNC:13800]	-2.09904	1.00371e-05	0.00022732
Pn1	ENSG00000241163	LINC00877	long intergenic non-protein coding RNA 877 [Source:HGNC Symbol;Acc:HGNC:27706]	-2.35518	1.00764e-05	0.000227887
Pn1	ENSG00000112715	VEGFA	vascular endothelial growth factor A [Source:HGNC Symbol;Acc:HGNC:12680]	-2.17464	1.00892e-05	0.000227887
Pn1	ENSG00000182224	CYB5D1	cytochrome b5 domain containing 1 [Source:HGNC Symbol;Acc:HGNC:26516]	-2.35255	1.01386e-05	0.000228695
Pn1	ENSG00000154263	ABCA10	ATP binding cassette subfamily A member 10 [Source:HGNC Symbol;Acc:HGNC:30]	-2.64406	1.0214e-05	0.000230089
Pn1	ENSG00000275302	CCL4	C-C motif chemokine ligand 4 [Source:HGNC Symbol;Acc:HGNC:10630]	-2.6334	1.04005e-05	0.000233977
Pn1	ENSG00000259120	SMIM6	small integral membrane protein 6 [Source:HGNC Symbol;Acc:HGNC:40032]	-2.47426	1.0462e-05	0.000235047
Pn1	ENSG00000125735	TNFSF14	TNF superfamily member 14 [Source:HGNC Symbol;Acc:HGNC:11930]	-2.29182	1.04881e-05	0.000235318
Pn1	ENSG00000187860	CCDC157	coiled-coil domain containing 157 [Source:HGNC Symbol;Acc:HGNC:33854]	-2.00565	1.05129e-05	0.000235476
Pn1	ENSG00000287553	AC090617.10	novel transcript, antisense to DPH1	-2.59909	1.05349e-05	0.000235476
Pn1	ENSG00000133328	PLAAT2	phospholipase A and acyltransferase 2 [Source:HGNC Symbol;Acc:HGNC:17824]	-2.62419	1.0537e-05	0.000235476
Pn1	ENSG00000183111	ARHGEF37	Rho guanine nucleotide exchange factor 37 [Source:HGNC Symbol;Acc:HGNC:34430]	-2.12943	1.08304e-05	0.000241712
Pn1	ENSG00000277893	SRD5A2	steroid 5 alpha-reductase 2 [Source:HGNC Symbol;Acc:HGNC:11285]	-2.5925	1.08888e-05	0.000242694
Pn1	ENSG00000247081	BAALC-AS1	BAALC antisense RNA 1 [Source:HGNC Symbol;Acc:HGNC:50461]	-2.19208	1.09871e-05	0.000244561
Pn1	ENSG00000171798	KNDC1	kinase non-catalytic C-lobe domain containing 1 [Source:HGNC Symbol;Acc:HGNC:29374]	-2.42818	1.10109e-05	0.000244768
Pn1	ENSG00000235172	LINC01366	long intergenic non-protein coding RNA 1366 [Source:HGNC Symbol;Acc:HGNC:27416]	-2.2511	1.10446e-05	0.000245194
Pn1	ENSG00000154080	CHST9	carbohydrate sulfotransferase 9 [Source:HGNC Symbol;Acc:HGNC:19898]	-2.60689	1.1174e-05	0.00024774
Pn1	ENSG00000267598	AC011446.2	novel transcript, antisense to IER2	-2.00038	1.12007e-05	0.000248004
Pn1	ENSG00000183833	MAATS1	MYCBP associated and testis expressed 1 [Source:HGNC Symbol;Acc:HGNC:24010]	-2.62832	1.12682e-05	0.000249171
Pn1	ENSG00000010626	LRRC23	leucine rich repeat containing 23 [Source:HGNC Symbol;Acc:HGNC:19138]	-2.06994	1.13823e-05	0.000251365
Pn1	ENSG00000150873	C2orf50	chromosome 2 open reading frame 50 [Source:HGNC Symbol;Acc:HGNC:26324]	-2.51735	1.14625e-05	0.000252804
Pn1	ENSG00000271133	AC004130.2	novel transcript, antisense to ITGB8	-1.94113	1.15533e-05	0.000254474
Pn1	ENSG00000213386	AC022217.2	family with sequence similarity 58, member A (FAM58A) pseudogene	-2.42944	1.15949e-05	0.000255058
Pn1	ENSG00000168350	DEGS2	delta 4-desaturase, sphingolipid 2 [Source:HGNC Symbol;Acc:HGNC:20113]	-2.25413	1.16302e-05	0.0002555
Pn1	ENSG00000174611	KY	kyphoscoliosis peptidase [Source:HGNC Symbol;Acc:HGNC:26576]	-2.33764	1.18498e-05	0.000259987
Pn1	ENSG00000131044	TTLL9	tubulin tyrosine ligase like 9 [Source:HGNC Symbol;Acc:HGNC:16118]	-2.6367	1.18961e-05	0.000260644
Pn1	ENSG00000167653	PSCA	prostate stem cell antigen [Source:HGNC Symbol;Acc:HGNC:9500]	-2.51695	1.19107e-05	0.000260644
Pn1	ENSG00000078098	FAP	fibroblast activation protein alpha [Source:HGNC Symbol;Acc:HGNC:3590]	-2.95284	1.19402e-05	0.00026095
Pn1	ENSG00000074660	SCARF1	scavenger receptor class F member 1 [Source:HGNC Symbol;Acc:HGNC:16820]	-2.30026	1.20525e-05	0.000263062
Pn1	ENSG00000146856	AGBL3	ATP/GTP binding protein like 3 [Source:HGNC Symbol;Acc:HGNC:27981]	-1.87566	1.21103e-05	0.000263983
Pn1	ENSG00000230062	ANKRD66	ankyrin repeat domain 66 [Source:HGNC Symbol;Acc:HGNC:44669]	-2.61098	1.21536e-05	0.000264585
Pn1	ENSG00000099260	PALMD	palmdelphin [Source:HGNC Symbol;Acc:HGNC:15846]	-2.53338	1.22343e-05	0.000265996
Pn1	ENSG00000170788	DYDC1	DPY30 domain containing 1 [Source:HGNC Symbol;Acc:HGNC:23460]	-2.55041	1.22657e-05	0.000266336
Pn1	ENSG00000204283	LINC01973	long intergenic non-protein coding RNA 1973 [Source:HGNC Symbol;Acc:HGNC:52800]	-2.56638	1.22855e-05	0.000266424
Pn1	ENSG00000102466	FGF14	fibroblast growth factor 14 [Source:HGNC Symbol;Acc:HGNC:3671]	-2.60236	1.23734e-05	0.000267984
Pn1	ENSG00000095203	EPB41L4B	erythrocyte membrane protein band 4.1 like 4B [Source:HGNC Symbol;Acc:HGNC:19818]	-2.22656	1.24236e-05	0.000268726
Pn1	ENSG00000166173	LARP6	La ribonucleoprotein 6, translational regulator [Source:HGNC Symbol;Acc:HGNC:24012]	-2.21957	1.25045e-05	0.000270129
Pn1	ENSG00000185479	KRT6B	keratin 6B [Source:HGNC Symbol;Acc:HGNC:6444]	-3.25154	1.2529e-05	0.000270312
Pn1	ENSG00000256870	SLC5A8	solute carrier family 5 member 8 [Source:HGNC Symbol;Acc:HGNC:19119]	-2.50623	1.26645e-05	0.000272886
Pn1	ENSG00000149050	ZNF214	zinc finger protein 214 [Source:HGNC Symbol;Acc:HGNC:13006]	-2.27721	1.27078e-05	0.00027347
Pn1	ENSG00000225450	AL021707.1	novel transcript	-2.1843	1.27868e-05	0.00027454
Pn1	ENSG00000276980	AC008760.2	novel transcript, sense intronic C3	-2.61683	1.27901e-05	0.00027454
Pn1	ENSG00000132746	ALDH3B2	aldehyde dehydrogenase 3 family member B2 [Source:HGNC Symbol;Acc:HGNC:411]	-2.41963	1.28194e-05	0.000274819
Pn1	ENSG00000273272	U62317.4	novel transcript	-2.15324	1.28766e-05	0.000275693
Pn1	ENSG00000188452	CERKL	ceramide kinase like [Source:HGNC Symbol;Acc:HGNC:21699]	-2.35915	1.30569e-05	0.000279199
Pn1	ENSG00000203963	C1orf141	chromosome 1 open reading frame 141 [Source:HGNC Symbol;Acc:HGNC:32044]	-2.75165	1.31938e-05	0.000281419
Pn1	ENSG00000122861	PLAU	plasminogen activator, urokinase [Source:HGNC Symbol;Acc:HGNC:9052]	-2.37142	1.31941e-05	0.000281419
Pn1	ENSG00000226321	CROCC2	ciliary rootlet coiled-coil, rootletin family member 2 [Source:HGNC Symbol;Acc:HGNC:51677]	-2.71959	1.32918e-05	0.000283144
Pn1	ENSG00000175267	VWA3A	von Willebrand factor A domain containing 3A [Source:HGNC Symbol;Acc:HGNC:27088]	-2.81874	1.34223e-05	0.000285563
Pn1	ENSG00000228723	SRGAP3-AS2	SRGAP3 antisense RNA 2 [Source:HGNC Symbol;Acc:HGNC:40899]	-2.47656	1.36742e-05	0.000290556
Pn1	ENSG00000156284	CLDN8	claudin 8 [Source:HGNC Symbol;Acc:HGNC:2050]	-2.68928	1.37381e-05	0.000291546
Pn1	ENSG00000140527	WDR93	WD repeat domain 93 [Source:HGNC Symbol;Acc:HGNC:26924]	-2.49377	1.4025e-05	0.00029726
Pn1	ENSG00000280109	PLAC4	placenta enriched 4 [Source:HGNC Symbol;Acc:HGNC:14616]	-2.7675	1.40451e-05	0.000297312
Pn1	ENSG00000287003	AC008674.1	novel transcript	-2.71229	1.41152e-05	0.00029842
Pn1	ENSG00000112183	RBM24	RNA binding motif protein 24 [Source:HGNC Symbol;Acc:HGNC:21539]	-2.62832	1.42127e-05	0.000299758
Pn1	ENSG00000070526	ST6GALNAC1	ST6 N-acetylgalactosaminide alpha-2,6-sialyltransferase 1 [Source:HGNC Symbol;Acc:HGNC:23614]	-2.23703	1.4217e-05	0.000299758
Pn1	ENSG00000181123	AC004832.1	novel transcript, antisense to SEC14L4	-2.63163	1.42319e-05	0.000299758
Pn1	ENSG00000114805	PLCH1	phospholipase C eta 1 [Source:HGNC Symbol;Acc:HGNC:29185]	-2.36496	1.44496e-05	0.00030374
Pn1	ENSG00000132613	MTSS2	MTSS I-BAR domain containing 2 [Source:HGNC Symbol;Acc:HGNC:25094]	-1.84863	1.44569e-05	0.00030374
Pn1	ENSG00000274215	AC106028.4	novel transcript	-2.43771	1.45706e-05	0.000305746
Pn1	ENSG00000188064	WNT7B	Wnt family member 7B [Source:HGNC Symbol;Acc:HGNC:12787]	-2.22519	1.46749e-05	0.000307552
Pn1	ENSG00000162981	LRATD1	LRAT domain containing 1 [Source:HGNC Symbol;Acc:HGNC:20743]	-2.36975	1.4763e-05	0.000309015
Pn1	ENSG00000103599	IQCH	IQ motif containing H [Source:HGNC Symbol;Acc:HGNC:25721]	-2.31047	1.48218e-05	0.000309861
Pn1	ENSG00000137098	SPAG8	sperm associated antigen 8 [Source:HGNC Symbol;Acc:HGNC:14105]	-2.31248	1.48539e-05	0.000310147
Pn1	ENSG00000235217	TSPY26P	testis specific protein Y-linked 26, pseudogene [Source:HGNC Symbol;Acc:HGNC:16256]	-2.06025	1.48738e-05	0.000310178
Pn1	ENSG00000118849	RARRES1	retinoic acid receptor responder 1 [Source:HGNC Symbol;Acc:HGNC:9867]	-2.14925	1.53178e-05	0.000319043
Pn1	ENSG00000103534	TMC5	transmembrane channel like 5 [Source:HGNC Symbol;Acc:HGNC:22999]	-2.28911	1.53382e-05	0.000319072
Pn1	ENSG00000163075	CFAP221	cilia and flagella associated protein 221 [Source:HGNC Symbol;Acc:HGNC:33720]	-2.49794	1.53772e-05	0.000319489
Pn1	ENSG00000161328	LRRC56	leucine rich repeat containing 56 [Source:HGNC Symbol;Acc:HGNC:25430]	-2.11277	1.54392e-05	0.000320097
Pn1	ENSG00000064218	DMRT3	doublesex and mab-3 related transcription factor 3 [Source:HGNC Symbol;Acc:HGNC:13909]	-2.60093	1.54444e-05	0.000320097
Pn1	ENSG00000263639	MSMB	microseminoprotein beta [Source:HGNC Symbol;Acc:HGNC:7372]	-2.96009	1.56876e-05	0.000324738
Pn1	ENSG00000163624	CDS1	CDP-diacylglycerol synthase 1 [Source:HGNC Symbol;Acc:HGNC:1800]	-1.92201	1.57754e-05	0.000325965
Pn1	ENSG00000210082	MT-RNR2	mitochondrially encoded 16S rRNA [Source:HGNC Symbol;Acc:HGNC:7471]	-2.07976	1.57856e-05	0.000325965
Pn1	ENSG00000137033	IL33	interleukin 33 [Source:HGNC Symbol;Acc:HGNC:16028]	-2.47346	1.58415e-05	0.00032672
Pn1	ENSG00000278869	BX539320.1	novel transcript	-1.94052	1.60025e-05	0.000329636
Pn1	ENSG00000155749	FLACC1	flagellum associated containing coiled-coil domains 1 [Source:HGNC Symbol;Acc:HGNC:14439]	-2.0711	1.62628e-05	0.000334589
Pn1	ENSG00000079156	OSBPL6	oxysterol binding protein like 6 [Source:HGNC Symbol;Acc:HGNC:16388]	-2.42791	1.6462e-05	0.000338212
Pn1	ENSG00000069431	ABCC9	ATP binding cassette subfamily C member 9 [Source:HGNC Symbol;Acc:HGNC:60]	-2.64124	1.64791e-05	0.000338212
Pn1	ENSG00000165215	CLDN3	claudin 3 [Source:HGNC Symbol;Acc:HGNC:2045]	-2.43333	1.66446e-05	0.000341194
Pn1	ENSG00000169213	RAB3B	RAB3B, member RAS oncogene family [Source:HGNC Symbol;Acc:HGNC:9778]	-2.7642	1.68268e-05	0.000344509
Pn1	ENSG00000171811	CFAP46	cilia and flagella associated protein 46 [Source:HGNC Symbol;Acc:HGNC:25247]	-2.65322	1.68538e-05	0.000344645
Pn1	ENSG00000159239	AC005041.1	novel protein	-2.57738	1.69404e-05	0.000345994
Pn1	ENSG00000084636	COL16A1	collagen type XVI alpha 1 chain [Source:HGNC Symbol;Acc:HGNC:2193]	-2.34924	1.69766e-05	0.000346314
Pn1	ENSG00000197057	DTHD1	death domain containing 1 [Source:HGNC Symbol;Acc:HGNC:37261]	-2.29879	1.70843e-05	0.00034809
Pn1	ENSG00000120471	TP53AIP1	tumor protein p53 regulated apoptosis inducing protein 1 [Source:HGNC Symbol;Acc:HGNC:29984]	-2.59563	1.71255e-05	0.000348509
Pn1	ENSG00000157214	STEAP2	STEAP2 metalloreductase [Source:HGNC Symbol;Acc:HGNC:17885]	-2.54547	1.72654e-05	0.000350932
Pn1	ENSG00000108179	PPIF	peptidylprolyl isomerase F [Source:HGNC Symbol;Acc:HGNC:9259]	-1.89483	1.73078e-05	0.000351369
Pn1	ENSG00000155066	PROM2	prominin 2 [Source:HGNC Symbol;Acc:HGNC:20685]	-2.18874	1.73424e-05	0.000351648
Pn1	ENSG00000164199	ADGRV1	adhesion G protein-coupled receptor V1 [Source:HGNC Symbol;Acc:HGNC:17416]	-2.18502	1.73643e-05	0.000351669
Pn1	ENSG00000250274	AC034199.1	novel transcript	-2.41832	1.74714e-05	0.000353413
Pn1	ENSG00000119698	PPP4R4	protein phosphatase 4 regulatory subunit 4 [Source:HGNC Symbol;Acc:HGNC:23788]	-2.23404	1.7567e-05	0.000354894
Pn1	ENSG00000093134	VNN3	vanin 3 [Source:HGNC Symbol;Acc:HGNC:16431]	-2.36008	1.75867e-05	0.000354894
Pn1	ENSG00000129521	EGLN3	egl-9 family hypoxia inducible factor 3 [Source:HGNC Symbol;Acc:HGNC:14661]	-2.21734	1.77216e-05	0.000357187
Pn1	ENSG00000123610	TNFAIP6	TNF alpha induced protein 6 [Source:HGNC Symbol;Acc:HGNC:11898]	-2.93934	1.77612e-05	0.000357559
Pn1	ENSG00000125409	TEKT3	tektin 3 [Source:HGNC Symbol;Acc:HGNC:14293]	-2.73496	1.78148e-05	0.00035821
Pn1	ENSG00000105982	RNF32	ring finger protein 32 [Source:HGNC Symbol;Acc:HGNC:17118]	-1.79148	1.78669e-05	0.000358828
Pn1	ENSG00000260314	MRC1	mannose receptor C-type 1 [Source:HGNC Symbol;Acc:HGNC:7228]	2.27396	1.79095e-05	0.000359255
Pn1	ENSG00000112378	PERP	p53 apoptosis effector related to PMP22 [Source:HGNC Symbol;Acc:HGNC:17637]	-1.94062	1.79506e-05	0.000359652
Pn1	ENSG00000198125	MB	myoglobin [Source:HGNC Symbol;Acc:HGNC:6915]	-2.54592	1.84022e-05	0.000368263
Pn1	ENSG00000164142	FAM160A1	family with sequence similarity 160 member A1 [Source:HGNC Symbol;Acc:HGNC:34237]	-2.22512	1.85788e-05	0.000371355
Pn1	ENSG00000260220	CCDC187	coiled-coil domain containing 187 [Source:HGNC Symbol;Acc:HGNC:30942]	-2.80387	1.86482e-05	0.000372301
Pn1	ENSG00000162643	WDR63	WD repeat domain 63 [Source:HGNC Symbol;Acc:HGNC:30711]	-2.29372	1.86908e-05	0.00037271
Pn1	ENSG00000160838	LRRC71	leucine rich repeat containing 71 [Source:HGNC Symbol;Acc:HGNC:26556]	-2.77394	1.89724e-05	0.000377863
Pn1	ENSG00000188039	NWD1	NACHT and WD repeat domain containing 1 [Source:HGNC Symbol;Acc:HGNC:27619]	-2.54009	1.8994e-05	0.000377863
Pn1	ENSG00000261026	AC105046.1	novel transcript, overlapping to EGR3	-2.5568	1.93333e-05	0.000384158
Pn1	ENSG00000239467	AC007405.4	glutamate rich 2 [Source:NCBI gene;Acc:285141]	-2.33469	1.93868e-05	0.000384767
Pn1	ENSG00000163435	ELF3	E74 like ETS transcription factor 3 [Source:HGNC Symbol;Acc:HGNC:3318]	-2.21872	1.94524e-05	0.000385486
Pn1	ENSG00000278338	VWA8-AS1	VWA8 antisense RNA 1 (head to head) [Source:HGNC Symbol;Acc:HGNC:44270]	-2.631	1.94688e-05	0.000385486
Pn1	ENSG00000163083	INHBB	inhibin subunit beta B [Source:HGNC Symbol;Acc:HGNC:6067]	-2.25021	1.98425e-05	0.000391932
Pn1	ENSG00000105825	TFPI2	tissue factor pathway inhibitor 2 [Source:HGNC Symbol;Acc:HGNC:11761]	-2.55669	1.98433e-05	0.000391932
Pn1	ENSG00000277715	AC079174.2	novel transcript, antisense to CKAP4	-2.25566	1.98641e-05	0.000391932
Pn1	ENSG00000121753	ADGRB2	adhesion G protein-coupled receptor B2 [Source:HGNC Symbol;Acc:HGNC:944]	-2.37215	1.99765e-05	0.000393689
Pn1	ENSG00000176601	MAP3K19	mitogen-activated protein kinase kinase kinase 19 [Source:HGNC Symbol;Acc:HGNC:26249]	-2.60296	2.00774e-05	0.000395215
Pn1	ENSG00000276900	AC023157.3	novel transcript, antisense to AMN1	-2.13097	2.01031e-05	0.00039526
Pn1	ENSG00000164099	PRSS12	serine protease 12 [Source:HGNC Symbol;Acc:HGNC:9477]	-2.36387	2.01727e-05	0.000396024
Pn1	ENSG00000181085	MAPK15	mitogen-activated protein kinase 15 [Source:HGNC Symbol;Acc:HGNC:24667]	-2.82145	2.0189e-05	0.000396024
Pn1	ENSG00000254101	LINC02055	long intergenic non-protein coding RNA 2055 [Source:HGNC Symbol;Acc:HGNC:52895]	-2.68678	2.03184e-05	0.000398099
Pn1	ENSG00000134398	AC008870.1	endoplasmic reticulum to nucleus signaling 2 [Source:NCBI gene;Acc:10595]	-2.70991	2.0354e-05	0.000398332
Pn1	ENSG00000170231	FABP6	fatty acid binding protein 6 [Source:HGNC Symbol;Acc:HGNC:3561]	-2.86426	2.04022e-05	0.000398813
Pn1	ENSG00000257261	AC008014.1	novel transcript	-1.6995	2.05686e-05	0.0004016
Pn1	ENSG00000241458	RPL7P19	ribosomal protein L7 pseudogene 19 [Source:HGNC Symbol;Acc:HGNC:36268]	-2.58244	2.07337e-05	0.000404356
Pn1	ENSG00000248712	CCDC153	coiled-coil domain containing 153 [Source:HGNC Symbol;Acc:HGNC:27446]	-1.98078	2.09272e-05	0.000407657
Pn1	ENSG00000233058	LINC00884	long intergenic non-protein coding RNA 884 [Source:HGNC Symbol;Acc:HGNC:48570]	-1.87213	2.09848e-05	0.000408307
Pn1	ENSG00000154914	USP43	ubiquitin specific peptidase 43 [Source:HGNC Symbol;Acc:HGNC:20072]	-2.24803	2.10874e-05	0.000409831
Pn1	ENSG00000135338	LCA5	lebercilin LCA5 [Source:HGNC Symbol;Acc:HGNC:31923]	-2.20933	2.1284e-05	0.000413175
Pn1	ENSG00000283361	CFAP97D2	CFAP97 domain containing 2 [Source:HGNC Symbol;Acc:HGNC:53789]	-2.62487	2.15595e-05	0.000418041
Pn1	ENSG00000217801	AL390719.1	protein tyrosine phosphatase family pseudogene	-2.16747	2.17735e-05	0.000421706
Pn1	ENSG00000152760	TCTEX1D1	Tctex1 domain containing 1 [Source:HGNC Symbol;Acc:HGNC:26882]	-2.08816	2.18325e-05	0.000422362
Pn1	ENSG00000166920	C15orf48	chromosome 15 open reading frame 48 [Source:HGNC Symbol;Acc:HGNC:29898]	-2.52831	2.20294e-05	0.000425682
Pn1	ENSG00000285885	AC092058.1	Novel transcript, antisense to MOBP	-2.68537	2.21584e-05	0.000427405
Pn1	ENSG00000126838	PZP	PZP alpha-2-macroglobulin like [Source:HGNC Symbol;Acc:HGNC:9750]	-2.76869	2.21693e-05	0.000427405
Pn1	ENSG00000215483	LINC00598	long intergenic non-protein coding RNA 598 [Source:HGNC Symbol;Acc:HGNC:42770]	-2.21525	2.23261e-05	0.000429937
Pn1	ENSG00000275678	AL133320.2	novel transcript, sense intronic to C1orf141	-2.66791	2.26328e-05	0.000435346
Pn1	ENSG00000131746	TNS4	tensin 4 [Source:HGNC Symbol;Acc:HGNC:24352]	-2.2818	2.27478e-05	0.000437059
Pn1	ENSG00000214814	FER1L6	fer-1 like family member 6 [Source:HGNC Symbol;Acc:HGNC:28065]	-2.54571	2.29369e-05	0.00044019
Pn1	ENSG00000169314	C22orf15	chromosome 22 open reading frame 15 [Source:HGNC Symbol;Acc:HGNC:15558]	-2.40917	2.30072e-05	0.000441037
Pn1	ENSG00000101448	EPPIN	epididymal peptidase inhibitor [Source:HGNC Symbol;Acc:HGNC:15932]	-2.56339	2.31046e-05	0.000442291
Pn1	ENSG00000114455	HHLA2	HERV-H LTR-associating 2 [Source:HGNC Symbol;Acc:HGNC:4905]	-2.33506	2.31251e-05	0.000442291
Pn1	ENSG00000231057	AC096637.3	novel transcript	-2.66331	2.32337e-05	0.000443863
Pn1	ENSG00000184949	FAM227A	family with sequence similarity 227 member A [Source:HGNC Symbol;Acc:HGNC:44197]	-2.64003	2.33414e-05	0.000445417
Pn1	ENSG00000139714	MORN3	MORN repeat containing 3 [Source:HGNC Symbol;Acc:HGNC:29807]	-2.24413	2.33732e-05	0.000445519
Pn1	ENSG00000127528	KLF2	Kruppel like factor 2 [Source:HGNC Symbol;Acc:HGNC:6347]	-1.87063	2.34713e-05	0.000446883
Pn1	ENSG00000222046	DCDC2B	doublecortin domain containing 2B [Source:HGNC Symbol;Acc:HGNC:32576]	-2.50483	2.35524e-05	0.000447921
Pn1	ENSG00000268433	MTDHP3	metadherin pseudogene 3 [Source:HGNC Symbol;Acc:HGNC:52359]	-3.41584	2.36567e-05	0.000449398
Pn1	ENSG00000272379	AL008729.2	novel transcript	-2.20545	2.3928e-05	0.000454038
Pn1	ENSG00000262636	AC099489.2	mitochondrial ribosomal protein L18 (MRPL18) pseudogene	-2.78589	2.42514e-05	0.000459657
Pn1	ENSG00000133026	MYH10	myosin heavy chain 10 [Source:HGNC Symbol;Acc:HGNC:7568]	-2.04023	2.43308e-05	0.000460645
Pn1	ENSG00000277350	AL353770.4	novel transcript	-2.63291	2.44377e-05	0.000461638
Pn1	ENSG00000142627	EPHA2	EPH receptor A2 [Source:HGNC Symbol;Acc:HGNC:3386]	-1.95095	2.4438e-05	0.000461638
Pn1	ENSG00000140297	GCNT3	glucosaminyl (N-acetyl) transferase 3, mucin type [Source:HGNC Symbol;Acc:HGNC:4205]	-2.19484	2.50752e-05	0.000473144
Pn1	ENSG00000258752	AL357093.2	novel transcript, antisense to FOXN3	-2.50849	2.51936e-05	0.000474845
Pn1	ENSG00000176956	LY6H	lymphocyte antigen 6 family member H [Source:HGNC Symbol;Acc:HGNC:6728]	-2.76013	2.53042e-05	0.000476398
Pn1	ENSG00000212743	LINC02656	long intergenic non-protein coding RNA 2656 [Source:HGNC Symbol;Acc:HGNC:54142]	-2.32139	2.54129e-05	0.00047791
Pn1	ENSG00000186832	KRT16	keratin 16 [Source:HGNC Symbol;Acc:HGNC:6423]	-3.67942	2.54846e-05	0.000478723
Pn1	ENSG00000132510	KDM6B	lysine demethylase 6B [Source:HGNC Symbol;Acc:HGNC:29012]	-1.93568	2.55461e-05	0.000479154
Pn1	ENSG00000162551	ALPL	alkaline phosphatase, biomineralization associated [Source:HGNC Symbol;Acc:HGNC:438]	-2.27694	2.55643e-05	0.000479154
Pn1	ENSG00000203711	C6orf99	chromosome 6 open reading frame 99 [Source:HGNC Symbol;Acc:HGNC:21179]	-2.37754	2.5715e-05	0.000481443
Pn1	ENSG00000261618	LINC02605	long intergenic non-protein coding RNA 2605 [Source:HGNC Symbol;Acc:HGNC:53974]	-2.6249	2.61878e-05	0.00048975
Pn1	ENSG00000244968	LIFR-AS1	LIFR antisense RNA 1 [Source:HGNC Symbol;Acc:HGNC:43600]	-2.2376	2.65293e-05	0.000495587
Pn1	ENSG00000151338	MIPOL1	mirror-image polydactyly 1 [Source:HGNC Symbol;Acc:HGNC:21460]	-2.25949	2.65767e-05	0.000495923
Pn1	ENSG00000116679	IVNS1ABP	influenza virus NS1A binding protein [Source:HGNC Symbol;Acc:HGNC:16951]	-1.9524	2.66851e-05	0.000497175
Pn1	ENSG00000150687	PRSS23	serine protease 23 [Source:HGNC Symbol;Acc:HGNC:14370]	-2.0318	2.67029e-05	0.000497175
Pn1	ENSG00000180730	SHISA2	shisa family member 2 [Source:HGNC Symbol;Acc:HGNC:20366]	-2.5061	2.68377e-05	0.000498666
Pn1	ENSG00000197208	SLC22A4	solute carrier family 22 member 4 [Source:HGNC Symbol;Acc:HGNC:10968]	-1.73275	2.68422e-05	0.000498666
Pn1	ENSG00000277632	CCL3	C-C motif chemokine ligand 3 [Source:HGNC Symbol;Acc:HGNC:10627]	-2.5183	2.69473e-05	0.000500069
Pn1	ENSG00000154380	ENAH	ENAH actin regulator [Source:HGNC Symbol;Acc:HGNC:18271]	-2.10135	2.69984e-05	0.000500466
Pn1	ENSG00000165997	ARL5B	ADP ribosylation factor like GTPase 5B [Source:HGNC Symbol;Acc:HGNC:23052]	-2.09638	2.70634e-05	0.00050112
Pn1	ENSG00000160472	TMEM190	transmembrane protein 190 [Source:HGNC Symbol;Acc:HGNC:29632]	-2.73622	2.7274e-05	0.000504464
Pn1	ENSG00000188153	COL4A5	collagen type IV alpha 5 chain [Source:HGNC Symbol;Acc:HGNC:2207]	-2.33027	2.73616e-05	0.00050553
Pn1	ENSG00000170324	FRMPD2	FERM and PDZ domain containing 2 [Source:HGNC Symbol;Acc:HGNC:28572]	-2.64476	2.75422e-05	0.00050831
Pn1	ENSG00000103740	ACSBG1	acyl-CoA synthetase bubblegum family member 1 [Source:HGNC Symbol;Acc:HGNC:29567]	-2.24753	2.7667e-05	0.000510053
Pn1	ENSG00000100218	RSPH14	radial spoke head 14 homolog [Source:HGNC Symbol;Acc:HGNC:13437]	-2.40968	2.77355e-05	0.000510758
Pn1	ENSG00000158445	KCNB1	potassium voltage-gated channel subfamily B member 1 [Source:HGNC Symbol;Acc:HGNC:6231]	-2.62188	2.77838e-05	0.000511089
Pn1	ENSG00000286028	AP002008.4	novel transcript, antisense to BTG4	-2.50946	2.79936e-05	0.000513872
Pn1	ENSG00000243069	ARHGEF26-AS1	ARHGEF26 antisense RNA 1 [Source:HGNC Symbol;Acc:HGNC:41048]	-2.39149	2.80405e-05	0.000513872
Pn1	ENSG00000197013	ZNF429	zinc finger protein 429 [Source:HGNC Symbol;Acc:HGNC:20817]	-1.84873	2.80513e-05	0.000513872
Pn1	ENSG00000169562	GJB1	gap junction protein beta 1 [Source:HGNC Symbol;Acc:HGNC:4283]	-2.39657	2.80571e-05	0.000513872
Pn1	ENSG00000186710	CFAP73	cilia and flagella associated protein 73 [Source:HGNC Symbol;Acc:HGNC:37100]	-2.37759	2.87525e-05	0.000526036
Pn1	ENSG00000283525	AC005622.1	phospholipase A2 inhibitor and Ly6/PLAUR domain-containing protein-like [Source:NCBI gene;Acc:105372412]	-2.3873	2.98172e-05	0.000544925
Pn1	ENSG00000066629	EML1	EMAP like 1 [Source:HGNC Symbol;Acc:HGNC:3330]	-2.20163	3.00608e-05	0.000548513
Pn1	ENSG00000143797	MBOAT2	membrane bound O-acyltransferase domain containing 2 [Source:HGNC Symbol;Acc:HGNC:25193]	-1.88527	3.00787e-05	0.000548513
Pn1	ENSG00000143850	PLEKHA6	pleckstrin homology domain containing A6 [Source:HGNC Symbol;Acc:HGNC:17053]	-1.87508	3.0306e-05	0.000552061
Pn1	ENSG00000228775	WEE2-AS1	WEE2 antisense RNA 1 [Source:HGNC Symbol;Acc:HGNC:48669]	-1.93844	3.03852e-05	0.000552906
Pn1	ENSG00000265752	AC010754.1	novel transcript	-2.49364	3.05176e-05	0.000554716
Pn1	ENSG00000206072	SERPINB11	serpin family B member 11 (gene/pseudogene) [Source:HGNC Symbol;Acc:HGNC:14221]	-2.83341	3.07934e-05	0.000559125
Pn1	ENSG00000110900	TSPAN11	tetraspanin 11 [Source:HGNC Symbol;Acc:HGNC:30795]	-2.6095	3.11393e-05	0.000564782
Pn1	ENSG00000153721	CNKSR3	CNKSR family member 3 [Source:HGNC Symbol;Acc:HGNC:23034]	-1.99481	3.11719e-05	0.000564782
Pn1	ENSG00000042832	TG	thyroglobulin [Source:HGNC Symbol;Acc:HGNC:11764]	-2.25861	3.12359e-05	0.000565333
Pn1	ENSG00000163874	ZC3H12A	zinc finger CCCH-type containing 12A [Source:HGNC Symbol;Acc:HGNC:26259]	-2.00408	3.13203e-05	0.000566253
Pn1	ENSG00000137460	FHDC1	FH2 domain containing 1 [Source:HGNC Symbol;Acc:HGNC:29363]	-2.25198	3.1908e-05	0.000576029
Pn1	ENSG00000137491	SLCO2B1	solute carrier organic anion transporter family member 2B1 [Source:HGNC Symbol;Acc:HGNC:10962]	2.01128	3.19294e-05	0.000576029
Pn1	ENSG00000197980	LEKR1	leucine, glutamate and lysine rich 1 [Source:HGNC Symbol;Acc:HGNC:33765]	-2.16998	3.20931e-05	0.000577764
Pn1	ENSG00000245750	DRAIC	downregulated RNA in cancer, inhibitor of cell invasion and migration [Source:HGNC Symbol;Acc:HGNC:27082]	-2.10171	3.20942e-05	0.000577764
Pn1	ENSG00000260372	AQP4-AS1	AQP4 antisense RNA 1 [Source:HGNC Symbol;Acc:HGNC:26399]	-2.37781	3.2315e-05	0.000581119
Pn1	ENSG00000178732	GP5	glycoprotein V platelet [Source:HGNC Symbol;Acc:HGNC:4443]	-2.37847	3.24801e-05	0.000583464
Pn1	ENSG00000185477	GPRIN3	GPRIN family member 3 [Source:HGNC Symbol;Acc:HGNC:27733]	1.8073	3.25193e-05	0.000583547
Pn1	ENSG00000124749	COL21A1	collagen type XXI alpha 1 chain [Source:HGNC Symbol;Acc:HGNC:17025]	-2.52198	3.25755e-05	0.000583933
Pn1	ENSG00000283994	AC092652.2	novel transcript, sense intronic to ARHGAP15	-2.39661	3.29166e-05	0.00058942
Pn1	ENSG00000235488	JARID2-AS1	JARID2 antisense RNA 1 [Source:HGNC Symbol;Acc:HGNC:40314]	-2.06661	3.30156e-05	0.000590566
Pn1	ENSG00000204682	MIR1915HG	MIR1915 host gene [Source:HGNC Symbol;Acc:HGNC:31448]	-2.34447	3.30763e-05	0.000591024
Pn1	ENSG00000259426	AC027237.5	novel transcript, antisense to PAQR5	-2.18912	3.31493e-05	0.000591701
Pn1	ENSG00000147642	SYBU	syntabulin [Source:HGNC Symbol;Acc:HGNC:26011]	-2.2347	3.32307e-05	0.000592527
Pn1	ENSG00000188112	C6orf132	chromosome 6 open reading frame 132 [Source:HGNC Symbol;Acc:HGNC:21288]	-2.12313	3.33194e-05	0.000593479
Pn1	ENSG00000232862	AL138787.1	implantation-associated protein (DKFZp564K142) pseudogene	-2.51968	3.33756e-05	0.000593853
Pn1	ENSG00000198535	C2CD4A	C2 calcium dependent domain containing 4A [Source:HGNC Symbol;Acc:HGNC:33627]	-2.43822	3.34623e-05	0.000594767
Pn1	ENSG00000003989	SLC7A2	solute carrier family 7 member 2 [Source:HGNC Symbol;Acc:HGNC:11060]	-2.46154	3.40218e-05	0.000604076
Pn1	ENSG00000187624	C17orf97	chromosome 17 open reading frame 97 [Source:HGNC Symbol;Acc:HGNC:33800]	-1.92091	3.5074e-05	0.000622103
Pn1	ENSG00000177694	NAALADL2	N-acetylated alpha-linked acidic dipeptidase like 2 [Source:HGNC Symbol;Acc:HGNC:23219]	-2.0672	3.51358e-05	0.000622543
Pn1	ENSG00000128573	FOXP2	forkhead box P2 [Source:HGNC Symbol;Acc:HGNC:13875]	-2.18876	3.53819e-05	0.000626244
Pn1	ENSG00000159714	ZDHHC1	zinc finger DHHC-type containing 1 [Source:HGNC Symbol;Acc:HGNC:17916]	-2.00708	3.54621e-05	0.000627005
Pn1	ENSG00000198774	RASSF9	Ras association domain family member 9 [Source:HGNC Symbol;Acc:HGNC:15739]	-2.222	3.56219e-05	0.000629171
Pn1	ENSG00000185022	MAFF	MAF bZIP transcription factor F [Source:HGNC Symbol;Acc:HGNC:6780]	-2.1282	3.58975e-05	0.000633375
Pn1	ENSG00000181016	LSMEM1	leucine rich single-pass membrane protein 1 [Source:HGNC Symbol;Acc:HGNC:22036]	-2.28624	3.6143e-05	0.00063704
Pn1	ENSG00000120278	PLEKHG1	pleckstrin homology and RhoGEF domain containing G1 [Source:HGNC Symbol;Acc:HGNC:20884]	-2.11487	3.62475e-05	0.000638214
Pn1	ENSG00000204767	INSYN2B	inhibitory synaptic factor family member 2B [Source:HGNC Symbol;Acc:HGNC:37271]	-2.41889	3.63866e-05	0.000639993
Pn1	ENSG00000007516	BAIAP3	BAI1 associated protein 3 [Source:HGNC Symbol;Acc:HGNC:948]	-2.19113	3.65587e-05	0.00064235
Pn1	ENSG00000248161	AC098487.1	novel transcript	-2.23993	3.66077e-05	0.000642541
Pn1	ENSG00000138413	IDH1	isocitrate dehydrogenase (NADP(+)) 1 [Source:HGNC Symbol;Acc:HGNC:5382]	1.71947	3.6745e-05	0.00064428
Pn1	ENSG00000187013	C17orf82	chromosome 17 open reading frame 82 [Source:HGNC Symbol;Acc:HGNC:32699]	-2.43398	3.70165e-05	0.000648366
Pn1	ENSG00000116151	MORN1	MORN repeat containing 1 [Source:HGNC Symbol;Acc:HGNC:25852]	-1.80666	3.74323e-05	0.000654968
Pn1	ENSG00000152669	CCNO	cyclin O [Source:HGNC Symbol;Acc:HGNC:18576]	-2.51121	3.75828e-05	0.00065692
Pn1	ENSG00000196890	H2BU1	H2B.U histone 1 [Source:HGNC Symbol;Acc:HGNC:20514]	-2.19219	3.76992e-05	0.000658271
Pn1	ENSG00000112902	SEMA5A	semaphorin 5A [Source:HGNC Symbol;Acc:HGNC:10736]	-2.26299	3.80658e-05	0.000663984
Pn1	ENSG00000146555	SDK1	sidekick cell adhesion molecule 1 [Source:HGNC Symbol;Acc:HGNC:19307]	-2.28912	3.81558e-05	0.000664866
Pn1	ENSG00000174950	CD164L2	CD164 molecule like 2 [Source:HGNC Symbol;Acc:HGNC:32043]	-2.70694	3.83872e-05	0.000668207
Pn1	ENSG00000231064	AC234582.1	novel transcript, antisense to THBS3	-2.47433	3.85681e-05	0.000670662
Pn1	ENSG00000288582	AC114778.2	Novel transcript	-2.59812	3.86909e-05	0.000672104
Pn1	ENSG00000206113	CFAP99	cilia and flagella associated protein 99 [Source:HGNC Symbol;Acc:HGNC:51180]	-2.28907	3.94031e-05	0.000683772
Pn1	ENSG00000274173	AL035661.1	novel transcript	-2.14897	3.95823e-05	0.000686116
Pn1	ENSG00000064199	SPA17	sperm autoantigenic protein 17 [Source:HGNC Symbol;Acc:HGNC:11210]	-1.79643	3.96196e-05	0.000686116
Pn1	ENSG00000197471	SPN	sialophorin [Source:HGNC Symbol;Acc:HGNC:11249]	1.89307	3.99339e-05	0.000690849
Pn1	ENSG00000287189	AL121956.6	novel transcript	-2.5754	4.01342e-05	0.000693602
Pn1	ENSG00000171931	FBXW10	F-box and WD repeat domain containing 10 [Source:HGNC Symbol;Acc:HGNC:1211]	-2.62086	4.0198e-05	0.000693992
Pn1	ENSG00000182310	SPACA6	sperm acrosome associated 6 [Source:HGNC Symbol;Acc:HGNC:27113]	-1.94319	4.13727e-05	0.000713542
Pn1	ENSG00000287167	AL133313.1	novel transcript, antisense to RAD51B	-2.33299	4.14323e-05	0.000713839
Pn1	ENSG00000109794	FAM149A	family with sequence similarity 149 member A [Source:HGNC Symbol;Acc:HGNC:24527]	-2.2055	4.18634e-05	0.00072053
Pn1	ENSG00000101144	BMP7	bone morphogenetic protein 7 [Source:HGNC Symbol;Acc:HGNC:1074]	-2.30704	4.20525e-05	0.000722948
Pn1	ENSG00000270030	AC136475.7	novel transcript	-2.58058	4.20897e-05	0.000722948
Pn1	ENSG00000087303	NID2	nidogen 2 [Source:HGNC Symbol;Acc:HGNC:13389]	-2.51377	4.23765e-05	0.000727133
Pn1	ENSG00000092421	SEMA6A	semaphorin 6A [Source:HGNC Symbol;Acc:HGNC:10738]	-2.87849	4.25848e-05	0.000729739
Pn1	ENSG00000165238	WNK2	WNK lysine deficient protein kinase 2 [Source:HGNC Symbol;Acc:HGNC:14542]	-2.2486	4.2615e-05	0.000729739
Pn1	ENSG00000160888	IER2	immediate early response 2 [Source:HGNC Symbol;Acc:HGNC:28871]	-1.8266	4.27323e-05	0.000731005
Pn1	ENSG00000108830	RND2	Rho family GTPase 2 [Source:HGNC Symbol;Acc:HGNC:18315]	-2.17736	4.3194e-05	0.000737141
Pn1	ENSG00000186417	GLDN	gliomedin [Source:HGNC Symbol;Acc:HGNC:29514]	2.44668	4.31976e-05	0.000737141
Pn1	ENSG00000164294	GPX8	glutathione peroxidase 8 (putative) [Source:HGNC Symbol;Acc:HGNC:33100]	-2.0448	4.32223e-05	0.000737141
Pn1	ENSG00000163637	PRICKLE2	prickle planar cell polarity protein 2 [Source:HGNC Symbol;Acc:HGNC:20340]	-2.19331	4.34793e-05	0.000740775
Pn1	ENSG00000170956	CEACAM3	CEA cell adhesion molecule 3 [Source:HGNC Symbol;Acc:HGNC:1815]	-2.24626	4.41162e-05	0.000750866
Pn1	ENSG00000147041	SYTL5	synaptotagmin like 5 [Source:HGNC Symbol;Acc:HGNC:15589]	-2.32976	4.42319e-05	0.000752076
Pn1	ENSG00000177994	C2orf73	chromosome 2 open reading frame 73 [Source:HGNC Symbol;Acc:HGNC:26861]	-2.3991	4.47084e-05	0.000759413
Pn1	ENSG00000288393	AP003086.3	zinc finger protein 75C, pseudogene	-2.6543	4.49425e-05	0.000762559
Pn1	ENSG00000170209	ANKK1	ankyrin repeat and kinase domain containing 1 [Source:HGNC Symbol;Acc:HGNC:21027]	-2.46586	4.49983e-05	0.000762559
Pn1	ENSG00000198488	B3GNT6	UDP-GlcNAc:betaGal beta-1,3-N-acetylglucosaminyltransferase 6 [Source:HGNC Symbol;Acc:HGNC:24141]	-2.48826	4.50295e-05	0.000762559
Pn1	ENSG00000119125	GDA	guanine deaminase [Source:HGNC Symbol;Acc:HGNC:4212]	-2.47864	4.51925e-05	0.000764551
Pn1	ENSG00000069399	BCL3	BCL3 transcription coactivator [Source:HGNC Symbol;Acc:HGNC:998]	-1.86959	4.56818e-05	0.000772054
Pn1	ENSG00000104313	EYA1	EYA transcriptional coactivator and phosphatase 1 [Source:HGNC Symbol;Acc:HGNC:3519]	-2.34829	4.57612e-05	0.000772622
Pn1	ENSG00000173013	CCDC96	coiled-coil domain containing 96 [Source:HGNC Symbol;Acc:HGNC:26900]	-1.893	4.58494e-05	0.000773336
Pn1	ENSG00000122870	BICC1	BicC family RNA binding protein 1 [Source:HGNC Symbol;Acc:HGNC:19351]	-2.29151	4.60301e-05	0.000775181
Pn1	ENSG00000259087	AL121790.2	novel transcript	-2.49164	4.60907e-05	0.000775181
Pn1	ENSG00000230937	MIR205HG	MIR205 host gene [Source:HGNC Symbol;Acc:HGNC:43562]	-2.73289	4.60968e-05	0.000775181
Pn1	ENSG00000152583	SPARCL1	SPARC like 1 [Source:HGNC Symbol;Acc:HGNC:11220]	-2.55278	4.63518e-05	0.000778692
Pn1	ENSG00000255298	OR8G5	olfactory receptor family 8 subfamily G member 5 [Source:HGNC Symbol;Acc:HGNC:19622]	2.82224	4.64377e-05	0.000779358
Pn1	ENSG00000230438	SERPINB9P1	serpin family B member 9 pseudogene 1 [Source:HGNC Symbol;Acc:HGNC:28590]	-2.13041	4.65448e-05	0.000780378
Pn1	ENSG00000187775	DNAH17	dynein axonemal heavy chain 17 [Source:HGNC Symbol;Acc:HGNC:2946]	-2.35414	4.66282e-05	0.000780998
Pn1	ENSG00000113805	CNTN3	contactin 3 [Source:HGNC Symbol;Acc:HGNC:2173]	-2.22512	4.68727e-05	0.000784316
Pn1	ENSG00000172986	GXYLT2	glucoside xylosyltransferase 2 [Source:HGNC Symbol;Acc:HGNC:33383]	-2.1164	4.69253e-05	0.000784416
Pn1	ENSG00000275676	BX005040.1	novel transcript	-2.48152	4.739e-05	0.000791399
Pn1	ENSG00000127324	TSPAN8	tetraspanin 8 [Source:HGNC Symbol;Acc:HGNC:11855]	-2.37754	4.7508e-05	0.000792583
Pn1	ENSG00000257084	MIR200CHG	MIR200C and MIR141 host gene [Source:HGNC Symbol;Acc:HGNC:53161]	-2.39016	4.76864e-05	0.000794033
Pn1	ENSG00000287435	AC069404.1	novel transcript	-2.50835	4.77108e-05	0.000794033
Pn1	ENSG00000203499	IQANK1	IQ motif and ankyrin repeat containing 1 [Source:HGNC Symbol;Acc:HGNC:49576]	-2.23949	4.77363e-05	0.000794033
Pn1	ENSG00000232810	TNF	tumor necrosis factor [Source:HGNC Symbol;Acc:HGNC:11892]	-2.33631	4.80473e-05	0.000797874
Pn1	ENSG00000268119	AC010615.2	novel transcript	-2.41809	4.80618e-05	0.000797874
Pn1	ENSG00000167612	ANKRD33	ankyrin repeat domain 33 [Source:HGNC Symbol;Acc:HGNC:13788]	-2.86325	4.84323e-05	0.000803233
Pn1	ENSG00000125740	FOSB	FosB proto-oncogene, AP-1 transcription factor subunit [Source:HGNC Symbol;Acc:HGNC:3797]	-2.14105	4.89586e-05	0.000811163
Pn1	ENSG00000177103	DSCAML1	DS cell adhesion molecule like 1 [Source:HGNC Symbol;Acc:HGNC:14656]	-2.4179	4.92747e-05	0.000815416
Pn1	ENSG00000215196	BASP1-AS1	BASP1 antisense RNA 1 [Source:HGNC Symbol;Acc:HGNC:26609]	-2.21358	4.93121e-05	0.000815416
Pn1	ENSG00000267365	KCNJ2-AS1	KCNJ2 antisense RNA 1 [Source:HGNC Symbol;Acc:HGNC:43720]	-2.06905	5.00494e-05	0.000826796
Pn1	ENSG00000218565	AL592429.1	DnaJ (Hsp40) homolog, subfamily C, member 7 (DNAJC7) pseudogene	-2.28343	5.03198e-05	0.000829913
Pn1	ENSG00000167779	IGFBP6	insulin like growth factor binding protein 6 [Source:HGNC Symbol;Acc:HGNC:5475]	-2.62857	5.03366e-05	0.000829913
Pn1	ENSG00000197520	FAM177B	family with sequence similarity 177 member B [Source:HGNC Symbol;Acc:HGNC:34395]	-2.18198	5.07657e-05	0.000836171
Pn1	ENSG00000120738	EGR1	early growth response 1 [Source:HGNC Symbol;Acc:HGNC:3238]	-2.05983	5.0937e-05	0.000838173
Pn1	ENSG00000088727	KIF9	kinesin family member 9 [Source:HGNC Symbol;Acc:HGNC:16666]	-1.73567	5.12554e-05	0.000842589
Pn1	ENSG00000189350	TOGARAM2	TOG array regulator of axonemal microtubules 2 [Source:HGNC Symbol;Acc:HGNC:33715]	-2.10567	5.28802e-05	0.000868452
Pn1	ENSG00000129682	FGF13	fibroblast growth factor 13 [Source:HGNC Symbol;Acc:HGNC:3670]	-2.03	5.3147e-05	0.000871484
Pn1	ENSG00000103316	CRYM	crystallin mu [Source:HGNC Symbol;Acc:HGNC:2418]	-2.07565	5.31683e-05	0.000871484
Pn1	ENSG00000148541	FAM13C	family with sequence similarity 13 member C [Source:HGNC Symbol;Acc:HGNC:19371]	-2.38143	5.3401e-05	0.000874448
Pn1	ENSG00000164114	MAP9	microtubule associated protein 9 [Source:HGNC Symbol;Acc:HGNC:26118]	-2.02378	5.35111e-05	0.000875399
Pn1	ENSG00000113924	HGD	homogentisate 1,2-dioxygenase [Source:HGNC Symbol;Acc:HGNC:4892]	-2.17661	5.36938e-05	0.000877538
Pn1	ENSG00000175928	LRRN1	leucine rich repeat neuronal 1 [Source:HGNC Symbol;Acc:HGNC:20980]	-2.01152	5.40618e-05	0.000882695
Pn1	ENSG00000077150	NFKB2	nuclear factor kappa B subunit 2 [Source:HGNC Symbol;Acc:HGNC:7795]	-1.86852	5.42629e-05	0.00088512
Pn1	ENSG00000259251	AC104590.1	novel transcript, antisense to VPS13C	-2.23389	5.45283e-05	0.000888589
Pn1	ENSG00000267293	AC012569.1	U3 small nucleolar RNA-associated protein 18 homolog, pseudogene	-2.17443	5.46703e-05	0.000890044
Pn1	ENSG00000181652	ATG9B	autophagy related 9B [Source:HGNC Symbol;Acc:HGNC:21899]	-2.14638	5.47326e-05	0.000890197
Pn1	ENSG00000196872	KIAA1211L	KIAA1211 like [Source:HGNC Symbol;Acc:HGNC:33454]	-1.78951	5.53224e-05	0.000898923
Pn1	ENSG00000270640	AC104695.4	novel transcript, sense intronic to FOSL2	-2.22331	5.55699e-05	0.000902073
Pn1	ENSG00000153291	SLC25A27	solute carrier family 25 member 27 [Source:HGNC Symbol;Acc:HGNC:21065]	-2.16023	5.56834e-05	0.000903047
Pn1	ENSG00000248719	AC021127.1	putative novel transript	-2.57919	5.61326e-05	0.000908625
Pn1	ENSG00000080298	RFX3	regulatory factor X3 [Source:HGNC Symbol;Acc:HGNC:9984]	-1.68581	5.61352e-05	0.000908625
Pn1	ENSG00000231527	FAM27C	family with sequence similarity 27 member C [Source:HGNC Symbol;Acc:HGNC:23668]	-1.9325	5.65161e-05	0.000913912
Pn1	ENSG00000176029	C11orf16	chromosome 11 open reading frame 16 [Source:HGNC Symbol;Acc:HGNC:1169]	-2.6694	5.709e-05	0.000922308
Pn1	ENSG00000238005	AL391832.2	novel transcript	-2.09199	5.73829e-05	0.00092615
Pn1	ENSG00000250510	GPR162	G protein-coupled receptor 162 [Source:HGNC Symbol;Acc:HGNC:16693]	-1.88288	5.74474e-05	0.000926305
Pn1	ENSG00000146453	PNLDC1	PARN like, ribonuclease domain containing 1 [Source:HGNC Symbol;Acc:HGNC:21185]	-2.24057	5.7658e-05	0.000928813
Pn1	ENSG00000231890	DARS-AS1	DARS antisense RNA 1 [Source:HGNC Symbol;Acc:HGNC:40170]	-2.0532	5.78525e-05	0.000931054
Pn1	ENSG00000168658	VWA3B	von Willebrand factor A domain containing 3B [Source:HGNC Symbol;Acc:HGNC:28385]	-2.43985	5.81203e-05	0.000934472
Pn1	ENSG00000237036	ZEB1-AS1	ZEB1 antisense RNA 1 [Source:HGNC Symbol;Acc:HGNC:42354]	-1.91713	5.93577e-05	0.000953458
Pn1	ENSG00000112096	SOD2	superoxide dismutase 2 [Source:HGNC Symbol;Acc:HGNC:11180]	-2.22281	5.94441e-05	0.000953936
Pn1	ENSG00000267034	AC010980.2	novel transcript	-2.68469	5.95888e-05	0.000955349
Pn1	ENSG00000133640	LRRIQ1	leucine rich repeats and IQ motif containing 1 [Source:HGNC Symbol;Acc:HGNC:25708]	-2.55293	5.99252e-05	0.000959828
Pn1	ENSG00000152582	SPEF2	sperm flagellar 2 [Source:HGNC Symbol;Acc:HGNC:26293]	-2.01707	6.00398e-05	0.000960751
Pn1	ENSG00000244067	GSTA2	glutathione S-transferase alpha 2 [Source:HGNC Symbol;Acc:HGNC:4627]	-2.55795	6.02138e-05	0.000962621
Pn1	ENSG00000134363	FST	follistatin [Source:HGNC Symbol;Acc:HGNC:3971]	-2.83078	6.08932e-05	0.00097256
Pn1	ENSG00000112559	MDFI	MyoD family inhibitor [Source:HGNC Symbol;Acc:HGNC:6967]	-2.35024	6.11158e-05	0.00097519
Pn1	ENSG00000100290	BIK	BCL2 interacting killer [Source:HGNC Symbol;Acc:HGNC:1051]	-1.99154	6.13307e-05	0.000977693
Pn1	ENSG00000170542	SERPINB9	serpin family B member 9 [Source:HGNC Symbol;Acc:HGNC:8955]	-2.03277	6.15456e-05	0.000980193
Pn1	ENSG00000179362	HMGN2P46	high mobility group nucleosomal binding domain 2 pseudogene 46 [Source:HGNC Symbol;Acc:HGNC:26817]	-2.46507	6.25346e-05	0.000995002
Pn1	ENSG00000134532	SOX5	SRY-box transcription factor 5 [Source:HGNC Symbol;Acc:HGNC:11201]	-2.2168	6.26783e-05	0.000996348
Pn1	ENSG00000121742	GJB6	gap junction protein beta 6 [Source:HGNC Symbol;Acc:HGNC:4288]	-2.48672	6.35422e-05	0.00100913
Pn1	ENSG00000102287	GABRE	gamma-aminobutyric acid type A receptor epsilon subunit [Source:HGNC Symbol;Acc:HGNC:4085]	-2.44132	6.42681e-05	0.0010197
Pn1	ENSG00000114656	KIAA1257	KIAA1257 [Source:HGNC Symbol;Acc:HGNC:29231]	-1.81403	6.57721e-05	0.00104258
Pn1	ENSG00000151882	CCL28	C-C motif chemokine ligand 28 [Source:HGNC Symbol;Acc:HGNC:17700]	-1.86901	6.58804e-05	0.00104331
Pn1	ENSG00000163430	FSTL1	follistatin like 1 [Source:HGNC Symbol;Acc:HGNC:3972]	-2.09221	6.65315e-05	0.00105264
Pn1	ENSG00000180712	LINC02363	long intergenic non-protein coding RNA 2363 [Source:HGNC Symbol;Acc:HGNC:53286]	-2.26218	6.66392e-05	0.00105335
Pn1	ENSG00000176532	PRR15	proline rich 15 [Source:HGNC Symbol;Acc:HGNC:22310]	-1.93239	6.6887e-05	0.00105628
Pn1	ENSG00000214575	CPEB1	cytoplasmic polyadenylation element binding protein 1 [Source:HGNC Symbol;Acc:HGNC:21744]	-2.47722	6.70791e-05	0.00105832
Pn1	ENSG00000188886	ASTL	astacin like metalloendopeptidase [Source:HGNC Symbol;Acc:HGNC:31704]	-2.45052	6.74923e-05	0.00106311
Pn1	ENSG00000144802	NFKBIZ	NFKB inhibitor zeta [Source:HGNC Symbol;Acc:HGNC:29805]	-1.96314	6.75568e-05	0.00106311
Pn1	ENSG00000117298	ECE1	endothelin converting enzyme 1 [Source:HGNC Symbol;Acc:HGNC:3146]	-1.82076	6.75721e-05	0.00106311
Pn1	ENSG00000234965	SHISA8	shisa family member 8 [Source:HGNC Symbol;Acc:HGNC:18351]	-2.45846	6.79068e-05	0.00106738
Pn1	ENSG00000118492	ADGB	androglobin [Source:HGNC Symbol;Acc:HGNC:21212]	-2.47822	6.80403e-05	0.00106848
Pn1	ENSG00000080823	MOK	MOK protein kinase [Source:HGNC Symbol;Acc:HGNC:9833]	-1.84027	6.83988e-05	0.00107311
Pn1	ENSG00000165868	HSPA12A	heat shock protein family A (Hsp70) member 12A [Source:HGNC Symbol;Acc:HGNC:19022]	-2.08581	6.86907e-05	0.00107669
Pn1	ENSG00000169402	RSPH10B2	radial spoke head 10 homolog B2 [Source:HGNC Symbol;Acc:HGNC:34385]	-2.3	6.89219e-05	0.00107931
Pn1	ENSG00000164440	TXLNB	taxilin beta [Source:HGNC Symbol;Acc:HGNC:21617]	-1.82117	6.93501e-05	0.001085
Pn1	ENSG00000267128	RNF157-AS1	RNF157 antisense RNA 1 [Source:HGNC Symbol;Acc:HGNC:44127]	-2.26188	6.96981e-05	0.00108861
Pn1	ENSG00000234292	AC123595.1	novel transcript	-2.36245	6.97098e-05	0.00108861
Pn1	ENSG00000231609	AC007098.1	novel transcript, antisense to EHBP1	-2.40846	6.9812e-05	0.0010892
Pn1	ENSG00000203721	LINC00862	long intergenic non-protein coding RNA 862 [Source:HGNC Symbol;Acc:HGNC:21901]	-2.27994	6.98977e-05	0.00108952
Pn1	ENSG00000186523	FAM86B1	family with sequence similarity 86 member B1 [Source:HGNC Symbol;Acc:HGNC:28268]	-2.18065	7.01226e-05	0.00109152
Pn1	ENSG00000196517	SLC6A9	solute carrier family 6 member 9 [Source:HGNC Symbol;Acc:HGNC:11056]	-1.88094	7.02149e-05	0.00109152
Pn1	ENSG00000103494	RPGRIP1L	RPGRIP1 like [Source:HGNC Symbol;Acc:HGNC:29168]	-1.86737	7.022e-05	0.00109152
Pn1	ENSG00000138193	PLCE1	phospholipase C epsilon 1 [Source:HGNC Symbol;Acc:HGNC:17175]	-2.2134	7.10553e-05	0.00110349
Pn1	ENSG00000257108	NHLRC4	NHL repeat containing 4 [Source:HGNC Symbol;Acc:HGNC:26700]	-2.10507	7.25915e-05	0.00112564
Pn1	ENSG00000083307	GRHL2	grainyhead like transcription factor 2 [Source:HGNC Symbol;Acc:HGNC:2799]	-2.09488	7.26152e-05	0.00112564
Pn1	ENSG00000124215	CDH26	cadherin 26 [Source:HGNC Symbol;Acc:HGNC:15902]	-1.79097	7.27361e-05	0.00112647
Pn1	ENSG00000134827	TCN1	transcobalamin 1 [Source:HGNC Symbol;Acc:HGNC:11652]	-2.23004	7.33117e-05	0.00113435
Pn1	ENSG00000271614	ATP2B1-AS1	ATP2B1 antisense RNA 1 [Source:HGNC Symbol;Acc:HGNC:27883]	-1.98036	7.4103e-05	0.00114554
Pn1	ENSG00000162543	UBXN10	UBX domain protein 10 [Source:HGNC Symbol;Acc:HGNC:26354]	-2.09469	7.43348e-05	0.00114807
Pn1	ENSG00000140795	MYLK3	myosin light chain kinase 3 [Source:HGNC Symbol;Acc:HGNC:29826]	-2.21912	7.50197e-05	0.00115706
Pn1	ENSG00000186431	FCAR	Fc fragment of IgA receptor [Source:HGNC Symbol;Acc:HGNC:3608]	-2.25689	7.50541e-05	0.00115706
Pn1	ENSG00000074276	CDHR2	cadherin related family member 2 [Source:HGNC Symbol;Acc:HGNC:18231]	-2.05349	7.73707e-05	0.00119168
Pn1	ENSG00000125046	SSUH2	ssu-2 homolog [Source:HGNC Symbol;Acc:HGNC:24809]	-2.74102	7.78573e-05	0.00119808
Pn1	ENSG00000215386	MIR99AHG	mir-99a-let-7c cluster host gene [Source:HGNC Symbol;Acc:HGNC:1274]	-2.27591	7.83713e-05	0.00120489
Pn1	ENSG00000280832	GSEC	G-quadruplex forming sequence containing lncRNA [Source:HGNC Symbol;Acc:HGNC:48645]	-2.17877	8.00032e-05	0.00122885
Pn1	ENSG00000247400	DNAJC3-DT	DNAJC3 divergent transcript [Source:HGNC Symbol;Acc:HGNC:39808]	-1.66285	8.06104e-05	0.00123705
Pn1	ENSG00000171346	KRT15	keratin 15 [Source:HGNC Symbol;Acc:HGNC:6421]	-2.2526	8.09772e-05	0.00124155
Pn1	ENSG00000259342	AC025580.1	novel transcript, antisense to C15orf48	-2.32269	8.23011e-05	0.0012607
Pn1	ENSG00000225526	MKRN2OS	MKRN2 opposite strand [Source:HGNC Symbol;Acc:HGNC:40375]	-2.24414	8.25116e-05	0.00126278
Pn1	ENSG00000105523	FAM83E	family with sequence similarity 83 member E [Source:HGNC Symbol;Acc:HGNC:25972]	-2.09044	8.28213e-05	0.00126568
Pn1	ENSG00000204860	FAM201A	family with sequence similarity 201 member A [Source:HGNC Symbol;Acc:HGNC:27239]	-2.08229	8.28512e-05	0.00126568
Pn1	ENSG00000050730	TNIP3	TNFAIP3 interacting protein 3 [Source:HGNC Symbol;Acc:HGNC:19315]	-2.46314	8.32048e-05	0.00126993
Pn1	ENSG00000222047	C10orf55	chromosome 10 open reading frame 55 [Source:HGNC Symbol;Acc:HGNC:31008]	-2.16257	8.36219e-05	0.00127514
Pn1	ENSG00000174951	FUT1	fucosyltransferase 1 (H blood group) [Source:HGNC Symbol;Acc:HGNC:4012]	-2.09573	8.44461e-05	0.00128654
Pn1	ENSG00000053108	FSTL4	follistatin like 4 [Source:HGNC Symbol;Acc:HGNC:21389]	-2.4354	8.49535e-05	0.0012931
Pn1	ENSG00000169860	P2RY1	purinergic receptor P2Y1 [Source:HGNC Symbol;Acc:HGNC:8539]	1.83444	8.5498e-05	0.00130022
Pn1	ENSG00000122970	IFT81	intraflagellar transport 81 [Source:HGNC Symbol;Acc:HGNC:14313]	-1.71043	8.58574e-05	0.00130435
Pn1	ENSG00000174837	ADGRE1	adhesion G protein-coupled receptor E1 [Source:HGNC Symbol;Acc:HGNC:3336]	-2.18969	8.59243e-05	0.00130435
Pn1	ENSG00000183831	ANKRD45	ankyrin repeat domain 45 [Source:HGNC Symbol;Acc:HGNC:24786]	-2.40739	8.63866e-05	0.00131018
Pn1	ENSG00000215022	AL008729.1	novel transcript, antisense to PHACTR1	-1.89713	8.66912e-05	0.00131362
Pn1	ENSG00000287917	AP000944.7	novel transcript, antisense to POLA2	-1.81444	8.68617e-05	0.00131502
Pn1	ENSG00000176563	CNTD1	cyclin N-terminal domain containing 1 [Source:HGNC Symbol;Acc:HGNC:26847]	-2.01026	8.74674e-05	0.001323
Pn1	ENSG00000175984	DENND2C	DENN domain containing 2C [Source:HGNC Symbol;Acc:HGNC:24748]	-1.79568	8.81856e-05	0.00133267
Pn1	ENSG00000105707	HPN	hepsin [Source:HGNC Symbol;Acc:HGNC:5155]	-2.33061	8.87211e-05	0.00133956
Pn1	ENSG00000204323	SMIM5	small integral membrane protein 5 [Source:HGNC Symbol;Acc:HGNC:40030]	-2.05428	8.94528e-05	0.0013494
Pn1	ENSG00000004848	ARX	aristaless related homeobox [Source:HGNC Symbol;Acc:HGNC:18060]	-2.48709	8.96512e-05	0.00135118
Pn1	ENSG00000214530	STARD10	StAR related lipid transfer domain containing 10 [Source:NCBI gene;Acc:10809]	-1.62577	9.04652e-05	0.00136223
Pn1	ENSG00000274213	AC015912.3	novel transcript	-2.27709	9.08009e-05	0.00136607
Pn1	ENSG00000234511	C5orf58	chromosome 5 open reading frame 58 [Source:HGNC Symbol;Acc:HGNC:37272]	-2.27971	9.31269e-05	0.00139981
Pn1	ENSG00000159208	CIART	circadian associated repressor of transcription [Source:HGNC Symbol;Acc:HGNC:25200]	-2.01263	9.32918e-05	0.00140104
Pn1	ENSG00000196118	CCDC189	coiled-coil domain containing 189 [Source:HGNC Symbol;Acc:HGNC:28078]	-1.9504	9.53231e-05	0.00143015
Pn1	ENSG00000276085	CCL3L3	C-C motif chemokine ligand 3 like 3 [Source:HGNC Symbol;Acc:HGNC:30554]	-2.79222	9.53997e-05	0.00143015
Pn1	ENSG00000170477	KRT4	keratin 4 [Source:HGNC Symbol;Acc:HGNC:6441]	-2.34834	9.67224e-05	0.00144811
Pn1	ENSG00000165695	AK8	adenylate kinase 8 [Source:HGNC Symbol;Acc:HGNC:26526]	-1.99615	9.67698e-05	0.00144811
Pn1	ENSG00000146278	PNRC1	proline rich nuclear receptor coactivator 1 [Source:HGNC Symbol;Acc:HGNC:17278]	-1.93372	9.7231e-05	0.00145372
Pn1	ENSG00000120279	MYCT1	MYC target 1 [Source:HGNC Symbol;Acc:HGNC:23172]	-2.53474	9.74962e-05	0.00145639
Pn1	ENSG00000228705	LINC00659	long intergenic non-protein coding RNA 659 [Source:HGNC Symbol;Acc:HGNC:44316]	-2.28252	9.79116e-05	0.0014613
Pn1	ENSG00000176381	PRR18	proline rich 18 [Source:HGNC Symbol;Acc:HGNC:28574]	-2.37785	9.87321e-05	0.00147115
Pn1	ENSG00000155659	VSIG4	V-set and immunoglobulin domain containing 4 [Source:HGNC Symbol;Acc:HGNC:17032]	1.90712	9.88372e-05	0.00147115
Pn1	ENSG00000100012	SEC14L3	SEC14 like lipid binding 3 [Source:HGNC Symbol;Acc:HGNC:18655]	-2.67856	9.88815e-05	0.00147115
Pn1	ENSG00000254789	AC073172.1	novel transcript	-2.68687	9.89435e-05	0.00147115
Pn1	ENSG00000164691	TAGAP	T cell activation RhoGTPase activating protein [Source:HGNC Symbol;Acc:HGNC:15669]	-2.00688	9.90082e-05	0.00147115
Pn1	ENSG00000163704	PRRT3	proline rich transmembrane protein 3 [Source:HGNC Symbol;Acc:HGNC:26591]	-1.70327	9.98727e-05	0.00148269
Pn1	ENSG00000168453	HR	HR lysine demethylase and nuclear receptor corepressor [Source:HGNC Symbol;Acc:HGNC:5172]	-2.2833	0.000101797	0.00150993
Pn1	ENSG00000183580	FBXL7	F-box and leucine rich repeat protein 7 [Source:HGNC Symbol;Acc:HGNC:13604]	-2.23861	0.000101898	0.0015101
Pn1	ENSG00000110047	EHD1	EH domain containing 1 [Source:HGNC Symbol;Acc:HGNC:3242]	-1.85607	0.000102495	0.00151545
Pn1	ENSG00000185467	KPNA7	karyopherin subunit alpha 7 [Source:HGNC Symbol;Acc:HGNC:21839]	-2.24263	0.00010251	0.00151545
Pn1	ENSG00000173467	AGR3	anterior gradient 3, protein disulphide isomerase family member [Source:HGNC Symbol;Acc:HGNC:24167]	-2.19603	0.000102615	0.00151545
Pn1	ENSG00000059804	SLC2A3	solute carrier family 2 member 3 [Source:HGNC Symbol;Acc:HGNC:11007]	-1.9972	0.000102619	0.00151545
Pn1	ENSG00000276966	H4C5	H4 clustered histone 5 [Source:HGNC Symbol;Acc:HGNC:4790]	-2.08676	0.000104456	0.00154061
Pn1	ENSG00000251576	LINC01267	long intergenic non-protein coding RNA 1267 [Source:HGNC Symbol;Acc:HGNC:50320]	-2.33286	0.000104505	0.00154061
Pn1	ENSG00000258355	AC079174.1	novel transcript, sense intronic to CKAP4	-2.37923	0.000105265	0.00155046
Pn1	ENSG00000135373	EHF	ETS homologous factor [Source:HGNC Symbol;Acc:HGNC:3246]	-2.10194	0.000105564	0.00155248
Pn1	ENSG00000235066	AC009303.2	novel transcript, antisense to CCDC93	-2.31386	0.000105587	0.00155248
Pn1	ENSG00000163221	S100A12	S100 calcium binding protein A12 [Source:HGNC Symbol;Acc:HGNC:10489]	-2.60268	0.000105799	0.00155425
Pn1	ENSG00000222043	AC079305.2	novel transcript	-1.96401	0.000107227	0.00157385
Pn1	ENSG00000204334	ERICH2	glutamate rich 2 [Source:HGNC Symbol;Acc:HGNC:44395]	-2.23971	0.000107599	0.0015768
Pn1	ENSG00000198814	GK	glycerol kinase [Source:HGNC Symbol;Acc:HGNC:4289]	-1.71275	0.000107615	0.0015768
Pn1	ENSG00000144366	GULP1	GULP PTB domain containing engulfment adaptor 1 [Source:HGNC Symbol;Acc:HGNC:18649]	-2.07476	0.000108483	0.00158813
Pn1	ENSG00000171695	LKAAEAR1	LKAAEAR motif containing 1 [Source:HGNC Symbol;Acc:HGNC:33718]	-2.89559	0.000108594	0.00158838
Pn1	ENSG00000126016	AMOT	angiomotin [Source:HGNC Symbol;Acc:HGNC:17810]	-1.96816	0.000111593	0.00163082
Pn1	ENSG00000168389	MFSD2A	major facilitator superfamily domain containing 2A [Source:HGNC Symbol;Acc:HGNC:25897]	-1.80673	0.000112246	0.00163894
Pn1	ENSG00000215018	COL28A1	collagen type XXVIII alpha 1 chain [Source:HGNC Symbol;Acc:HGNC:22442]	-2.41258	0.000113892	0.00166154
Pn1	ENSG00000183762	KREMEN1	kringle containing transmembrane protein 1 [Source:HGNC Symbol;Acc:HGNC:17550]	-1.82866	0.000115109	0.00167784
Pn1	ENSG00000276422	AL590491.2	novel transcript	-2.43147	0.000115528	0.0016825
Pn1	ENSG00000126217	MCF2L	MCF.2 cell line derived transforming sequence like [Source:HGNC Symbol;Acc:HGNC:14576]	-2.01402	0.000115743	0.00168417
Pn1	ENSG00000111218	PRMT8	protein arginine methyltransferase 8 [Source:HGNC Symbol;Acc:HGNC:5188]	-2.37578	0.000116427	0.00169191
Pn1	ENSG00000138621	PPCDC	phosphopantothenoylcysteine decarboxylase [Source:HGNC Symbol;Acc:HGNC:28107]	-1.65199	0.000116476	0.00169191
Pn1	ENSG00000173559	NABP1	nucleic acid binding protein 1 [Source:HGNC Symbol;Acc:HGNC:26232]	-1.80439	0.000116665	0.0016932
Pn1	ENSG00000135519	KCNH3	potassium voltage-gated channel subfamily H member 3 [Source:HGNC Symbol;Acc:HGNC:6252]	-2.08264	0.000116801	0.00169371
Pn1	ENSG00000106686	SPATA6L	spermatogenesis associated 6 like [Source:HGNC Symbol;Acc:HGNC:25472]	-2.0496	0.000117183	0.00169779
Pn1	ENSG00000120055	C10orf95	chromosome 10 open reading frame 95 [Source:HGNC Symbol;Acc:HGNC:25880]	-2.00454	0.000118997	0.0017226
Pn1	ENSG00000108176	DNAJC12	DnaJ heat shock protein family (Hsp40) member C12 [Source:HGNC Symbol;Acc:HGNC:28908]	-2.08171	0.00011952	0.00172867
Pn1	ENSG00000178401	DNAJC22	DnaJ heat shock protein family (Hsp40) member C22 [Source:HGNC Symbol;Acc:HGNC:25802]	-2.32494	0.000120078	0.00173527
Pn1	ENSG00000248323	LUCAT1	lung cancer associated transcript 1 [Source:HGNC Symbol;Acc:HGNC:48498]	-1.95303	0.000120365	0.00173729
Pn1	ENSG00000231419	LINC00689	long intergenic non-protein coding RNA 689 [Source:HGNC Symbol;Acc:HGNC:27217]	-2.09947	0.000120424	0.00173729
Pn1	ENSG00000102794	ACOD1	aconitate decarboxylase 1 [Source:HGNC Symbol;Acc:HGNC:33904]	-3.30359	0.000121911	0.00175722
Pn1	ENSG00000283646	LINC02009	long intergenic non-protein coding RNA 2009 [Source:HGNC Symbol;Acc:HGNC:52845]	-2.52662	0.000122022	0.00175733
Pn1	ENSG00000079841	RIMS1	regulating synaptic membrane exocytosis 1 [Source:HGNC Symbol;Acc:HGNC:17282]	-2.32149	0.000122906	0.00176855
Pn1	ENSG00000152785	BMP3	bone morphogenetic protein 3 [Source:HGNC Symbol;Acc:HGNC:1070]	-2.18461	0.000123111	0.00176935
Pn1	ENSG00000147027	TMEM47	transmembrane protein 47 [Source:HGNC Symbol;Acc:HGNC:18515]	-2.25114	0.000123218	0.00176935
Pn1	ENSG00000140563	MCTP2	multiple C2 and transmembrane domain containing 2 [Source:HGNC Symbol;Acc:HGNC:25636]	-1.89064	0.000123277	0.00176935
Pn1	ENSG00000171916	LGALS9C	galectin 9C [Source:HGNC Symbol;Acc:HGNC:33874]	-2.25208	0.000123551	0.00177178
Pn1	ENSG00000204381	LAYN	layilin [Source:HGNC Symbol;Acc:HGNC:29471]	-2.07488	0.000124433	0.00178184
Pn1	ENSG00000182782	HCAR2	hydroxycarboxylic acid receptor 2 [Source:HGNC Symbol;Acc:HGNC:24827]	-2.35015	0.000124465	0.00178184
Pn1	ENSG00000059728	MXD1	MAX dimerization protein 1 [Source:HGNC Symbol;Acc:HGNC:6761]	-1.909	0.000125645	0.00179722
Pn1	ENSG00000158428	CATIP	ciliogenesis associated TTC17 interacting protein [Source:HGNC Symbol;Acc:HGNC:25062]	-1.82029	0.000126073	0.00180108
Pn1	ENSG00000160471	COX6B2	cytochrome c oxidase subunit 6B2 [Source:HGNC Symbol;Acc:HGNC:24380]	-2.44279	0.000126129	0.00180108
Pn1	ENSG00000233730	LINC01765	long intergenic non-protein coding RNA 1765 [Source:HGNC Symbol;Acc:HGNC:52555]	-2.30222	0.000127659	0.00182138
Pn1	ENSG00000153237	CCDC148	coiled-coil domain containing 148 [Source:HGNC Symbol;Acc:HGNC:25191]	-2.35305	0.000128725	0.00183482
Pn1	ENSG00000177990	DPY19L2	dpy-19 like 2 [Source:HGNC Symbol;Acc:HGNC:19414]	-2.19415	0.000128819	0.00183482
Pn1	ENSG00000269313	MAGIX	MAGI family member, X-linked [Source:HGNC Symbol;Acc:HGNC:30006]	-1.66187	0.000130879	0.00186201
Pn1	ENSG00000186318	BACE1	beta-secretase 1 [Source:HGNC Symbol;Acc:HGNC:933]	2.01505	0.000130948	0.00186201
Pn1	ENSG00000153822	KCNJ16	potassium inwardly rectifying channel subfamily J member 16 [Source:HGNC Symbol;Acc:HGNC:6262]	-2.46946	0.000131157	0.00186341
Pn1	ENSG00000266256	LINC00683	long intergenic non-protein coding RNA 683 [Source:HGNC Symbol;Acc:HGNC:44467]	-2.17341	0.000131523	0.00186702
Pn1	ENSG00000056558	TRAF1	TNF receptor associated factor 1 [Source:HGNC Symbol;Acc:HGNC:12031]	-2.05764	0.000132754	0.00188291
Pn1	ENSG00000163006	CCDC138	coiled-coil domain containing 138 [Source:HGNC Symbol;Acc:HGNC:26531]	-1.68098	0.00013574	0.00192365
Pn1	ENSG00000224672	RPL17P10	ribosomal protein L17 pseudogene 10 [Source:HGNC Symbol;Acc:HGNC:35838]	-2.40351	0.00013593	0.00192472
Pn1	ENSG00000141682	PMAIP1	phorbol-12-myristate-13-acetate-induced protein 1 [Source:HGNC Symbol;Acc:HGNC:9108]	-1.79841	0.000136717	0.00193425
Pn1	ENSG00000215475	SIAH3	siah E3 ubiquitin protein ligase family member 3 [Source:HGNC Symbol;Acc:HGNC:30553]	-2.32182	0.000137846	0.00194857
Pn1	ENSG00000185897	FFAR3	free fatty acid receptor 3 [Source:HGNC Symbol;Acc:HGNC:4499]	-2.25654	0.000139265	0.00196575
Pn1	ENSG00000272141	AL390719.2	novel transcript	-2.80859	0.000139294	0.00196575
Pn1	ENSG00000186094	AGBL4	ATP/GTP binding protein like 4 [Source:HGNC Symbol;Acc:HGNC:25892]	-2.33144	0.000139627	0.0019688
Pn1	ENSG00000249738	AC008691.1	novel transcript	-2.29034	0.000139925	0.00197135
Pn1	ENSG00000142959	BEST4	bestrophin 4 [Source:HGNC Symbol;Acc:HGNC:17106]	-2.45037	0.000140295	0.00197491
Pn1	ENSG00000214193	SH3D21	SH3 domain containing 21 [Source:HGNC Symbol;Acc:HGNC:26236]	-1.96493	0.000140493	0.00197605
Pn1	ENSG00000113073	SLC4A9	solute carrier family 4 member 9 [Source:HGNC Symbol;Acc:HGNC:11035]	-2.30611	0.000141378	0.00198679
Pn1	ENSG00000173727	AP000769.1	Finkel-Biskis-Reilly murine sarcoma virus (FBR-MuSV) ubiquitously expressed (FAU) pseudogene	-1.86526	0.000141492	0.00198679
Pn1	ENSG00000005448	WDR54	WD repeat domain 54 [Source:HGNC Symbol;Acc:HGNC:25770]	-1.83481	0.000141745	0.00198868
Pn1	ENSG00000103485	QPRT	quinolinate phosphoribosyltransferase [Source:HGNC Symbol;Acc:HGNC:9755]	1.70136	0.000141925	0.00198955
Pn1	ENSG00000006118	TMEM132A	transmembrane protein 132A [Source:HGNC Symbol;Acc:HGNC:31092]	-1.93684	0.000143072	0.00200395
Pn1	ENSG00000162552	WNT4	Wnt family member 4 [Source:HGNC Symbol;Acc:HGNC:12783]	-2.35146	0.000144463	0.00202176
Pn1	ENSG00000111837	MAK	male germ cell associated kinase [Source:HGNC Symbol;Acc:HGNC:6816]	-1.83268	0.000145868	0.00203973
Pn1	ENSG00000105479	CCDC114	coiled-coil domain containing 114 [Source:HGNC Symbol;Acc:HGNC:26560]	-2.52371	0.00014907	0.00208278
Pn1	ENSG00000277749	AC023300.2	novel transcript, antisense to CCDC33	-2.43994	0.000149844	0.00209186
Pn1	ENSG00000244486	SCARF2	scavenger receptor class F member 2 [Source:HGNC Symbol;Acc:HGNC:19869]	-2.0698	0.000150981	0.00210598
Pn1	ENSG00000154556	SORBS2	sorbin and SH3 domain containing 2 [Source:HGNC Symbol;Acc:HGNC:24098]	-2.11682	0.000152994	0.00213113
Pn1	ENSG00000228863	AL121985.1	novel transcript, antisense to CD48	-2.2185	0.000153037	0.00213113
Pn1	ENSG00000123191	ATP7B	ATPase copper transporting beta [Source:HGNC Symbol;Acc:HGNC:870]	-1.8044	0.00015348	0.00213482
Pn1	ENSG00000203965	EFCAB7	EF-hand calcium binding domain 7 [Source:HGNC Symbol;Acc:HGNC:29379]	-1.64831	0.000153555	0.00213482
Pn1	ENSG00000131831	RAI2	retinoic acid induced 2 [Source:HGNC Symbol;Acc:HGNC:9835]	-2.1188	0.000155879	0.00216506
Pn1	ENSG00000136379	ABHD17C	abhydrolase domain containing 17C [Source:HGNC Symbol;Acc:HGNC:26925]	-1.65652	0.000155987	0.00216506
Pn1	ENSG00000138772	ANXA3	annexin A3 [Source:HGNC Symbol;Acc:HGNC:541]	-1.99262	0.000156246	0.00216666
Pn1	ENSG00000198835	GJC2	gap junction protein gamma 2 [Source:HGNC Symbol;Acc:HGNC:17494]	-1.94354	0.00015636	0.00216666
Pn1	ENSG00000171659	GPR34	G protein-coupled receptor 34 [Source:HGNC Symbol;Acc:HGNC:4490]	1.83702	0.000156995	0.00217367
Pn1	ENSG00000153956	CACNA2D1	calcium voltage-gated channel auxiliary subunit alpha2delta 1 [Source:HGNC Symbol;Acc:HGNC:1399]	-2.24995	0.000157285	0.00217591
Pn1	ENSG00000171219	CDC42BPG	CDC42 binding protein kinase gamma [Source:HGNC Symbol;Acc:HGNC:29829]	-1.85126	0.000157837	0.00218175
Pn1	ENSG00000228793	AL033523.1	novel transcript	-2.04625	0.000159981	0.00220957
Pn1	ENSG00000285999	AC025442.2	novel transcipt	-2.25903	0.000161435	0.00222782
Pn1	ENSG00000145287	PLAC8	placenta associated 8 [Source:HGNC Symbol;Acc:HGNC:19254]	-1.9277	0.000162132	0.00223561
Pn1	ENSG00000110693	SOX6	SRY-box transcription factor 6 [Source:HGNC Symbol;Acc:HGNC:16421]	-2.04395	0.000163011	0.0022459
Pn1	ENSG00000261664	TTC39A-AS1	TTC39A antisense RNA 1 [Source:HGNC Symbol;Acc:HGNC:40851]	-2.26475	0.000163667	0.00225309
Pn1	ENSG00000239948	RN7SL368P	RNA, 7SL, cytoplasmic 368, pseudogene [Source:HGNC Symbol;Acc:HGNC:46384]	-2.39521	0.000167268	0.00230079
Pn1	ENSG00000233431	LINC02596	long intergenic non-protein coding RNA 2596 [Source:HGNC Symbol;Acc:HGNC:53948]	-2.51416	0.000167549	0.00230278
Pn1	ENSG00000107186	MPDZ	multiple PDZ domain crumbs cell polarity complex component [Source:HGNC Symbol;Acc:HGNC:7208]	-2.0658	0.000169031	0.00232124
Pn1	ENSG00000272114	AL136131.3	novel transcript, antisense to VEGFA	-2.23492	0.000169892	0.00233117
Pn1	ENSG00000072201	LNX1	ligand of numb-protein X 1 [Source:HGNC Symbol;Acc:HGNC:6657]	-1.86023	0.000171251	0.0023479
Pn1	ENSG00000128564	VGF	VGF nerve growth factor inducible [Source:HGNC Symbol;Acc:HGNC:12684]	-2.07734	0.000174485	0.0023903
Pn1	ENSG00000159708	LRRC36	leucine rich repeat containing 36 [Source:HGNC Symbol;Acc:HGNC:25615]	-2.31767	0.00017768	0.00243209
Pn1	ENSG00000186105	LRRC70	leucine rich repeat containing 70 [Source:HGNC Symbol;Acc:HGNC:35155]	-2.54798	0.000178141	0.00243642
Pn1	ENSG00000113916	BCL6	BCL6 transcription repressor [Source:HGNC Symbol;Acc:HGNC:1001]	-1.80351	0.000178804	0.00244351
Pn1	ENSG00000276070	CCL4L2	C-C motif chemokine ligand 4 like 2 [Source:HGNC Symbol;Acc:HGNC:24066]	-2.59033	0.000179677	0.00245345
Pn1	ENSG00000129151	BBOX1	gamma-butyrobetaine hydroxylase 1 [Source:HGNC Symbol;Acc:HGNC:964]	-2.37718	0.000180249	0.00245927
Pn1	ENSG00000103569	AQP9	aquaporin 9 [Source:HGNC Symbol;Acc:HGNC:643]	-1.98179	0.000181479	0.00247405
Pn1	ENSG00000161640	SIGLEC11	sialic acid binding Ig like lectin 11 [Source:HGNC Symbol;Acc:HGNC:15622]	1.83248	0.000182463	0.00248545
Pn1	ENSG00000137819	PAQR5	progestin and adipoQ receptor family member 5 [Source:HGNC Symbol;Acc:HGNC:29645]	2.05646	0.000183635	0.00249939
Pn1	ENSG00000240875	LINC00886	long intergenic non-protein coding RNA 886 [Source:HGNC Symbol;Acc:HGNC:48572]	-1.88825	0.000184874	0.0025135
Pn1	ENSG00000008118	CAMK1G	calcium/calmodulin dependent protein kinase IG [Source:HGNC Symbol;Acc:HGNC:14585]	-2.3131	0.00018497	0.0025135
Pn1	ENSG00000138271	GPR87	G protein-coupled receptor 87 [Source:HGNC Symbol;Acc:HGNC:4538]	-2.26055	0.000185306	0.00251604
Pn1	ENSG00000188010	MORN2	MORN repeat containing 2 [Source:HGNC Symbol;Acc:HGNC:30166]	-1.70323	0.000185507	0.00251674
Pn1	ENSG00000236438	FAM157A	family with sequence similarity 157 member A [Source:HGNC Symbol;Acc:HGNC:34079]	-2.20982	0.000187727	0.00254481
Pn1	ENSG00000171557	FGG	fibrinogen gamma chain [Source:HGNC Symbol;Acc:HGNC:3694]	3.45195	0.000189666	0.00256903
Pn1	ENSG00000168398	BDKRB2	bradykinin receptor B2 [Source:HGNC Symbol;Acc:HGNC:1030]	-2.17913	0.000191413	0.00259061
Pn1	ENSG00000197279	ZNF165	zinc finger protein 165 [Source:HGNC Symbol;Acc:HGNC:12953]	-1.90628	0.000192219	0.00259943
Pn1	ENSG00000178053	MLF1	myeloid leukemia factor 1 [Source:HGNC Symbol;Acc:HGNC:7125]	-1.71721	0.000192393	0.00259969
Pn1	ENSG00000231412	AC005392.2	novel transcript	-2.54756	0.000192665	0.00260125
Pn1	ENSG00000121900	TMEM54	transmembrane protein 54 [Source:HGNC Symbol;Acc:HGNC:24143]	-1.91099	0.000192816	0.00260125
Pn1	ENSG00000109654	TRIM2	tripartite motif containing 2 [Source:HGNC Symbol;Acc:HGNC:15974]	-1.9015	0.000199204	0.00268527
Pn1	ENSG00000258082	AL391832.3	novel transcript	-1.97376	0.000199658	0.00268924
Pn1	ENSG00000177640	CASC2	cancer susceptibility 2 [Source:HGNC Symbol;Acc:HGNC:22933]	-2.02758	0.00019998	0.00269142
Pn1	ENSG00000286379	AL591845.1	novel transcript	-2.2277	0.000200986	0.00270281
Pn1	ENSG00000151012	SLC7A11	solute carrier family 7 member 11 [Source:HGNC Symbol;Acc:HGNC:11059]	-1.95719	0.000205851	0.00276602
Pn1	ENSG00000143001	TMEM61	transmembrane protein 61 [Source:HGNC Symbol;Acc:HGNC:27296]	-2.17416	0.000206425	0.00277152
Pn1	ENSG00000187889	FYB2	FYN binding protein 2 [Source:HGNC Symbol;Acc:HGNC:27295]	-2.37733	0.000209498	0.00281055
Pn1	ENSG00000250803	AC010255.3	zinc finger protein 474-like [Source:NCBI gene;Acc:100505841]	-2.37817	0.000209835	0.00281283
Pn1	ENSG00000271646	AC099343.4	novel transcript	-1.60558	0.000210134	0.00281459
Pn1	ENSG00000187905	LRRC74B	leucine rich repeat containing 74B [Source:HGNC Symbol;Acc:HGNC:34301]	-2.71717	0.000211728	0.0028337
Pn1	ENSG00000188761	BCL2L15	BCL2 like 15 [Source:HGNC Symbol;Acc:HGNC:33624]	-1.96785	0.000212896	0.00284706
Pn1	ENSG00000274717	AL049757.2	ADAM metallopeptidase with thrombospondin type 1 motif, 7 (ADAMTS7) pseudogene	-2.24929	0.00021359	0.00285408
Pn1	ENSG00000224479	AC104162.1	novel cadherin domain containing pseudogene	-2.25451	0.000213911	0.0028561
Pn1	ENSG00000054690	PLEKHH1	pleckstrin homology, MyTH4 and FERM domain containing H1 [Source:HGNC Symbol;Acc:HGNC:17733]	-1.91393	0.000216063	0.00288254
Pn1	ENSG00000163362	INAVA	innate immunity activator [Source:HGNC Symbol;Acc:HGNC:25599]	-1.94224	0.000217597	0.00289999
Pn1	ENSG00000173610	UGT2A1	UDP glucuronosyltransferase family 2 member A1 complex locus [Source:HGNC Symbol;Acc:HGNC:12542]	-2.26043	0.000217715	0.00289999
Pn1	ENSG00000196663	TECPR2	tectonin beta-propeller repeat containing 2 [Source:HGNC Symbol;Acc:HGNC:19957]	-1.7519	0.000225425	0.00300032
Pn1	ENSG00000204020	LIPN	lipase family member N [Source:HGNC Symbol;Acc:HGNC:23452]	-2.33298	0.000229957	0.00305823
Pn1	ENSG00000109265	CRACD	capping protein inhibiting regulator of actin dynamics [Source:HGNC Symbol;Acc:HGNC:29219]	-2.128	0.000234206	0.00311228
Pn1	ENSG00000186212	SOWAHB	sosondowah ankyrin repeat domain family member B [Source:HGNC Symbol;Acc:HGNC:32958]	-2.10885	0.000234853	0.00311673
Pn1	ENSG00000248399	AL645924.1	novel transcript	-2.39439	0.00023491	0.00311673
Pn1	ENSG00000169752	NRG4	neuregulin 4 [Source:HGNC Symbol;Acc:HGNC:29862]	-2.1677	0.000235264	0.00311896
Pn1	ENSG00000245067	IGFBP7-AS1	IGFBP7 antisense RNA 1 [Source:HGNC Symbol;Acc:HGNC:40296]	-1.79091	0.000235962	0.00312399
Pn1	ENSG00000144959	NCEH1	neutral cholesterol ester hydrolase 1 [Source:HGNC Symbol;Acc:HGNC:29260]	1.77335	0.000236014	0.00312399
Pn1	ENSG00000264745	TTC39C-AS1	TTC39C antisense RNA 1 [Source:HGNC Symbol;Acc:HGNC:51321]	-2.12488	0.000237681	0.00314358
Pn1	ENSG00000142149	HUNK	hormonally up-regulated Neu-associated kinase [Source:HGNC Symbol;Acc:HGNC:13326]	-2.042	0.000238127	0.00314702
Pn1	ENSG00000264449	AP001021.1	novel transcript, antisense to TMEM200C	-2.30285	0.000239228	0.00315908
Pn1	ENSG00000099812	MISP	mitotic spindle positioning [Source:HGNC Symbol;Acc:HGNC:27000]	-2.08054	0.000239821	0.00316444
Pn1	ENSG00000152154	TMEM178A	transmembrane protein 178A [Source:HGNC Symbol;Acc:HGNC:28517]	-2.04034	0.000243426	0.00320948
Pn1	ENSG00000149328	GLB1L2	galactosidase beta 1 like 2 [Source:HGNC Symbol;Acc:HGNC:25129]	-2.04132	0.000243722	0.00321088
Pn1	ENSG00000167604	NFKBID	NFKB inhibitor delta [Source:HGNC Symbol;Acc:HGNC:15671]	-1.84218	0.000247829	0.00326243
Pn1	ENSG00000182885	ADGRG3	adhesion G protein-coupled receptor G3 [Source:HGNC Symbol;Acc:HGNC:13728]	-2.127	0.000250169	0.00329067
Pn1	ENSG00000146233	CYP39A1	cytochrome P450 family 39 subfamily A member 1 [Source:HGNC Symbol;Acc:HGNC:17449]	-2.04134	0.000252465	0.00331828
Pn1	ENSG00000226312	CFLAR-AS1	CFLAR antisense RNA 1 [Source:HGNC Symbol;Acc:HGNC:14437]	-1.96854	0.000256561	0.00336949
Pn1	ENSG00000283849	AC092053.3	novel transcript, antisense CSRNP1	-1.88133	0.000257459	0.00337864
Pn1	ENSG00000185156	MFSD6L	major facilitator superfamily domain containing 6 like [Source:HGNC Symbol;Acc:HGNC:26656]	-1.94699	0.000258362	0.00338786
Pn1	ENSG00000112379	ARFGEF3	ARFGEF family member 3 [Source:HGNC Symbol;Acc:HGNC:21213]	-1.97997	0.000261034	0.00342024
Pn1	ENSG00000265688	MAFG-DT	MAFG divergent transcript [Source:HGNC Symbol;Acc:HGNC:43649]	-1.86836	0.000262023	0.00343053
Pn1	ENSG00000248144	ADH1C	alcohol dehydrogenase 1C (class I), gamma polypeptide [Source:HGNC Symbol;Acc:HGNC:251]	-2.24508	0.000263538	0.00344769
Pn1	ENSG00000142224	IL19	interleukin 19 [Source:HGNC Symbol;Acc:HGNC:5990]	-2.31399	0.000266022	0.00347748
Pn1	ENSG00000103888	CEMIP	cell migration inducing hyaluronidase 1 [Source:HGNC Symbol;Acc:HGNC:29213]	-2.95878	0.000266673	0.00348329
Pn1	ENSG00000145901	TNIP1	TNFAIP3 interacting protein 1 [Source:HGNC Symbol;Acc:HGNC:16903]	-1.68494	0.000266927	0.0034839
Pn1	ENSG00000272273	IER3-AS1	IER3 antisense RNA 1 [Source:HGNC Symbol;Acc:HGNC:53629]	-2.10219	0.000267864	0.00349343
Pn1	ENSG00000179023	KLHDC7A	kelch domain containing 7A [Source:HGNC Symbol;Acc:HGNC:26791]	-1.96436	0.000269377	0.00351044
Pn1	ENSG00000232133	IMPDH1P10	inosine monophosphate dehydrogenase 1 pseudogene 10 [Source:HGNC Symbol;Acc:HGNC:33965]	-1.94277	0.000270681	0.00352471
Pn1	ENSG00000181649	PHLDA2	pleckstrin homology like domain family A member 2 [Source:HGNC Symbol;Acc:HGNC:12385]	-1.63052	0.000275565	0.00358553
Pn1	ENSG00000178075	GRAMD1C	GRAM domain containing 1C [Source:HGNC Symbol;Acc:HGNC:25252]	-1.87046	0.000277976	0.00361412
Pn1	ENSG00000154864	PIEZO2	piezo type mechanosensitive ion channel component 2 [Source:HGNC Symbol;Acc:HGNC:26270]	-2.38841	0.000278615	0.00361717
Pn1	ENSG00000153832	FBXO36	F-box protein 36 [Source:HGNC Symbol;Acc:HGNC:27020]	-1.85763	0.00027864	0.00361717
Pn1	ENSG00000260604	AL590004.3	novel transcript	-2.18648	0.000281052	0.00364567
Pn1	ENSG00000162520	SYNC	syncoilin, intermediate filament protein [Source:HGNC Symbol;Acc:HGNC:28897]	1.86533	0.000282068	0.00365603
Pn1	ENSG00000237781	ADAMTSL4-AS2	ADAMTSL4 antisense RNA 2 [Source:HGNC Symbol;Acc:HGNC:40895]	-2.07719	0.00028434	0.00368265
Pn1	ENSG00000203867	RBM20	RNA binding motif protein 20 [Source:HGNC Symbol;Acc:HGNC:27424]	-2.35475	0.000285866	0.00369958
Pn1	ENSG00000185640	KRT79	keratin 79 [Source:HGNC Symbol;Acc:HGNC:28930]	2.46287	0.000290405	0.00375542
Pn1	ENSG00000136002	ARHGEF4	Rho guanine nucleotide exchange factor 4 [Source:HGNC Symbol;Acc:HGNC:684]	-2.05156	0.000290768	0.00375724
Pn1	ENSG00000198838	RYR3	ryanodine receptor 3 [Source:HGNC Symbol;Acc:HGNC:10485]	-2.77151	0.000291565	0.00376466
Pn1	ENSG00000251139	AC084871.2	novel transcript, antisense to ACSL1	-2.30012	0.000292028	0.00376556
Pn1	ENSG00000204850	AC011484.1	novel transcript, antisense to PPP5D1	1.93905	0.000292082	0.00376556
Pn1	ENSG00000100344	PNPLA3	patatin like phospholipase domain containing 3 [Source:HGNC Symbol;Acc:HGNC:18590]	2.16682	0.000294427	0.00379288
Pn1	ENSG00000137573	SULF1	sulfatase 1 [Source:HGNC Symbol;Acc:HGNC:20391]	-2.19281	0.000297862	0.00383421
Pn1	ENSG00000196352	CD55	CD55 molecule (Cromer blood group) [Source:HGNC Symbol;Acc:HGNC:2665]	-1.60886	0.000299008	0.00384602
Pn1	ENSG00000140379	BCL2A1	BCL2 related protein A1 [Source:HGNC Symbol;Acc:HGNC:991]	-1.79482	0.000299536	0.00384987
Pn1	ENSG00000269275	AC020922.3	novel transcript, antisense to TMEM190	-2.41781	0.000300662	0.0038614
Pn1	ENSG00000108960	MMD	monocyte to macrophage differentiation associated [Source:HGNC Symbol;Acc:HGNC:7153]	1.59528	0.000302141	0.00387744
Pn1	ENSG00000086200	IPO11	importin 11 [Source:HGNC Symbol;Acc:HGNC:20628]	-1.75227	0.000305443	0.00391683
Pn1	ENSG00000175745	NR2F1	nuclear receptor subfamily 2 group F member 1 [Source:HGNC Symbol;Acc:HGNC:7975]	-2.3088	0.000310447	0.00397797
Pn1	ENSG00000249242	TMEM150C	transmembrane protein 150C [Source:HGNC Symbol;Acc:HGNC:37263]	-2.11599	0.000311787	0.0039921
Pn1	ENSG00000250303	LINC02762	long intergenic non-protein coding RNA 2762 [Source:HGNC Symbol;Acc:HGNC:27443]	-1.85811	0.000313942	0.00401664
Pn1	ENSG00000120549	KIAA1217	KIAA1217 [Source:HGNC Symbol;Acc:HGNC:25428]	-1.92114	0.00031544	0.00403275
Pn1	ENSG00000174808	BTC	betacellulin [Source:HGNC Symbol;Acc:HGNC:1121]	-2.04429	0.000316345	0.00404125
Pn1	ENSG00000257698	GIHCG	GIHCG inhibitor of miR-200b/200a/429 expression [Source:HGNC Symbol;Acc:HGNC:52649]	-1.58477	0.000319037	0.00407255
Pn1	ENSG00000171680	PLEKHG5	pleckstrin homology and RhoGEF domain containing G5 [Source:HGNC Symbol;Acc:HGNC:29105]	-1.97175	0.000319473	0.00407504
Pn1	ENSG00000128016	ZFP36	ZFP36 ring finger protein [Source:HGNC Symbol;Acc:HGNC:12862]	-1.72817	0.000319987	0.0040785
Pn1	ENSG00000120756	PLS1	plastin 1 [Source:HGNC Symbol;Acc:HGNC:9090]	-1.77958	0.000321682	0.00409603
Pn1	ENSG00000172927	MYEOV	myeloma overexpressed [Source:HGNC Symbol;Acc:HGNC:7563]	-2.15407	0.000321848	0.00409603
Pn1	ENSG00000287733	AC083862.3	novel transcript	-1.84096	0.000322429	0.00410032
Pn1	ENSG00000279491	AP003733.3	TEC	-1.96259	0.000324915	0.00412882
Pn1	ENSG00000180316	PNPLA1	patatin like phospholipase domain containing 1 [Source:HGNC Symbol;Acc:HGNC:21246]	-1.99384	0.000326415	0.00414475
Pn1	ENSG00000137331	IER3	immediate early response 3 [Source:HGNC Symbol;Acc:HGNC:5392]	-1.93184	0.000329972	0.00418676
Pn1	ENSG00000263011	AC108134.4	novel transcript, sense overlapping ZNF205	-2.31217	0.000333325	0.00422613
Pn1	ENSG00000285219	HULC	hepatocellular carcinoma up-regulated long non-coding RNA [Source:HGNC Symbol;Acc:HGNC:34232]	-1.87277	0.000334767	0.00424123
Pn1	ENSG00000272396	AC005392.3	novel transcript, antisense to CD177	-2.54995	0.000335676	0.00424784
Pn1	ENSG00000240023	AL133163.1	ribosomal protein, large, P0 (RPLP0) pseudogene	-2.47387	0.000335794	0.00424784
Pn1	ENSG00000233214	AC002511.2	novel transcript	-2.26216	0.000342808	0.00433125
Pn1	ENSG00000153531	ADPRHL1	ADP-ribosylhydrolase like 1 [Source:HGNC Symbol;Acc:HGNC:21303]	-1.69135	0.000342901	0.00433125
Pn1	ENSG00000133055	MYBPH	myosin binding protein H [Source:HGNC Symbol;Acc:HGNC:7552]	-2.49936	0.000343369	0.0043339
Pn1	ENSG00000262533	AC090617.3	novel transcript, antisense to DPH1 and OVCA2	-1.92893	0.000348382	0.00439389
Pn1	ENSG00000169174	PCSK9	proprotein convertase subtilisin/kexin type 9 [Source:HGNC Symbol;Acc:HGNC:20001]	2.13091	0.000350899	0.00441923
Pn1	ENSG00000267607	AC011511.5	novel transcript, antisense to ICAM4 and ICAM1	-1.93671	0.000350916	0.00441923
Pn1	ENSG00000146457	WTAP	WT1 associated protein [Source:HGNC Symbol;Acc:HGNC:16846]	-1.61836	0.000351187	0.00441934
Pn1	ENSG00000253307	AC011676.1	novel transcript	-2.03882	0.000361126	0.00454102
Pn1	ENSG00000158270	COLEC12	collectin subfamily member 12 [Source:HGNC Symbol;Acc:HGNC:16016]	2.02632	0.000363871	0.00457212
Pn1	ENSG00000135245	HILPDA	hypoxia inducible lipid droplet associated [Source:HGNC Symbol;Acc:HGNC:28859]	-2.22829	0.000365768	0.00459254
Pn1	ENSG00000186231	KLHL32	kelch like family member 32 [Source:HGNC Symbol;Acc:HGNC:21221]	-2.08175	0.000367609	0.00461222
Pn1	ENSG00000169435	RASSF6	Ras association domain family member 6 [Source:HGNC Symbol;Acc:HGNC:20796]	-1.99469	0.000368059	0.0046128
Pn1	ENSG00000228278	ORM2	orosomucoid 2 [Source:HGNC Symbol;Acc:HGNC:8499]	-2.43826	0.000368202	0.0046128
Pn1	ENSG00000090339	ICAM1	intercellular adhesion molecule 1 [Source:HGNC Symbol;Acc:HGNC:5344]	-1.69324	0.000371589	0.00465176
Pn1	ENSG00000181577	C6orf223	chromosome 6 open reading frame 223 [Source:HGNC Symbol;Acc:HGNC:28692]	-2.03765	0.000372026	0.00465257
Pn1	ENSG00000169550	MUC15	mucin 15, cell surface associated [Source:HGNC Symbol;Acc:HGNC:14956]	-2.19429	0.000372206	0.00465257
Pn1	ENSG00000003096	KLHL13	kelch like family member 13 [Source:HGNC Symbol;Acc:HGNC:22931]	-2.129	0.000372684	0.0046551
Pn1	ENSG00000174776	WDR49	WD repeat domain 49 [Source:HGNC Symbol;Acc:HGNC:26587]	-1.8809	0.000377943	0.00471728
Pn1	ENSG00000184227	ACOT1	acyl-CoA thioesterase 1 [Source:HGNC Symbol;Acc:HGNC:33128]	1.91129	0.000378298	0.00471822
Pn1	ENSG00000068615	REEP1	receptor accessory protein 1 [Source:HGNC Symbol;Acc:HGNC:25786]	-2.22779	0.000380513	0.00474107
Pn1	ENSG00000286087	AL133331.1	novel transcript	-2.18596	0.000380808	0.00474107
Pn1	ENSG00000204397	CARD16	caspase recruitment domain family member 16 [Source:HGNC Symbol;Acc:HGNC:33701]	-1.72766	0.000380974	0.00474107
Pn1	ENSG00000132846	ZBED3	zinc finger BED-type containing 3 [Source:HGNC Symbol;Acc:HGNC:20711]	1.72083	0.00038286	0.00476103
Pn1	ENSG00000145147	SLIT2	slit guidance ligand 2 [Source:HGNC Symbol;Acc:HGNC:11086]	-1.97905	0.000387012	0.00480911
Pn1	ENSG00000175175	PPM1E	protein phosphatase, Mg2+/Mn2+ dependent 1E [Source:HGNC Symbol;Acc:HGNC:19322]	-2.0599	0.000387954	0.00481726
Pn1	ENSG00000260337	AC091544.4	novel transcript	-2.37787	0.000388633	0.00482214
Pn1	ENSG00000223891	OSER1-DT	OSER1 divergent transcript [Source:HGNC Symbol;Acc:HGNC:48585]	-1.50285	0.000389277	0.00482658
Pn1	ENSG00000285106	AC016831.6	novel transcript	-1.94606	0.000392176	0.00485894
Pn1	ENSG00000137434	C6orf52	chromosome 6 open reading frame 52 [Source:HGNC Symbol;Acc:HGNC:20881]	-2.00516	0.000394488	0.004884
Pn1	ENSG00000111816	FRK	fyn related Src family tyrosine kinase [Source:HGNC Symbol;Acc:HGNC:3955]	-1.90184	0.000396768	0.00490861
Pn1	ENSG00000110723	EXPH5	exophilin 5 [Source:HGNC Symbol;Acc:HGNC:30578]	-1.92487	0.000398899	0.00493136
Pn1	ENSG00000132329	RAMP1	receptor activity modifying protein 1 [Source:HGNC Symbol;Acc:HGNC:9843]	-1.92865	0.000400538	0.00494616
Pn1	ENSG00000140403	DNAJA4	DnaJ heat shock protein family (Hsp40) member A4 [Source:HGNC Symbol;Acc:HGNC:14885]	-1.62956	0.000400683	0.00494616
Pn1	ENSG00000162738	VANGL2	VANGL planar cell polarity protein 2 [Source:HGNC Symbol;Acc:HGNC:15511]	-2.01379	0.000405293	0.0049994
Pn1	ENSG00000183549	ACSM5	acyl-CoA synthetase medium chain family member 5 [Source:HGNC Symbol;Acc:HGNC:26060]	2.02317	0.0004083	0.00503281
Pn1	ENSG00000284930	AC005280.2	novel transcript	-2.0695	0.00040889	0.00503352
Pn1	ENSG00000078295	ADCY2	adenylate cyclase 2 [Source:HGNC Symbol;Acc:HGNC:233]	-2.12864	0.000408955	0.00503352
Pn1	ENSG00000168772	CXXC4	CXXC finger protein 4 [Source:HGNC Symbol;Acc:HGNC:24593]	-2.18547	0.000409266	0.00503367
Pn1	ENSG00000197140	ADAM32	ADAM metallopeptidase domain 32 [Source:HGNC Symbol;Acc:HGNC:15479]	-2.15449	0.000413491	0.00508192
Pn1	ENSG00000119673	ACOT2	acyl-CoA thioesterase 2 [Source:HGNC Symbol;Acc:HGNC:18431]	1.7488	0.000417981	0.00513337
Pn1	ENSG00000090971	NAT14	N-acetyltransferase 14 (putative) [Source:HGNC Symbol;Acc:HGNC:28918]	-1.75379	0.000422946	0.00519057
Pn1	ENSG00000137824	RMDN3	regulator of microtubule dynamics 3 [Source:HGNC Symbol;Acc:HGNC:25550]	1.65087	0.000427797	0.00524627
Pn1	ENSG00000184678	H2BC21	H2B clustered histone 21 [Source:HGNC Symbol;Acc:HGNC:4760]	-1.56094	0.000429841	0.00526751
Pn1	ENSG00000099194	SCD	stearoyl-CoA desaturase [Source:HGNC Symbol;Acc:HGNC:10571]	1.80651	0.000430245	0.00526862
Pn1	ENSG00000224259	LINC01133	long intergenic non-protein coding RNA 1133 [Source:HGNC Symbol;Acc:HGNC:49447]	-2.11709	0.000431985	0.00528459
Pn1	ENSG00000103089	FA2H	fatty acid 2-hydroxylase [Source:HGNC Symbol;Acc:HGNC:21197]	-2.10027	0.000432176	0.00528459
Pn1	ENSG00000198478	SH3BGRL2	SH3 domain binding glutamate rich protein like 2 [Source:HGNC Symbol;Acc:HGNC:15567]	-1.84901	0.000434024	0.00530334
Pn1	ENSG00000189157	FAM47E	family with sequence similarity 47 member E [Source:HGNC Symbol;Acc:HGNC:34343]	-1.94929	0.000442283	0.00539738
Pn1	ENSG00000285646	AL021155.5	novel transcript	-2.09108	0.000442361	0.00539738
Pn1	ENSG00000122778	KIAA1549	KIAA1549 [Source:HGNC Symbol;Acc:HGNC:22219]	-1.95939	0.000444788	0.00542307
Pn1	ENSG00000167034	NKX3-1	NK3 homeobox 1 [Source:HGNC Symbol;Acc:HGNC:7838]	-1.73444	0.000446478	0.00543973
Pn1	ENSG00000229314	ORM1	orosomucoid 1 [Source:HGNC Symbol;Acc:HGNC:8498]	-2.5287	0.000448172	0.00545643
Pn1	ENSG00000211956	IGHV4-34	immunoglobulin heavy variable 4-34 [Source:HGNC Symbol;Acc:HGNC:5650]	3.05147	0.000451852	0.00549726
Pn1	ENSG00000007350	TKTL1	transketolase like 1 [Source:HGNC Symbol;Acc:HGNC:11835]	-2.11891	0.000471148	0.00572788
Pn1	ENSG00000196104	SPOCK3	SPARC (osteonectin), cwcv and kazal like domains proteoglycan 3 [Source:HGNC Symbol;Acc:HGNC:13565]	-2.35124	0.000473127	0.00574779
Pn1	ENSG00000170482	SLC23A1	solute carrier family 23 member 1 [Source:HGNC Symbol;Acc:HGNC:10974]	-2.30018	0.000480698	0.00583556
Pn1	ENSG00000235098	ANKRD65	ankyrin repeat domain 65 [Source:HGNC Symbol;Acc:HGNC:42950]	-1.89416	0.000483128	0.00586084
Pn1	ENSG00000087510	TFAP2C	transcription factor AP-2 gamma [Source:HGNC Symbol;Acc:HGNC:11744]	-1.94074	0.00048471	0.0058758
Pn1	ENSG00000135547	HEY2	hes related family bHLH transcription factor with YRPW motif 2 [Source:HGNC Symbol;Acc:HGNC:4881]	-2.16096	0.000485136	0.00587674
Pn1	ENSG00000135318	NT5E	5'-nucleotidase ecto [Source:HGNC Symbol;Acc:HGNC:8021]	-1.94656	0.000486068	0.0058838
Pn1	ENSG00000268555	AC123912.4	novel transcript	-2.28004	0.000486525	0.00588511
Pn1	ENSG00000161896	IP6K3	inositol hexakisphosphate kinase 3 [Source:HGNC Symbol;Acc:HGNC:17269]	-2.27051	0.000487833	0.00589669
Pn1	ENSG00000103066	PLA2G15	phospholipase A2 group XV [Source:HGNC Symbol;Acc:HGNC:17163]	1.63722	0.000489378	0.005911
Pn1	ENSG00000075399	VPS9D1	VPS9 domain containing 1 [Source:HGNC Symbol;Acc:HGNC:13526]	-1.63792	0.000489719	0.005911
Pn1	ENSG00000112137	PHACTR1	phosphatase and actin regulator 1 [Source:HGNC Symbol;Acc:HGNC:20990]	-1.70695	0.000491396	0.005927
Pn1	ENSG00000076555	ACACB	acetyl-CoA carboxylase beta [Source:HGNC Symbol;Acc:HGNC:85]	1.71655	0.00049716	0.00599224
Pn1	ENSG00000092295	TGM1	transglutaminase 1 [Source:HGNC Symbol;Acc:HGNC:11777]	-1.79181	0.000499472	0.0060158
Pn1	ENSG00000163016	ALMS1P1	ALMS1 pseudogene 1 [Source:HGNC Symbol;Acc:HGNC:29586]	-2.06718	0.000500144	0.00601959
Pn1	ENSG00000133101	CCNA1	cyclin A1 [Source:HGNC Symbol;Acc:HGNC:1577]	-2.03616	0.000501371	0.00603005
Pn1	ENSG00000077984	CST7	cystatin F [Source:HGNC Symbol;Acc:HGNC:2479]	-1.9548	0.000502908	0.00604422
Pn1	ENSG00000255521	AL356215.1	novel transcript	-1.8272	0.000504866	0.00606343
Pn1	ENSG00000147573	TRIM55	tripartite motif containing 55 [Source:HGNC Symbol;Acc:HGNC:14215]	-2.07044	0.000507164	0.00608669
Pn1	ENSG00000262943	ALOX12P2	arachidonate 12-lipoxygenase pseudogene 2 [Source:HGNC Symbol;Acc:HGNC:432]	-2.03181	0.000510884	0.00612698
Pn1	ENSG00000279569	AC020763.4	novel transcript	-1.92702	0.000511271	0.00612725
Pn1	ENSG00000181458	TMEM45A	transmembrane protein 45A [Source:HGNC Symbol;Acc:HGNC:25480]	-1.73918	0.000511658	0.00612753
Pn1	ENSG00000226026	AC092802.2	novel transcript	-2.1252	0.000515989	0.00617481
Pn1	ENSG00000179133	C10orf67	chromosome 10 open reading frame 67 [Source:HGNC Symbol;Acc:HGNC:28716]	-2.13108	0.000516339	0.00617481
Pn1	ENSG00000034713	GABARAPL2	GABA type A receptor associated protein like 2 [Source:HGNC Symbol;Acc:HGNC:13291]	-1.49943	0.000517759	0.00618741
Pn1	ENSG00000110318	CEP126	centrosomal protein 126 [Source:HGNC Symbol;Acc:HGNC:29264]	-1.94946	0.000536209	0.00640335
Pn1	ENSG00000140832	MARVELD3	MARVEL domain containing 3 [Source:HGNC Symbol;Acc:HGNC:30525]	-1.94001	0.000541306	0.00645964
Pn1	ENSG00000172915	NBEA	neurobeachin [Source:HGNC Symbol;Acc:HGNC:7648]	-1.75415	0.00054222	0.00646597
Pn1	ENSG00000214290	COLCA2	colorectal cancer associated 2 [Source:HGNC Symbol;Acc:HGNC:26978]	-2.04067	0.000546233	0.00650921
Pn1	ENSG00000168077	SCARA3	scavenger receptor class A member 3 [Source:HGNC Symbol;Acc:HGNC:19000]	-2.03269	0.000550998	0.00656136
Pn1	ENSG00000101871	MID1	midline 1 [Source:HGNC Symbol;Acc:HGNC:7095]	-1.92476	0.000553388	0.00658517
Pn1	ENSG00000230453	ANKRD18B	ankyrin repeat domain 18B [Source:HGNC Symbol;Acc:HGNC:23644]	-2.32271	0.0005699	0.00677686
Pn1	ENSG00000246090	AP002026.1	novel transcript, antisense to ADH4, ADH6 & ADH1A	-2.05876	0.000571869	0.00679162
Pn1	ENSG00000102445	RUBCNL	rubicon like autophagy enhancer [Source:HGNC Symbol;Acc:HGNC:20420]	-1.83211	0.000571947	0.00679162
Pn1	ENSG00000163958	ZDHHC19	zinc finger DHHC-type containing 19 [Source:HGNC Symbol;Acc:HGNC:20713]	-2.1459	0.000576166	0.0068369
Pn1	ENSG00000148483	TMEM236	transmembrane protein 236 [Source:HGNC Symbol;Acc:HGNC:23473]	1.84872	0.000581801	0.00689891
Pn1	ENSG00000285884	AL022345.4	novel transcript	-2.02304	0.000584306	0.00692374
Pn1	ENSG00000028137	TNFRSF1B	TNF receptor superfamily member 1B [Source:HGNC Symbol;Acc:HGNC:11917]	-1.72285	0.000587865	0.00696102
Pn1	ENSG00000107249	GLIS3	GLIS family zinc finger 3 [Source:HGNC Symbol;Acc:HGNC:28510]	-1.78181	0.000591985	0.00700488
Pn1	ENSG00000268104	SLC6A14	solute carrier family 6 member 14 [Source:HGNC Symbol;Acc:HGNC:11047]	-2.01731	0.000598092	0.00707218
Pn1	ENSG00000206530	CFAP44	cilia and flagella associated protein 44 [Source:HGNC Symbol;Acc:HGNC:25631]	-1.8106	0.000599032	0.00707832
Pn1	ENSG00000137975	CLCA2	chloride channel accessory 2 [Source:HGNC Symbol;Acc:HGNC:2016]	-2.15177	0.000609178	0.00719223
Pn1	ENSG00000159640	ACE	angiotensin I converting enzyme [Source:HGNC Symbol;Acc:HGNC:2707]	1.8108	0.000609525	0.00719223
Pn1	ENSG00000188786	MTF1	metal regulatory transcription factor 1 [Source:HGNC Symbol;Acc:HGNC:7428]	-1.50079	0.000617781	0.00728454
Pn1	ENSG00000231507	LINC01353	long intergenic non-protein coding RNA 1353 [Source:HGNC Symbol;Acc:HGNC:50580]	-1.84641	0.000622349	0.00733327
Pn1	ENSG00000144452	ABCA12	ATP binding cassette subfamily A member 12 [Source:HGNC Symbol;Acc:HGNC:14637]	-2.19926	0.000633405	0.00745833
Pn1	ENSG00000204936	CD177	CD177 molecule [Source:HGNC Symbol;Acc:HGNC:30072]	-2.42986	0.000634025	0.00745882
Pn1	ENSG00000251307	AC026704.1	novel transcript	-2.05989	0.000634332	0.00745882
Pn1	ENSG00000166527	CLEC4D	C-type lectin domain family 4 member D [Source:HGNC Symbol;Acc:HGNC:14554]	-1.93664	0.000635286	0.00746365
Pn1	ENSG00000223969	AC002456.1	novel transcript	-1.82672	0.000635629	0.00746365
Pn1	ENSG00000175164	ABO	ABO, alpha 1-3-N-acetylgalactosaminyltransferase and alpha 1-3-galactosyltransferase [Source:HGNC Symbol;Acc:HGNC:79]	-1.7017	0.000650393	0.0076317
Pn1	ENSG00000206567	AC022007.1	novel transcript	-1.70933	0.000657444	0.00770907
Pn1	ENSG00000092068	SLC7A8	solute carrier family 7 member 8 [Source:HGNC Symbol;Acc:HGNC:11066]	1.66288	0.000661191	0.00774762
Pn1	ENSG00000255122	AC068587.2	40S ribosomal protein S24 (Rps24) pseudogene	-2.28868	0.000663809	0.00777289
Pn1	ENSG00000074590	NUAK1	NUAK family kinase 1 [Source:HGNC Symbol;Acc:HGNC:14311]	-1.93244	0.000669052	0.00782884
Pn1	ENSG00000159212	CLIC6	chloride intracellular channel 6 [Source:HGNC Symbol;Acc:HGNC:2065]	-1.8877	0.000671542	0.00785252
Pn1	ENSG00000115641	FHL2	four and a half LIM domains 2 [Source:HGNC Symbol;Acc:HGNC:3703]	-1.91533	0.000685544	0.00801069
Pn1	ENSG00000165084	C8orf34	chromosome 8 open reading frame 34 [Source:HGNC Symbol;Acc:HGNC:30905]	-2.02158	0.000686746	0.00801918
Pn1	ENSG00000166165	CKB	creatine kinase B [Source:HGNC Symbol;Acc:HGNC:1991]	-1.84386	0.000690837	0.00806136
Pn1	ENSG00000172955	ADH6	alcohol dehydrogenase 6 (class V) [Source:HGNC Symbol;Acc:HGNC:255]	-2.30246	0.000694216	0.00809519
Pn1	ENSG00000274092	AC106739.1	novel transcript, antisense to IL4R	-1.7693	0.000695634	0.00810611
Pn1	ENSG00000131669	NINJ1	ninjurin 1 [Source:HGNC Symbol;Acc:HGNC:7824]	-1.73408	0.000698814	0.00813753
Pn1	ENSG00000251194	AL133330.1	novel transcript	-1.87461	0.000707646	0.00823469
Pn1	ENSG00000158089	GALNT14	polypeptide N-acetylgalactosaminyltransferase 14 [Source:HGNC Symbol;Acc:HGNC:22946]	-1.89718	0.000710273	0.00825956
Pn1	ENSG00000214140	PRCD	photoreceptor disc component [Source:HGNC Symbol;Acc:HGNC:32528]	1.9526	0.000716023	0.00832068
Pn1	ENSG00000183018	SPNS2	sphingolipid transporter 2 [Source:HGNC Symbol;Acc:HGNC:26992]	-1.87254	0.000720448	0.00836633
Pn1	ENSG00000016391	CHDH	choline dehydrogenase [Source:HGNC Symbol;Acc:HGNC:24288]	1.77721	0.000725261	0.0084124
Pn1	ENSG00000186469	GNG2	G protein subunit gamma 2 [Source:HGNC Symbol;Acc:HGNC:4404]	-1.81669	0.000725887	0.0084124
Pn1	ENSG00000178015	GPR150	G protein-coupled receptor 150 [Source:HGNC Symbol;Acc:HGNC:23628]	1.72773	0.000725913	0.0084124
Pn1	ENSG00000099860	GADD45B	growth arrest and DNA damage inducible beta [Source:HGNC Symbol;Acc:HGNC:4096]	-1.68902	0.000728305	0.00843433
Pn1	ENSG00000124216	SNAI1	snail family transcriptional repressor 1 [Source:HGNC Symbol;Acc:HGNC:11128]	-1.89239	0.000734389	0.00849894
Pn1	ENSG00000154710	RABGEF1	RAB guanine nucleotide exchange factor 1 [Source:HGNC Symbol;Acc:HGNC:17676]	-1.4963	0.00073545	0.00850537
Pn1	ENSG00000157551	KCNJ15	potassium inwardly rectifying channel subfamily J member 15 [Source:HGNC Symbol;Acc:HGNC:6261]	-1.84914	0.000739305	0.0085441
Pn1	ENSG00000172260	NEGR1	neuronal growth regulator 1 [Source:HGNC Symbol;Acc:HGNC:17302]	-1.92235	0.000749452	0.00865543
Pn1	ENSG00000229644	NAMPTP1	nicotinamide phosphoribosyltransferase pseudogene 1 [Source:HGNC Symbol;Acc:HGNC:17633]	-2.07477	0.000751484	0.00867295
Pn1	ENSG00000213729	AC098828.1	ribosomal protein S16 (RPS16) pseudogene	2.15098	0.000755538	0.00871376
Pn1	ENSG00000272449	AL139246.5	novel transcript	-1.81814	0.000759921	0.00875304
Pn1	ENSG00000162493	PDPN	podoplanin [Source:HGNC Symbol;Acc:HGNC:29602]	-2.01058	0.000759982	0.00875304
Pn1	ENSG00000136478	TEX2	testis expressed 2 [Source:HGNC Symbol;Acc:HGNC:30884]	1.56946	0.000765852	0.00881462
Pn1	ENSG00000134152	KATNBL1	katanin regulatory subunit B1 like 1 [Source:HGNC Symbol;Acc:HGNC:26199]	-1.75677	0.00076824	0.00883607
Pn1	ENSG00000161036	LRWD1	leucine rich repeats and WD repeat domain containing 1 [Source:HGNC Symbol;Acc:HGNC:21769]	-1.39292	0.000769488	0.00884439
Pn1	ENSG00000154783	FGD5	FYVE, RhoGEF and PH domain containing 5 [Source:HGNC Symbol;Acc:HGNC:19117]	1.85628	0.000772848	0.00887695
Pn1	ENSG00000165795	NDRG2	NDRG family member 2 [Source:HGNC Symbol;Acc:HGNC:14460]	-1.66564	0.000777615	0.00892562
Pn1	ENSG00000163661	PTX3	pentraxin 3 [Source:HGNC Symbol;Acc:HGNC:9692]	-2.04946	0.000786186	0.00901786
Pn1	ENSG00000091986	CCDC80	coiled-coil domain containing 80 [Source:HGNC Symbol;Acc:HGNC:30649]	-1.89382	0.000786802	0.00901879
Pn1	ENSG00000225492	GBP1P1	guanylate binding protein 1 pseudogene 1 [Source:HGNC Symbol;Acc:HGNC:39561]	-2.63812	0.000791328	0.0090645
Pn1	ENSG00000248360	LINC00504	long intergenic non-protein coding RNA 504 [Source:HGNC Symbol;Acc:HGNC:43555]	1.87819	0.000792999	0.00907622
Pn1	ENSG00000225873	C3orf86	chromosome 3 open reading frame 86 [Source:HGNC Symbol;Acc:HGNC:44570]	-2.02953	0.000793428	0.00907622
Pn1	ENSG00000173334	TRIB1	tribbles pseudokinase 1 [Source:HGNC Symbol;Acc:HGNC:16891]	-1.51184	0.000795993	0.00909937
Pn1	ENSG00000197446	CYP2F1	cytochrome P450 family 2 subfamily F member 1 [Source:HGNC Symbol;Acc:HGNC:2632]	-2.15162	0.000796837	0.00910246
Pn1	ENSG00000152056	AP1S3	adaptor related protein complex 1 subunit sigma 3 [Source:HGNC Symbol;Acc:HGNC:18971]	-1.5997	0.000797343	0.00910246
Pn1	ENSG00000143816	WNT9A	Wnt family member 9A [Source:HGNC Symbol;Acc:HGNC:12778]	-1.95291	0.000805445	0.00918872
Pn1	ENSG00000134716	CYP2J2	cytochrome P450 family 2 subfamily J member 2 [Source:HGNC Symbol;Acc:HGNC:2634]	-1.8558	0.000807929	0.00921083
Pn1	ENSG00000233871	DLG5-AS1	DLG5 antisense RNA 1 [Source:HGNC Symbol;Acc:HGNC:45109]	-2.04224	0.000812746	0.00925948
Pn1	ENSG00000196150	ZNF250	zinc finger protein 250 [Source:HGNC Symbol;Acc:HGNC:13044]	-1.56809	0.000813866	0.00926597
Pn1	ENSG00000152784	PRDM8	PR/SET domain 8 [Source:HGNC Symbol;Acc:HGNC:13993]	-1.86102	0.000817021	0.00929561
Pn1	ENSG00000167964	RAB26	RAB26, member RAS oncogene family [Source:HGNC Symbol;Acc:HGNC:14259]	-2.01163	0.000822947	0.00935671
Pn1	ENSG00000132475	H3-3B	H3.3 histone B [Source:HGNC Symbol;Acc:HGNC:4765]	-1.49753	0.000828536	0.00941391
Pn1	ENSG00000132517	SLC52A1	solute carrier family 52 member 1 [Source:HGNC Symbol;Acc:HGNC:30225]	-2.02922	0.000831645	0.00944287
Pn1	ENSG00000155324	GRAMD2B	GRAM domain containing 2B [Source:HGNC Symbol;Acc:HGNC:24911]	-1.57178	0.000835941	0.00948231
Pn1	ENSG00000110987	BCL7A	BAF chromatin remodeling complex subunit BCL7A [Source:HGNC Symbol;Acc:HGNC:1004]	-1.62242	0.000836244	0.00948231
Pn1	ENSG00000186352	ANKRD37	ankyrin repeat domain 37 [Source:HGNC Symbol;Acc:HGNC:29593]	-1.61923	0.000837209	0.00948478
Pn1	ENSG00000273812	BX640514.2	novel transcript	-1.73676	0.000837587	0.00948478
Pn1	ENSG00000135218	CD36	CD36 molecule [Source:HGNC Symbol;Acc:HGNC:1663]	1.76733	0.000838284	0.00948629
Pn1	ENSG00000188676	IDO2	indoleamine 2,3-dioxygenase 2 [Source:HGNC Symbol;Acc:HGNC:27269]	-2.20007	0.000839168	0.00948877
Pn1	ENSG00000189143	CLDN4	claudin 4 [Source:HGNC Symbol;Acc:HGNC:2046]	-1.86916	0.000839629	0.00948877
Pn1	ENSG00000273133	AC116651.1	novel transcript, antisense to CC2D2A	-1.84066	0.000848392	0.00958137
Pn1	ENSG00000182107	TMEM30B	transmembrane protein 30B [Source:HGNC Symbol;Acc:HGNC:27254]	-1.81494	0.000851346	0.00960829
Pn1	ENSG00000128567	PODXL	podocalyxin like [Source:HGNC Symbol;Acc:HGNC:9171]	-1.64929	0.000856831	0.00966372
Pn1	ENSG00000118777	ABCG2	ATP binding cassette subfamily G member 2 (Junior blood group) [Source:HGNC Symbol;Acc:HGNC:74]	1.91188	0.000863401	0.00973131
Pn1	ENSG00000284052	AC006460.2	novel transcript	-1.7108	0.000864808	0.00974065
Pn1	ENSG00000173898	SPTBN2	spectrin beta, non-erythrocytic 2 [Source:HGNC Symbol;Acc:HGNC:11276]	-1.88651	0.000876365	0.00986423
Pn1	ENSG00000113368	LMNB1	lamin B1 [Source:HGNC Symbol;Acc:HGNC:6637]	-1.7134	0.000879936	0.00989097
Pn1	ENSG00000150594	ADRA2A	adrenoceptor alpha 2A [Source:HGNC Symbol;Acc:HGNC:281]	-2.12299	0.000880299	0.00989097
Pn1	ENSG00000101955	SRPX	sushi repeat containing protein X-linked [Source:HGNC Symbol;Acc:HGNC:11309]	2.21447	0.000880502	0.00989097
Pn1	ENSG00000158055	GRHL3	grainyhead like transcription factor 3 [Source:HGNC Symbol;Acc:HGNC:25839]	-2.11511	0.000885233	0.00993749
Pn1	ENSG00000181790	ADGRB1	adhesion G protein-coupled receptor B1 [Source:HGNC Symbol;Acc:HGNC:943]	-1.95872	0.000887919	0.00996101
Pn1	ENSG00000038945	MSR1	macrophage scavenger receptor 1 [Source:HGNC Symbol;Acc:HGNC:7376]	1.81391	0.000890587	0.00998429
Pn1	ENSG00000164181	ELOVL7	ELOVL fatty acid elongase 7 [Source:HGNC Symbol;Acc:HGNC:26292]	-1.7104	0.000896564	0.0100446
Pn1	ENSG00000230417	LINC00595	long intergenic non-protein coding RNA 595 [Source:HGNC Symbol;Acc:HGNC:31430]	-2.00698	0.000898375	0.0100582
Pn1	ENSG00000233791	LINC01136	long intergenic non-protein coding RNA 1136 [Source:HGNC Symbol;Acc:HGNC:49452]	-2.03134	0.000899292	0.0100618
Pn1	ENSG00000183421	RIPK4	receptor interacting serine/threonine kinase 4 [Source:HGNC Symbol;Acc:HGNC:496]	-1.87815	0.000917963	0.0102639
Pn1	ENSG00000010310	GIPR	gastric inhibitory polypeptide receptor [Source:HGNC Symbol;Acc:HGNC:4271]	-2.02173	0.000921724	0.0102991
Pn1	ENSG00000169604	ANTXR1	ANTXR cell adhesion molecule 1 [Source:HGNC Symbol;Acc:HGNC:21014]	-1.77995	0.000923106	0.0103077
Pn1	ENSG00000237512	UNC5B-AS1	UNC5B antisense RNA 1 [Source:HGNC Symbol;Acc:HGNC:45096]	-1.82909	0.000937526	0.0104618
Pn1	ENSG00000228242	AC093495.1	novel transcript, antisense to XPC	-1.68511	0.000941273	0.0104967
Pn1	ENSG00000204851	PNMA8B	PNMA family member 8B [Source:HGNC Symbol;Acc:HGNC:29206]	1.87752	0.000951408	0.0106027
Pn1	ENSG00000164050	PLXNB1	plexin B1 [Source:HGNC Symbol;Acc:HGNC:9103]	-1.81254	0.000954746	0.0106328
Pn1	ENSG00000166949	SMAD3	SMAD family member 3 [Source:HGNC Symbol;Acc:HGNC:6769]	-1.60737	0.000967705	0.01077
Pn1	ENSG00000006016	CRLF1	cytokine receptor like factor 1 [Source:HGNC Symbol;Acc:HGNC:2364]	-1.94136	0.000973694	0.0108295
Pn1	ENSG00000077942	FBLN1	fibulin 1 [Source:HGNC Symbol;Acc:HGNC:3600]	-2.12078	0.000978801	0.0108777
Pn1	ENSG00000184058	TBX1	T-box transcription factor 1 [Source:HGNC Symbol;Acc:HGNC:11592]	-1.72103	0.000979319	0.0108777
Pn1	ENSG00000151490	PTPRO	protein tyrosine phosphatase receptor type O [Source:HGNC Symbol;Acc:HGNC:9678]	1.69602	0.000993103	0.0110236
Pn1	ENSG00000070159	PTPN3	protein tyrosine phosphatase non-receptor type 3 [Source:HGNC Symbol;Acc:HGNC:9655]	-1.64753	0.000995097	0.0110384
Pn1	ENSG00000133636	NTS	neurotensin [Source:HGNC Symbol;Acc:HGNC:8038]	-2.38028	0.000999834	0.0110837
Pn1	ENSG00000288093	AL592295.5	novel transcript	-1.83815	0.00100422	0.011125
Pn1	ENSG00000138759	FRAS1	Fraser extracellular matrix complex subunit 1 [Source:HGNC Symbol;Acc:HGNC:19185]	-2.03191	0.00100744	0.0111533
Pn1	ENSG00000188897	AC099489.1	novel lipoprotein amino terminal region containing protein	-2.22064	0.00102287	0.0113167
Pn1	ENSG00000115414	FN1	fibronectin 1 [Source:HGNC Symbol;Acc:HGNC:3778]	2.10458	0.00103522	0.0114459
Pn1	ENSG00000222267	RNU6-892P	RNA, U6 small nuclear 892, pseudogene [Source:HGNC Symbol;Acc:HGNC:47855]	-1.90147	0.00104143	0.011507
Pn1	ENSG00000144834	TAGLN3	transgelin 3 [Source:HGNC Symbol;Acc:HGNC:29868]	-2.20145	0.00104652	0.011554
Pn1	ENSG00000214514	KRT42P	keratin 42 pseudogene [Source:HGNC Symbol;Acc:HGNC:27581]	-2.17909	0.00104706	0.011554
Pn1	ENSG00000244617	ASPRV1	aspartic peptidase retroviral like 1 [Source:HGNC Symbol;Acc:HGNC:26321]	-1.98853	0.00105121	0.0115922
Pn1	ENSG00000186409	CCDC30	coiled-coil domain containing 30 [Source:HGNC Symbol;Acc:HGNC:26103]	-1.59292	0.0010597	0.0116782
Pn1	ENSG00000237807	AC022034.1	novel transcript	-2.06599	0.00106228	0.011699
Pn1	ENSG00000237803	LINC00211	long intergenic non-protein coding RNA 211 [Source:HGNC Symbol;Acc:HGNC:37459]	-2.05887	0.00106394	0.0117096
Pn1	ENSG00000233098	CCDC144NL-AS1	CCDC144NL antisense RNA 1 [Source:HGNC Symbol;Acc:HGNC:51340]	-1.78854	0.00106575	0.0117218
Pn1	ENSG00000197818	SLC9A8	solute carrier family 9 member A8 [Source:HGNC Symbol;Acc:HGNC:20728]	-1.47153	0.0010696	0.0117566
Pn1	ENSG00000272323	AC026801.2	novel transcript, antisense to TTC23L	-1.99301	0.00107223	0.0117778
Pn1	ENSG00000103355	PRSS33	serine protease 33 [Source:HGNC Symbol;Acc:HGNC:30405]	2.45504	0.00107889	0.0118391
Pn1	ENSG00000185201	IFITM2	interferon induced transmembrane protein 2 [Source:HGNC Symbol;Acc:HGNC:5413]	-1.82302	0.00107922	0.0118391
Pn1	ENSG00000168903	BTNL3	butyrophilin like 3 [Source:HGNC Symbol;Acc:HGNC:1143]	-2.67704	0.00108078	0.0118485
Pn1	ENSG00000113303	BTNL8	butyrophilin like 8 [Source:HGNC Symbol;Acc:HGNC:26131]	-2.02193	0.00109841	0.0120339
Pn1	ENSG00000251131	AC025171.3	novel transcript	-1.87319	0.00110887	0.0121406
Pn1	ENSG00000228393	LINC01004	long intergenic non-protein coding RNA 1004 [Source:HGNC Symbol;Acc:HGNC:48961]	-1.59456	0.00112913	0.0123545
Pn1	ENSG00000172164	SNTB1	syntrophin beta 1 [Source:HGNC Symbol;Acc:HGNC:11168]	1.51379	0.00113788	0.0124421
Pn1	ENSG00000154309	DISP1	dispatched RND transporter family member 1 [Source:HGNC Symbol;Acc:HGNC:19711]	1.51875	0.00113909	0.0124472
Pn1	ENSG00000196954	CASP4	caspase 4 [Source:HGNC Symbol;Acc:HGNC:1505]	-1.4792	0.0011502	0.0125599
Pn1	ENSG00000043462	LCP2	lymphocyte cytosolic protein 2 [Source:HGNC Symbol;Acc:HGNC:6529]	-1.63145	0.00115089	0.0125599
Pn1	ENSG00000234290	AC116366.2	novel transcript	-1.90339	0.00115449	0.012591
Pn1	ENSG00000177989	ODF3B	outer dense fiber of sperm tails 3B [Source:HGNC Symbol;Acc:HGNC:34388]	-1.57758	0.00115732	0.0126137
Pn1	ENSG00000198355	PIM3	Pim-3 proto-oncogene, serine/threonine kinase [Source:HGNC Symbol;Acc:HGNC:19310]	-1.49989	0.00116994	0.0127354
Pn1	ENSG00000166106	ADAMTS15	ADAM metallopeptidase with thrombospondin type 1 motif 15 [Source:HGNC Symbol;Acc:HGNC:16305]	2.09429	0.00116999	0.0127354
Pn1	ENSG00000272398	CD24	CD24 molecule [Source:HGNC Symbol;Acc:HGNC:1645]	-1.77822	0.00117208	0.0127499
Pn1	ENSG00000085552	IGSF9	immunoglobulin superfamily member 9 [Source:HGNC Symbol;Acc:HGNC:18132]	-1.97857	0.00118548	0.0128873
Pn1	ENSG00000007933	FMO3	flavin containing dimethylaniline monoxygenase 3 [Source:HGNC Symbol;Acc:HGNC:3771]	-2.1233	0.00119044	0.0129329
Pn1	ENSG00000100906	NFKBIA	NFKB inhibitor alpha [Source:HGNC Symbol;Acc:HGNC:7797]	-1.76916	0.00119205	0.012942
Pn1	ENSG00000253671	AC027117.1	novel transcript	-1.89187	0.00119837	0.0130023
Pn1	ENSG00000250305	TRMT9B	tRNA methyltransferase 9B (putative) [Source:HGNC Symbol;Acc:HGNC:26725]	-1.6622	0.00121676	0.0131934
Pn1	ENSG00000152467	ZSCAN1	zinc finger and SCAN domain containing 1 [Source:HGNC Symbol;Acc:HGNC:23712]	-2.12636	0.00122287	0.013251
Pn1	ENSG00000138030	KHK	ketohexokinase [Source:HGNC Symbol;Acc:HGNC:6315]	1.59856	0.00123159	0.0133369
Pn1	ENSG00000134775	FHOD3	formin homology 2 domain containing 3 [Source:HGNC Symbol;Acc:HGNC:26178]	-2.21064	0.00123356	0.0133497
Pn1	ENSG00000120915	EPHX2	epoxide hydrolase 2 [Source:HGNC Symbol;Acc:HGNC:3402]	-1.70344	0.00123563	0.0133635
Pn1	ENSG00000119508	NR4A3	nuclear receptor subfamily 4 group A member 3 [Source:HGNC Symbol;Acc:HGNC:7982]	-1.75285	0.00123955	0.0133973
Pn1	ENSG00000211452	DIO1	iodothyronine deiodinase 1 [Source:HGNC Symbol;Acc:HGNC:2883]	-1.93984	0.00124217	0.013417
Pn1	ENSG00000021355	SERPINB1	serpin family B member 1 [Source:HGNC Symbol;Acc:HGNC:3311]	-1.46163	0.0012435	0.0134228
Pn1	ENSG00000163806	SPDYA	speedy/RINGO cell cycle regulator family member A [Source:HGNC Symbol;Acc:HGNC:30613]	-1.80145	0.00125196	0.0135054
Pn1	ENSG00000121797	CCRL2	C-C motif chemokine receptor like 2 [Source:HGNC Symbol;Acc:HGNC:1612]	-1.74968	0.00125464	0.0135257
Pn1	ENSG00000075426	FOSL2	FOS like 2, AP-1 transcription factor subunit [Source:HGNC Symbol;Acc:HGNC:3798]	-1.57674	0.0012622	0.0135985
Pn1	ENSG00000208028	MIR616	microRNA 616 [Source:HGNC Symbol;Acc:HGNC:32872]	-1.89482	0.0012674	0.0136458
Pn1	ENSG00000136059	VILL	villin like [Source:HGNC Symbol;Acc:HGNC:30906]	-1.6214	0.00127388	0.0137068
Pn1	ENSG00000213123	TCTEX1D2	Tctex1 domain containing 2 [Source:HGNC Symbol;Acc:HGNC:28482]	-1.85335	0.00127798	0.0137354
Pn1	ENSG00000128917	DLL4	delta like canonical Notch ligand 4 [Source:HGNC Symbol;Acc:HGNC:2910]	-1.92681	0.00127817	0.0137354
Pn1	ENSG00000182580	EPHB3	EPH receptor B3 [Source:HGNC Symbol;Acc:HGNC:3394]	-1.74293	0.00128282	0.0137766
Pn1	ENSG00000277406	SEC22B4P	SEC22 homolog B4, pseudogene [Source:HGNC Symbol;Acc:HGNC:53892]	-2.16203	0.00128717	0.0138145
Pn1	ENSG00000148498	PARD3	par-3 family cell polarity regulator [Source:HGNC Symbol;Acc:HGNC:16051]	-1.75901	0.0012897	0.0138329
Pn1	ENSG00000196917	HCAR1	hydroxycarboxylic acid receptor 1 [Source:HGNC Symbol;Acc:HGNC:4532]	-2.37436	0.00129059	0.0138336
Pn1	ENSG00000275180	AC048341.2	novel transcript	-1.75962	0.00130512	0.0139805
Pn1	ENSG00000254649	AP003086.2	novel transcript	-2.14657	0.00131213	0.0140466
Pn1	ENSG00000177508	IRX3	iroquois homeobox 3 [Source:HGNC Symbol;Acc:HGNC:14360]	-1.89369	0.00131665	0.0140861
Pn1	ENSG00000126368	NR1D1	nuclear receptor subfamily 1 group D member 1 [Source:HGNC Symbol;Acc:HGNC:7962]	-1.60494	0.00131758	0.0140871
Pn1	ENSG00000197816	CCDC180	coiled-coil domain containing 180 [Source:HGNC Symbol;Acc:HGNC:29303]	-2.06494	0.00132223	0.0141278
Pn1	ENSG00000167046	AL357033.1	novel transcript, antisense to SLCO4A1	-1.8779	0.00132501	0.0141486
Pn1	ENSG00000078114	NEBL	nebulette [Source:HGNC Symbol;Acc:HGNC:16932]	-1.75483	0.0013415	0.0143156
Pn1	ENSG00000186188	FFAR4	free fatty acid receptor 4 [Source:HGNC Symbol;Acc:HGNC:19061]	2.20726	0.00135211	0.0144196
Pn1	ENSG00000164171	ITGA2	integrin subunit alpha 2 [Source:HGNC Symbol;Acc:HGNC:6137]	-1.7613	0.00135962	0.0144906
Pn1	ENSG00000139971	ARMH4	armadillo like helical domain containing 4 [Source:HGNC Symbol;Acc:HGNC:19846]	-1.7751	0.00136737	0.0145639
Pn1	ENSG00000134256	CD101	CD101 molecule [Source:HGNC Symbol;Acc:HGNC:5949]	1.76353	0.00136999	0.0145827
Pn1	ENSG00000170545	SMAGP	small cell adhesion glycoprotein [Source:HGNC Symbol;Acc:HGNC:26918]	-1.60904	0.00137869	0.014666
Pn1	ENSG00000166206	GABRB3	gamma-aminobutyric acid type A receptor beta3 subunit [Source:HGNC Symbol;Acc:HGNC:4083]	-1.99288	0.00138457	0.0147114
Pn1	ENSG00000242970	AC068522.1	ribosomal protein S26 (RPS26) pseudogene	-1.96702	0.00138471	0.0147114
Pn1	ENSG00000068383	INPP5A	inositol polyphosphate-5-phosphatase A [Source:HGNC Symbol;Acc:HGNC:6076]	-1.57351	0.00138557	0.0147114
Pn1	ENSG00000174514	MFSD4A	major facilitator superfamily domain containing 4A [Source:HGNC Symbol;Acc:HGNC:25433]	-1.82804	0.00139228	0.0147732
Pn1	ENSG00000184349	EFNA5	ephrin A5 [Source:HGNC Symbol;Acc:HGNC:3225]	-1.84411	0.00139699	0.0148139
Pn1	ENSG00000078900	TP73	tumor protein p73 [Source:HGNC Symbol;Acc:HGNC:12003]	-1.83664	0.00139823	0.0148177
Pn1	ENSG00000267737	AC087645.2	novel transcript	-1.69525	0.00140266	0.0148553
Pn1	ENSG00000259374	NDUFB4P11	NADH:ubiquinone oxidoreductase subunit B4 pseudogene 11 [Source:HGNC Symbol;Acc:HGNC:45259]	-2.00004	0.00143759	0.0152157
Pn1	ENSG00000120645	IQSEC3	IQ motif and Sec7 domain ArfGEF 3 [Source:HGNC Symbol;Acc:HGNC:29193]	2.16913	0.00143903	0.0152213
Pn1	ENSG00000288075	AC108519.1	novel transcript	-1.80582	0.00144801	0.0153068
Pn1	ENSG00000125730	C3	complement C3 [Source:HGNC Symbol;Acc:HGNC:1318]	-1.529	0.00145417	0.0153622
Pn1	ENSG00000158966	CACHD1	cache domain containing 1 [Source:HGNC Symbol;Acc:HGNC:29314]	-1.70809	0.00147586	0.0155817
Pn1	ENSG00000144681	STAC	SH3 and cysteine rich domain [Source:HGNC Symbol;Acc:HGNC:11353]	1.89042	0.00150827	0.015899
Pn1	ENSG00000073737	DHRS9	dehydrogenase/reductase 9 [Source:HGNC Symbol;Acc:HGNC:16888]	-1.41617	0.00150839	0.015899
Pn1	ENSG00000243806	RPL7P18	ribosomal protein L7 pseudogene 18 [Source:HGNC Symbol;Acc:HGNC:36949]	-2.09742	0.00150875	0.015899
Pn1	ENSG00000132821	VSTM2L	V-set and transmembrane domain containing 2 like [Source:HGNC Symbol;Acc:HGNC:16096]	-1.79952	0.00151495	0.0159544
Pn1	ENSG00000139044	B4GALNT3	beta-1,4-N-acetyl-galactosaminyltransferase 3 [Source:HGNC Symbol;Acc:HGNC:24137]	-1.65316	0.00152586	0.0160592
Pn1	ENSG00000274286	ADRA2B	adrenoceptor alpha 2B [Source:HGNC Symbol;Acc:HGNC:282]	-2.14311	0.0015287	0.0160791
Pn1	ENSG00000286281	AL353152.2	novel transcript	-1.85499	0.00154574	0.016244
Pn1	ENSG00000172403	SYNPO2	synaptopodin 2 [Source:HGNC Symbol;Acc:HGNC:17732]	-1.82495	0.00154631	0.016244
Pn1	ENSG00000188559	RALGAPA2	Ral GTPase activating protein catalytic alpha subunit 2 [Source:HGNC Symbol;Acc:HGNC:16207]	-1.44868	0.00157636	0.0165493
Pn1	ENSG00000080644	CHRNA3	cholinergic receptor nicotinic alpha 3 subunit [Source:HGNC Symbol;Acc:HGNC:1957]	1.94524	0.00157859	0.0165624
Pn1	ENSG00000154040	CABYR	calcium binding tyrosine phosphorylation regulated [Source:HGNC Symbol;Acc:HGNC:15569]	-1.81179	0.00158591	0.0166288
Pn1	ENSG00000204618	RNF39	ring finger protein 39 [Source:HGNC Symbol;Acc:HGNC:18064]	-1.78831	0.00159581	0.0167162
Pn1	ENSG00000123700	KCNJ2	potassium inwardly rectifying channel subfamily J member 2 [Source:HGNC Symbol;Acc:HGNC:6263]	-1.84421	0.00159622	0.0167162
Pn1	ENSG00000263069	RNF213-AS1	RNF213 antisense RNA 1 [Source:HGNC Symbol;Acc:HGNC:54402]	-1.87288	0.00161523	0.0169047
Pn1	ENSG00000187260	WDR86	WD repeat domain 86 [Source:HGNC Symbol;Acc:HGNC:28020]	-1.72575	0.00161631	0.0169055
Pn1	ENSG00000147862	NFIB	nuclear factor I B [Source:HGNC Symbol;Acc:HGNC:7785]	-1.83258	0.0016179	0.0169117
Pn1	ENSG00000120885	CLU	clusterin [Source:HGNC Symbol;Acc:HGNC:2095]	-1.65355	0.0016247	0.0169656
Pn1	ENSG00000275385	CCL18	C-C motif chemokine ligand 18 [Source:HGNC Symbol;Acc:HGNC:10616]	1.78999	0.00162508	0.0169656
Pn1	ENSG00000150672	DLG2	discs large MAGUK scaffold protein 2 [Source:HGNC Symbol;Acc:HGNC:2901]	-1.79692	0.00162746	0.01698
Pn1	ENSG00000101280	ANGPT4	angiopoietin 4 [Source:HGNC Symbol;Acc:HGNC:487]	2.29265	0.00163098	0.0170062
Pn1	ENSG00000254477	AP000640.1	novel transcript	-1.6984	0.00163325	0.0170193
Pn1	ENSG00000275395	FCGBP	Fc fragment of IgG binding protein [Source:HGNC Symbol;Acc:HGNC:13572]	-1.87638	0.00164075	0.0170869
Pn1	ENSG00000116044	NFE2L2	nuclear factor, erythroid 2 like 2 [Source:HGNC Symbol;Acc:HGNC:7782]	-1.3905	0.001644	0.0171101
Pn1	ENSG00000128052	KDR	kinase insert domain receptor [Source:HGNC Symbol;Acc:HGNC:6307]	-2.27808	0.0016559	0.0172234
Pn1	ENSG00000124102	PI3	peptidase inhibitor 3 [Source:HGNC Symbol;Acc:HGNC:8947]	-2.41835	0.00166134	0.0172693
Pn1	ENSG00000077063	CTTNBP2	cortactin binding protein 2 [Source:HGNC Symbol;Acc:HGNC:15679]	-1.83127	0.00166363	0.0172825
Pn1	ENSG00000073282	TP63	tumor protein p63 [Source:HGNC Symbol;Acc:HGNC:15979]	-1.88696	0.00166509	0.0172869
Pn1	ENSG00000178568	ERBB4	erb-b2 receptor tyrosine kinase 4 [Source:HGNC Symbol;Acc:HGNC:3432]	-1.94176	0.00170875	0.0177294
Pn1	ENSG00000163710	PCOLCE2	procollagen C-endopeptidase enhancer 2 [Source:HGNC Symbol;Acc:HGNC:8739]	1.81591	0.00172374	0.0178738
Pn1	ENSG00000184260	H2AC20	H2A clustered histone 20 [Source:HGNC Symbol;Acc:HGNC:4738]	-1.60347	0.00173871	0.018018
Pn1	ENSG00000156313	RPGR	retinitis pigmentosa GTPase regulator [Source:HGNC Symbol;Acc:HGNC:10295]	-1.38643	0.0017437	0.0180586
Pn1	ENSG00000204789	ZNF204P	zinc finger protein 204, pseudogene [Source:HGNC Symbol;Acc:HGNC:12995]	-1.71685	0.00174689	0.0180735
Pn1	ENSG00000188643	S100A16	S100 calcium binding protein A16 [Source:HGNC Symbol;Acc:HGNC:20441]	-1.79949	0.00174728	0.0180735
Pn1	ENSG00000196167	COLCA1	colorectal cancer associated 1 [Source:HGNC Symbol;Acc:HGNC:33789]	-1.82775	0.00174962	0.0180778
Pn1	ENSG00000163453	IGFBP7	insulin like growth factor binding protein 7 [Source:HGNC Symbol;Acc:HGNC:5476]	-1.4964	0.00174984	0.0180778
Pn1	ENSG00000181264	TLCD5	TLC domain containing 5 [Source:HGNC Symbol;Acc:HGNC:28280]	-1.88909	0.00176814	0.0182556
Pn1	ENSG00000088881	EBF4	EBF family member 4 [Source:HGNC Symbol;Acc:HGNC:29278]	-1.77483	0.00179554	0.0185272
Pn1	ENSG00000211898	IGHD	immunoglobulin heavy constant delta [Source:HGNC Symbol;Acc:HGNC:5480]	2.80218	0.00180718	0.0186359
Pn1	ENSG00000101220	C20orf27	chromosome 20 open reading frame 27 [Source:HGNC Symbol;Acc:HGNC:15873]	1.47157	0.00181179	0.018672
Pn1	ENSG00000249715	FER1L5	fer-1 like family member 5 [Source:HGNC Symbol;Acc:HGNC:19044]	-1.99889	0.00181533	0.0186943
Pn1	ENSG00000046653	GPM6B	glycoprotein M6B [Source:HGNC Symbol;Acc:HGNC:4461]	-1.86124	0.00181618	0.0186943
Pn1	ENSG00000186496	ZNF396	zinc finger protein 396 [Source:HGNC Symbol;Acc:HGNC:18824]	-1.45747	0.00184494	0.0189788
Pn1	ENSG00000270332	SMC2-AS1	SMC2 antisense RNA 1 (head to head) [Source:HGNC Symbol;Acc:HGNC:50827]	-2.12802	0.00187326	0.0192584
Pn1	ENSG00000170075	GPR37L1	G protein-coupled receptor 37 like 1 [Source:HGNC Symbol;Acc:HGNC:14923]	-1.67337	0.00190173	0.0195378
Pn1	ENSG00000124374	PAIP2B	poly(A) binding protein interacting protein 2B [Source:HGNC Symbol;Acc:HGNC:29200]	-1.61296	0.00190276	0.0195378
Pn1	ENSG00000122574	WIPF3	WAS/WASL interacting protein family member 3 [Source:HGNC Symbol;Acc:HGNC:22004]	-1.94973	0.00190729	0.0195678
Pn1	ENSG00000151743	AMN1	antagonist of mitotic exit network 1 homolog [Source:HGNC Symbol;Acc:HGNC:27281]	-1.44377	0.001908	0.0195678
Pn1	ENSG00000143217	NECTIN4	nectin cell adhesion molecule 4 [Source:HGNC Symbol;Acc:HGNC:19688]	-1.52713	0.00191943	0.019673
Pn1	ENSG00000236699	ARHGEF38	Rho guanine nucleotide exchange factor 38 [Source:HGNC Symbol;Acc:HGNC:25968]	-1.78116	0.00192679	0.0197365
Pn1	ENSG00000149043	SYT8	synaptotagmin 8 [Source:HGNC Symbol;Acc:HGNC:19264]	-2.17836	0.00193271	0.0197851
Pn1	ENSG00000168792	ABHD15	abhydrolase domain containing 15 [Source:HGNC Symbol;Acc:HGNC:26971]	1.44215	0.00193767	0.0198238
Pn1	ENSG00000164266	SPINK1	serine peptidase inhibitor, Kazal type 1 [Source:HGNC Symbol;Acc:HGNC:11244]	-2.00621	0.00195137	0.0199518
Pn1	ENSG00000056736	IL17RB	interleukin 17 receptor B [Source:HGNC Symbol;Acc:HGNC:18015]	1.79201	0.00195343	0.0199608
Pn1	ENSG00000144935	TRPC1	transient receptor potential cation channel subfamily C member 1 [Source:HGNC Symbol;Acc:HGNC:12333]	-1.81792	0.00196564	0.0200733
Pn1	ENSG00000170629	DPY19L2P2	DPY19L2 pseudogene 2 [Source:HGNC Symbol;Acc:HGNC:21764]	-1.96157	0.00196715	0.0200766
Pn1	ENSG00000126266	FFAR1	free fatty acid receptor 1 [Source:HGNC Symbol;Acc:HGNC:4498]	-2.21347	0.00199005	0.0202981
Pn1	ENSG00000049323	LTBP1	latent transforming growth factor beta binding protein 1 [Source:HGNC Symbol;Acc:HGNC:6714]	-1.84431	0.00200266	0.0204143
Pn1	ENSG00000130204	TOMM40	translocase of outer mitochondrial membrane 40 [Source:HGNC Symbol;Acc:HGNC:18001]	1.46595	0.0020351	0.020726
Pn1	ENSG00000203364	AL390760.1	novel transcript	-2.26568	0.0020357	0.020726
Pn1	ENSG00000166171	DPCD	deleted in primary ciliary dyskinesia homolog (mouse) [Source:HGNC Symbol;Acc:HGNC:24542]	-1.48016	0.00204014	0.020758
Pn1	ENSG00000152939	MARVELD2	MARVEL domain containing 2 [Source:HGNC Symbol;Acc:HGNC:26401]	-1.60409	0.00204131	0.020758
Pn1	ENSG00000198719	DLL1	delta like canonical Notch ligand 1 [Source:HGNC Symbol;Acc:HGNC:2908]	-1.7918	0.00206273	0.0209632
Pn1	ENSG00000162849	KIF26B	kinesin family member 26B [Source:HGNC Symbol;Acc:HGNC:25484]	-1.8864	0.00206798	0.0209937
Pn1	ENSG00000118407	FILIP1	filamin A interacting protein 1 [Source:HGNC Symbol;Acc:HGNC:21015]	-1.84498	0.00206822	0.0209937
Pn1	ENSG00000159166	LAD1	ladinin 1 [Source:HGNC Symbol;Acc:HGNC:6472]	-1.71276	0.00207003	0.0209994
Pn1	ENSG00000272341	AL137003.1	novel transcript	-1.53078	0.00207639	0.0210513
Pn1	ENSG00000267296	CEBPA-DT	CEBPA divergent transcript [Source:HGNC Symbol;Acc:HGNC:25710]	1.62966	0.00208275	0.021103
Pn1	ENSG00000010818	HIVEP2	HIVEP zinc finger 2 [Source:HGNC Symbol;Acc:HGNC:4921]	-1.68152	0.00208489	0.021112
Pn1	ENSG00000234199	LINC01191	long intergenic non-protein coding RNA 1191 [Source:HGNC Symbol;Acc:HGNC:49595]	-1.96159	0.00209092	0.0211604
Pn1	ENSG00000167588	GPD1	glycerol-3-phosphate dehydrogenase 1 [Source:HGNC Symbol;Acc:HGNC:4455]	2.0997	0.00210398	0.0212797
Pn1	ENSG00000204388	HSPA1B	heat shock protein family A (Hsp70) member 1B [Source:HGNC Symbol;Acc:HGNC:5233]	-1.72675	0.00212107	0.0214397
Pn1	ENSG00000155254	MARVELD1	MARVEL domain containing 1 [Source:HGNC Symbol;Acc:HGNC:28674]	1.55676	0.00212337	0.0214501
Pn1	ENSG00000204421	LY6G6C	lymphocyte antigen 6 family member G6C [Source:HGNC Symbol;Acc:HGNC:13936]	-1.98414	0.00212808	0.0214848
Pn1	ENSG00000197838	CYP2A13	cytochrome P450 family 2 subfamily A member 13 [Source:HGNC Symbol;Acc:HGNC:2608]	-1.99525	0.00213107	0.0215021
Pn1	ENSG00000143320	CRABP2	cellular retinoic acid binding protein 2 [Source:HGNC Symbol;Acc:HGNC:2339]	-1.80031	0.00213755	0.0215546
Pn1	ENSG00000082497	SERTAD4	SERTA domain containing 4 [Source:HGNC Symbol;Acc:HGNC:25236]	-1.86875	0.00214064	0.0215729
Pn1	ENSG00000165071	TMEM71	transmembrane protein 71 [Source:HGNC Symbol;Acc:HGNC:26572]	-1.72903	0.00214434	0.0215972
Pn1	ENSG00000100285	NEFH	neurofilament heavy [Source:HGNC Symbol;Acc:HGNC:7737]	1.56617	0.00214911	0.0216323
Pn1	ENSG00000224769	MUC20P1	mucin 20, cell surface associated pseudogene 1 [Source:HGNC Symbol;Acc:HGNC:51921]	-1.87644	0.00215234	0.0216446
Pn1	ENSG00000144451	SPAG16	sperm associated antigen 16 [Source:HGNC Symbol;Acc:HGNC:23225]	-1.52087	0.0021529	0.0216446
Pn1	ENSG00000131979	GCH1	GTP cyclohydrolase 1 [Source:HGNC Symbol;Acc:HGNC:4193]	-1.83143	0.00216967	0.0218002
Pn1	ENSG00000174871	CNIH2	cornichon family AMPA receptor auxiliary protein 2 [Source:HGNC Symbol;Acc:HGNC:28744]	-1.69449	0.0021719	0.0218096
Pn1	ENSG00000160298	C21orf58	chromosome 21 open reading frame 58 [Source:HGNC Symbol;Acc:HGNC:1300]	-1.65737	0.00217516	0.0218293
Pn1	ENSG00000066185	ZMYND12	zinc finger MYND-type containing 12 [Source:HGNC Symbol;Acc:HGNC:21192]	-1.59228	0.00218631	0.0219282
Pn1	ENSG00000171130	ATP6V0E2	ATPase H+ transporting V0 subunit e2 [Source:HGNC Symbol;Acc:HGNC:21723]	1.38502	0.0021905	0.0219571
Pn1	ENSG00000176928	GCNT4	glucosaminyl (N-acetyl) transferase 4 [Source:HGNC Symbol;Acc:HGNC:17973]	-1.68693	0.00219211	0.0219602
Pn1	ENSG00000169313	P2RY12	purinergic receptor P2Y12 [Source:HGNC Symbol;Acc:HGNC:18124]	1.91356	0.0021957	0.0219831
Pn1	ENSG00000118503	TNFAIP3	TNF alpha induced protein 3 [Source:HGNC Symbol;Acc:HGNC:11896]	-1.68557	0.00220235	0.0220366
Pn1	ENSG00000060656	PTPRU	protein tyrosine phosphatase receptor type U [Source:HGNC Symbol;Acc:HGNC:9683]	-1.63161	0.0022296	0.022296
Pn1	ENSG00000161055	SCGB3A1	secretoglobin family 3A member 1 [Source:HGNC Symbol;Acc:HGNC:18384]	-2.07951	0.00223497	0.0223365
Pn1	ENSG00000142875	PRKACB	protein kinase cAMP-activated catalytic subunit beta [Source:HGNC Symbol;Acc:HGNC:9381]	1.52078	0.00224386	0.022412
Pn1	ENSG00000128581	IFT22	intraflagellar transport 22 [Source:HGNC Symbol;Acc:HGNC:21895]	-1.50302	0.00224727	0.0224246
Pn1	ENSG00000158458	NRG2	neuregulin 2 [Source:HGNC Symbol;Acc:HGNC:7998]	-1.89814	0.00224779	0.0224246
Pn1	ENSG00000255274	SMIM35	small integral membrane protein 35 [Source:HGNC Symbol;Acc:HGNC:44179]	-1.83557	0.00226115	0.0225446
Pn1	ENSG00000225931	AL139246.2	novel transcript	-2.046	0.00226578	0.0225774
Pn1	ENSG00000284526	AC015802.6	novel protein	-1.50296	0.00227293	0.0226353
Pn1	ENSG00000104320	NBN	nibrin [Source:HGNC Symbol;Acc:HGNC:7652]	-1.58845	0.00229138	0.0228055
Pn1	ENSG00000273247	AC097376.3	novel transcript, antisense to RAB33B	-1.50972	0.00229958	0.0228736
Pn1	ENSG00000101187	SLCO4A1	solute carrier organic anion transporter family member 4A1 [Source:HGNC Symbol;Acc:HGNC:10953]	-1.90753	0.00234067	0.0232603
Pn1	ENSG00000155307	SAMSN1	SAM domain, SH3 domain and nuclear localization signals 1 [Source:HGNC Symbol;Acc:HGNC:10528]	-1.63706	0.00234121	0.0232603
Pn1	ENSG00000227032	RPS2P36	ribosomal protein S2 pseudogene 36 [Source:HGNC Symbol;Acc:HGNC:36784]	-1.91262	0.00234997	0.0233336
Pn1	ENSG00000125775	SDCBP2	syndecan binding protein 2 [Source:HGNC Symbol;Acc:HGNC:15756]	-1.58477	0.00235261	0.023346
Pn1	ENSG00000145428	RNF175	ring finger protein 175 [Source:HGNC Symbol;Acc:HGNC:27735]	-1.77323	0.00236487	0.0234538
Pn1	ENSG00000137757	CASP5	caspase 5 [Source:HGNC Symbol;Acc:HGNC:1506]	-1.81445	0.0023821	0.0236102
Pn1	ENSG00000100284	TOM1	target of myb1 membrane trafficking protein [Source:HGNC Symbol;Acc:HGNC:11982]	-1.42986	0.00238344	0.0236102
Pn1	ENSG00000114670	NEK11	NIMA related kinase 11 [Source:HGNC Symbol;Acc:HGNC:18593]	-1.53493	0.00238965	0.0236578
Pn1	ENSG00000282608	ADORA3	adenosine A3 receptor [Source:HGNC Symbol;Acc:HGNC:268]	1.6842	0.00239414	0.0236808
Pn1	ENSG00000205593	DENND6B	DENN domain containing 6B [Source:HGNC Symbol;Acc:HGNC:32690]	-1.66329	0.00239478	0.0236808
Pn1	ENSG00000119703	ZC2HC1C	zinc finger C2HC-type containing 1C [Source:HGNC Symbol;Acc:HGNC:20354]	-1.56233	0.0024037	0.023755
Pn1	ENSG00000235192	AC009495.3	novel transcript	-1.8524	0.00240659	0.0237696
Pn1	ENSG00000072657	TRHDE	thyrotropin releasing hormone degrading enzyme [Source:HGNC Symbol;Acc:HGNC:30748]	2.09502	0.00242596	0.0239337
Pn1	ENSG00000154277	UCHL1	ubiquitin C-terminal hydrolase L1 [Source:HGNC Symbol;Acc:HGNC:12513]	2.0267	0.00242604	0.0239337
Pn1	ENSG00000248008	NRAV	negative regulator of antiviral response [Source:HGNC Symbol;Acc:HGNC:48588]	-1.46417	0.00243741	0.0240319
Pn1	ENSG00000116741	RGS2	regulator of G protein signaling 2 [Source:HGNC Symbol;Acc:HGNC:9998]	-1.75776	0.00244658	0.0241081
Pn1	ENSG00000161905	ALOX15	arachidonate 15-lipoxygenase [Source:HGNC Symbol;Acc:HGNC:433]	-1.97296	0.00245864	0.0242127
Pn1	ENSG00000258926	AL355916.2	novel transcript, antisense to PRKCH	-2.01209	0.00247116	0.0243186
Pn1	ENSG00000234147	AL035446.1	novel transcript	1.80755	0.00247227	0.0243186
Pn1	ENSG00000222009	BTBD19	BTB domain containing 19 [Source:HGNC Symbol;Acc:HGNC:27145]	-1.69225	0.0024847	0.0244266
Pn1	ENSG00000005379	TSPOAP1	TSPO associated protein 1 [Source:HGNC Symbol;Acc:HGNC:16831]	-1.57718	0.00250259	0.0245882
Pn1	ENSG00000276533	AC018926.2	novel transcript, sense intronic to RAB27A	-1.71754	0.00251383	0.0246772
Pn1	ENSG00000163406	SLC15A2	solute carrier family 15 member 2 [Source:HGNC Symbol;Acc:HGNC:10921]	-1.49357	0.00251459	0.0246772
Pn1	ENSG00000231105	ECE1-AS1	ECE1 antisense RNA 1 [Source:HGNC Symbol;Acc:HGNC:40203]	-1.8309	0.00252819	0.0247963
Pn1	ENSG00000099625	CBARP	CACN subunit beta associated regulatory protein [Source:HGNC Symbol;Acc:HGNC:28617]	-1.74306	0.00253826	0.0248805
Pn1	ENSG00000141854	MISP3	MISP family member 3 [Source:HGNC Symbol;Acc:HGNC:26963]	-1.58236	0.00254332	0.0249157
Pn1	ENSG00000173846	PLK3	polo like kinase 3 [Source:HGNC Symbol;Acc:HGNC:2154]	-1.51163	0.00255755	0.0250405
Pn1	ENSG00000159247	TUBBP5	tubulin beta pseudogene 5 [Source:HGNC Symbol;Acc:HGNC:23674]	-1.82582	0.00255951	0.0250452
Pn1	ENSG00000166979	EVA1C	eva-1 homolog C [Source:HGNC Symbol;Acc:HGNC:13239]	-1.53024	0.00258106	0.0252414
Pn1	ENSG00000039537	C6	complement C6 [Source:HGNC Symbol;Acc:HGNC:1339]	-2.17271	0.002591	0.025317
Pn1	ENSG00000226891	LINC01359	long intergenic non-protein coding RNA 1359 [Source:HGNC Symbol;Acc:HGNC:50591]	-1.94781	0.0025918	0.025317
Pn1	ENSG00000166126	AMN	amnion associated transmembrane protein [Source:HGNC Symbol;Acc:HGNC:14604]	-1.62276	0.0026071	0.0254498
Pn1	ENSG00000168447	SCNN1B	sodium channel epithelial 1 beta subunit [Source:HGNC Symbol;Acc:HGNC:10600]	-1.81836	0.00260841	0.0254498
Pn1	ENSG00000185442	FAM174B	family with sequence similarity 174 member B [Source:HGNC Symbol;Acc:HGNC:34339]	-1.48018	0.00261097	0.0254599
Pn1	ENSG00000064309	CDON	cell adhesion associated, oncogene regulated [Source:HGNC Symbol;Acc:HGNC:17104]	-1.66127	0.00261249	0.02546
Pn1	ENSG00000142102	PGGHG	protein-glucosylgalactosylhydroxylysine glucosidase [Source:HGNC Symbol;Acc:HGNC:26210]	-1.72095	0.00261664	0.0254858
Pn1	ENSG00000163464	CXCR1	C-X-C motif chemokine receptor 1 [Source:HGNC Symbol;Acc:HGNC:6026]	-1.95008	0.00262376	0.0255403
Pn1	ENSG00000134569	LRP4	LDL receptor related protein 4 [Source:HGNC Symbol;Acc:HGNC:6696]	-1.89372	0.00262846	0.0255714
Pn1	ENSG00000265374	LINC01908	long intergenic non-protein coding RNA 1908 [Source:HGNC Symbol;Acc:HGNC:52727]	-1.97905	0.00267215	0.0259814
Pn1	ENSG00000117507	FMO6P	flavin containing dimethylaniline monoxygenase 6, pseudogene [Source:HGNC Symbol;Acc:HGNC:24024]	-2.00043	0.0026976	0.0262137
Pn1	ENSG00000267288	AC138150.2	novel transcript, antisense to HEXIM2	-1.77153	0.0027039	0.0262598
Pn1	ENSG00000143546	S100A8	S100 calcium binding protein A8 [Source:HGNC Symbol;Acc:HGNC:10498]	-1.87536	0.00270939	0.0262979
Pn1	ENSG00000141519	CCDC40	coiled-coil domain containing 40 [Source:HGNC Symbol;Acc:HGNC:26090]	-1.61651	0.00272469	0.0264312
Pn1	ENSG00000113088	GZMK	granzyme K [Source:HGNC Symbol;Acc:HGNC:4711]	2.12251	0.00275408	0.0266923
Pn1	ENSG00000279838	AL356273.6	TEC	-1.71202	0.00275604	0.0266923
Pn1	ENSG00000258919	AL049836.1	novel transcript	-1.80759	0.00275636	0.0266923
Pn1	ENSG00000196268	ZNF493	zinc finger protein 493 [Source:HGNC Symbol;Acc:HGNC:23708]	-1.51203	0.00276791	0.0267888
Pn1	ENSG00000120262	CCDC170	coiled-coil domain containing 170 [Source:HGNC Symbol;Acc:HGNC:21177]	-1.60413	0.00279894	0.0270735
Pn1	ENSG00000140545	MFGE8	milk fat globule-EGF factor 8 protein [Source:HGNC Symbol;Acc:HGNC:7036]	1.72974	0.00280391	0.0271061
Pn1	ENSG00000269028	MTRNR2L12	MT-RNR2 like 12 [Source:HGNC Symbol;Acc:HGNC:37169]	-1.85543	0.00282276	0.0272727
Pn1	ENSG00000089177	KIF16B	kinesin family member 16B [Source:HGNC Symbol;Acc:HGNC:15869]	1.56634	0.00282928	0.02732
Pn1	ENSG00000145103	ILDR1	immunoglobulin like domain containing receptor 1 [Source:HGNC Symbol;Acc:HGNC:28741]	-1.58656	0.00283657	0.0273747
Pn1	ENSG00000111266	DUSP16	dual specificity phosphatase 16 [Source:HGNC Symbol;Acc:HGNC:17909]	-1.55589	0.00284197	0.0274111
Pn1	ENSG00000272941	AC083862.2	novel transcript, antisense to C7orf49	-1.54791	0.0028517	0.0274892
Pn1	ENSG00000167094	TTC16	tetratricopeptide repeat domain 16 [Source:HGNC Symbol;Acc:HGNC:26536]	-1.80361	0.00285346	0.0274904
Pn1	ENSG00000139445	FOXN4	forkhead box N4 [Source:HGNC Symbol;Acc:HGNC:21399]	-2.12008	0.00286205	0.0275575
Pn1	ENSG00000008130	NADK	NAD kinase [Source:HGNC Symbol;Acc:HGNC:29831]	-1.40173	0.002891	0.0278203
Pn1	ENSG00000128383	APOBEC3A	apolipoprotein B mRNA editing enzyme catalytic subunit 3A [Source:HGNC Symbol;Acc:HGNC:17343]	-1.85997	0.00291947	0.0280782
Pn1	ENSG00000138131	LOXL4	lysyl oxidase like 4 [Source:HGNC Symbol;Acc:HGNC:17171]	-1.78922	0.00292359	0.0281018
Pn1	ENSG00000171033	PKIA	cAMP-dependent protein kinase inhibitor alpha [Source:HGNC Symbol;Acc:HGNC:9017]	1.54908	0.00295642	0.0284012
Pn1	ENSG00000271913	AL035530.2	novel transcript, antisense to TAGAP	-1.53284	0.00296943	0.0285099
Pn1	ENSG00000234062	AL390879.1	transmembrane 9 superfamily member 2 (TM9SF2) pseudogene	-1.67389	0.00299085	0.0286992
Pn1	ENSG00000133805	AMPD3	adenosine monophosphate deaminase 3 [Source:HGNC Symbol;Acc:HGNC:470]	-1.56978	0.00300924	0.0288592
Pn1	ENSG00000131037	EPS8L1	EPS8 like 1 [Source:HGNC Symbol;Acc:HGNC:21295]	-1.48731	0.00306687	0.0293952
Pn1	ENSG00000185261	KIAA0825	KIAA0825 [Source:HGNC Symbol;Acc:HGNC:28532]	-1.47131	0.00307856	0.0294905
Pn1	ENSG00000022267	FHL1	four and a half LIM domains 1 [Source:HGNC Symbol;Acc:HGNC:3702]	1.78937	0.00308578	0.0295428
Pn1	ENSG00000254814	AP003031.3	novel transcript	-1.86139	0.00310698	0.0297289
Pn1	ENSG00000130193	THEM6	thioesterase superfamily member 6 [Source:HGNC Symbol;Acc:HGNC:29656]	1.42069	0.00312286	0.0298639
Pn1	ENSG00000165140	FBP1	fructose-bisphosphatase 1 [Source:HGNC Symbol;Acc:HGNC:3606]	1.66115	0.00316031	0.0302049
Pn1	ENSG00000137145	DENND4C	DENN domain containing 4C [Source:HGNC Symbol;Acc:HGNC:26079]	1.39169	0.00316884	0.0302693
Pn1	ENSG00000175183	CSRP2	cysteine and glycine rich protein 2 [Source:HGNC Symbol;Acc:HGNC:2470]	-1.75068	0.00319748	0.030509
Pn1	ENSG00000225194	LINC00092	long intergenic non-protein coding RNA 92 [Source:HGNC Symbol;Acc:HGNC:31408]	1.70689	0.00319756	0.030509
Pn1	ENSG00000261040	WFDC21P	WAP four-disulfide core domain 21, pseudogene [Source:HGNC Symbol;Acc:HGNC:50357]	-1.65005	0.00321055	0.0306156
Pn1	ENSG00000245532	NEAT1	nuclear paraspeckle assembly transcript 1 [Source:HGNC Symbol;Acc:HGNC:30815]	-1.7819	0.00323042	0.0307876
Pn1	ENSG00000282508	LINC01002	long intergenic non-protein coding RNA 1002 [Source:HGNC Symbol;Acc:HGNC:38538]	-1.83176	0.00327484	0.0311933
Pn1	ENSG00000242265	PEG10	paternally expressed 10 [Source:HGNC Symbol;Acc:HGNC:14005]	2.16606	0.00328728	0.0312941
Pn1	ENSG00000164953	TMEM67	transmembrane protein 67 [Source:HGNC Symbol;Acc:HGNC:28396]	-1.5559	0.00329783	0.0313769
Pn1	ENSG00000256948	AC026369.3	novel transcript	1.91833	0.00331242	0.0314979
Pn1	ENSG00000142973	CYP4B1	cytochrome P450 family 4 subfamily B member 1 [Source:HGNC Symbol;Acc:HGNC:2644]	-1.85321	0.00335368	0.0318561
Pn1	ENSG00000255921	AC026310.2	novel transcript, antisense to BCAT1	-2.21692	0.00335387	0.0318561
Pn1	ENSG00000183723	CMTM4	CKLF like MARVEL transmembrane domain containing 4 [Source:HGNC Symbol;Acc:HGNC:19175]	-1.54412	0.00336739	0.0319665
Pn1	ENSG00000232671	ZNF687-AS1	ZNF687 antisense RNA 1 [Source:HGNC Symbol;Acc:HGNC:54048]	-1.51866	0.00338312	0.0320977
Pn1	ENSG00000287737	AC132872.5	novel transcript	-1.6288	0.0033963	0.0322047
Pn1	ENSG00000106258	CYP3A5	cytochrome P450 family 3 subfamily A member 5 [Source:HGNC Symbol;Acc:HGNC:2638]	-1.84083	0.00340845	0.0323017
Pn1	ENSG00000177791	MYOZ1	myozenin 1 [Source:HGNC Symbol;Acc:HGNC:13752]	1.88934	0.00341763	0.0323705
Pn1	ENSG00000269119	HNRNPA1P52	heterogeneous nuclear ribonucleoprotein A1 pseudogene 52 [Source:HGNC Symbol;Acc:HGNC:48782]	-1.95122	0.0034387	0.0325518
Pn1	ENSG00000119771	KLHL29	kelch like family member 29 [Source:HGNC Symbol;Acc:HGNC:29404]	1.66252	0.00346597	0.0327915
Pn1	ENSG00000253276	CCDC71L	coiled-coil domain containing 71 like [Source:HGNC Symbol;Acc:HGNC:26685]	-1.43826	0.00347922	0.0328984
Pn1	ENSG00000166963	MAP1A	microtubule associated protein 1A [Source:HGNC Symbol;Acc:HGNC:6835]	-1.70913	0.00351999	0.0332651
Pn1	ENSG00000065534	MYLK	myosin light chain kinase [Source:HGNC Symbol;Acc:HGNC:7590]	-1.70181	0.00354495	0.0334789
Pn1	ENSG00000130368	MAS1	MAS1 proto-oncogene, G protein-coupled receptor [Source:HGNC Symbol;Acc:HGNC:6899]	-2.11042	0.00354657	0.0334789
Pn1	ENSG00000117461	PIK3R3	phosphoinositide-3-kinase regulatory subunit 3 [Source:HGNC Symbol;Acc:HGNC:8981]	-1.45585	0.00355092	0.0335011
Pn1	ENSG00000095066	HOOK2	hook microtubule tethering protein 2 [Source:HGNC Symbol;Acc:HGNC:19885]	-1.34703	0.00355825	0.0335515
Pn1	ENSG00000281344	HELLPAR	HELLP associated long non-coding RNA [Source:HGNC Symbol;Acc:HGNC:43984]	-2.21715	0.00360323	0.0339566
Pn1	ENSG00000172716	SLFN11	schlafen family member 11 [Source:HGNC Symbol;Acc:HGNC:26633]	1.42589	0.00363454	0.0342217
Pn1	ENSG00000145431	PDGFC	platelet derived growth factor C [Source:HGNC Symbol;Acc:HGNC:8801]	1.48897	0.00363542	0.0342217
Pn1	ENSG00000121380	BCL2L14	BCL2 like 14 [Source:HGNC Symbol;Acc:HGNC:16657]	-1.88304	0.00365635	0.0343995
Pn1	ENSG00000203666	EFCAB2	EF-hand calcium binding domain 2 [Source:HGNC Symbol;Acc:HGNC:28166]	-1.41252	0.00366369	0.0344493
Pn1	ENSG00000138758	SEPTIN11	septin 11 [Source:HGNC Symbol;Acc:HGNC:25589]	1.4613	0.00367313	0.0345189
Pn1	ENSG00000185947	ZNF267	zinc finger protein 267 [Source:HGNC Symbol;Acc:HGNC:13060]	-1.51479	0.0036875	0.0346345
Pn1	ENSG00000170323	FABP4	fatty acid binding protein 4 [Source:HGNC Symbol;Acc:HGNC:3559]	1.98033	0.00369084	0.0346466
Pn1	ENSG00000056998	GYG2	glycogenin 2 [Source:HGNC Symbol;Acc:HGNC:4700]	-1.8848	0.00369848	0.034699
Pn1	ENSG00000258441	LINC00641	long intergenic non-protein coding RNA 641 [Source:HGNC Symbol;Acc:HGNC:27511]	-1.58543	0.00371108	0.0347978
Pn1	ENSG00000175445	LPL	lipoprotein lipase [Source:HGNC Symbol;Acc:HGNC:6677]	1.86527	0.0037232	0.0348891
Pn1	ENSG00000185885	IFITM1	interferon induced transmembrane protein 1 [Source:HGNC Symbol;Acc:HGNC:5412]	-1.66415	0.00372496	0.0348891
Pn1	ENSG00000144655	CSRNP1	cysteine and serine rich nuclear protein 1 [Source:HGNC Symbol;Acc:HGNC:14300]	-1.56235	0.00373295	0.0349445
Pn1	ENSG00000178896	EXOSC4	exosome component 4 [Source:HGNC Symbol;Acc:HGNC:18189]	-1.47869	0.00375025	0.035087
Pn1	ENSG00000135549	PKIB	cAMP-dependent protein kinase inhibitor beta [Source:HGNC Symbol;Acc:HGNC:9018]	-1.62758	0.00375273	0.0350907
Pn1	ENSG00000137880	GCHFR	GTP cyclohydrolase I feedback regulator [Source:HGNC Symbol;Acc:HGNC:4194]	1.59728	0.00375906	0.0351157
Pn1	ENSG00000225808	DNAJC19P5	DnaJ heat shock protein family (Hsp40) member C19 pseudogene 5 [Source:HGNC Symbol;Acc:HGNC:45068]	-1.64349	0.00375957	0.0351157
Pn1	ENSG00000113389	NPR3	natriuretic peptide receptor 3 [Source:HGNC Symbol;Acc:HGNC:7945]	-1.77963	0.00376946	0.0351886
Pn1	ENSG00000104856	RELB	RELB proto-oncogene, NF-kB subunit [Source:HGNC Symbol;Acc:HGNC:9956]	-1.48225	0.00381233	0.0355691
Pn1	ENSG00000136560	TANK	TRAF family member associated NFKB activator [Source:HGNC Symbol;Acc:HGNC:11562]	-1.41939	0.00382412	0.0356593
Pn1	ENSG00000163220	S100A9	S100 calcium binding protein A9 [Source:HGNC Symbol;Acc:HGNC:10499]	-1.72884	0.00382644	0.0356613
Pn1	ENSG00000164935	DCSTAMP	dendrocyte expressed seven transmembrane protein [Source:HGNC Symbol;Acc:HGNC:18549]	1.75364	0.00385526	0.03591
Pn1	ENSG00000166923	GREM1	gremlin 1, DAN family BMP antagonist [Source:HGNC Symbol;Acc:HGNC:2001]	-2.00603	0.00387257	0.0360513
Pn1	ENSG00000179270	PCARE	photoreceptor cilium actin regulator [Source:HGNC Symbol;Acc:HGNC:34383]	2.06908	0.00387636	0.0360666
Pn1	ENSG00000213714	FAM209B	family with sequence similarity 209 member B [Source:HGNC Symbol;Acc:HGNC:16101]	-1.64388	0.00390982	0.0363579
Pn1	ENSG00000143382	ADAMTSL4	ADAMTS like 4 [Source:HGNC Symbol;Acc:HGNC:19706]	1.47063	0.00393936	0.0366123
Pn1	ENSG00000146859	TMEM140	transmembrane protein 140 [Source:HGNC Symbol;Acc:HGNC:21870]	-1.59307	0.00396578	0.0368376
Pn1	ENSG00000167291	TBC1D16	TBC1 domain family member 16 [Source:HGNC Symbol;Acc:HGNC:28356]	1.44354	0.00398959	0.0370383
Pn1	ENSG00000138207	RBP4	retinol binding protein 4 [Source:HGNC Symbol;Acc:HGNC:9922]	1.89199	0.0039977	0.0370932
Pn1	ENSG00000255422	AP002954.1	novel transcript	1.69373	0.0040154	0.0372369
Pn1	ENSG00000175003	SLC22A1	solute carrier family 22 member 1 [Source:HGNC Symbol;Acc:HGNC:10963]	-1.69243	0.00407558	0.0377655
Pn1	ENSG00000139641	ESYT1	extended synaptotagmin 1 [Source:HGNC Symbol;Acc:HGNC:29534]	1.34033	0.00407688	0.0377655
Pn1	ENSG00000160097	FNDC5	fibronectin type III domain containing 5 [Source:HGNC Symbol;Acc:HGNC:20240]	2.09758	0.00409294	0.0378934
Pn1	ENSG00000181409	AATK	apoptosis associated tyrosine kinase [Source:HGNC Symbol;Acc:HGNC:21]	-1.63794	0.00409725	0.0379125
Pn1	ENSG00000203804	ADAMTSL4-AS1	ADAMTSL4 antisense RNA 1 [Source:HGNC Symbol;Acc:HGNC:32041]	-1.59906	0.00416516	0.0385197
Pn1	ENSG00000174307	PHLDA3	pleckstrin homology like domain family A member 3 [Source:HGNC Symbol;Acc:HGNC:8934]	1.62403	0.00417315	0.0385724
Pn1	ENSG00000159388	BTG2	BTG anti-proliferation factor 2 [Source:HGNC Symbol;Acc:HGNC:1131]	-1.47758	0.00421216	0.0389117
Pn1	ENSG00000168952	STXBP6	syntaxin binding protein 6 [Source:HGNC Symbol;Acc:HGNC:19666]	-1.68707	0.00422356	0.0389956
Pn1	ENSG00000275342	PRAG1	PEAK1 related, kinase-activating pseudokinase 1 [Source:HGNC Symbol;Acc:HGNC:25438]	1.44114	0.00423571	0.0390864
Pn1	ENSG00000187240	DYNC2H1	dynein cytoplasmic 2 heavy chain 1 [Source:HGNC Symbol;Acc:HGNC:2962]	-1.58855	0.00424136	0.0391171
Pn1	ENSG00000001626	CFTR	CF transmembrane conductance regulator [Source:HGNC Symbol;Acc:HGNC:1884]	-1.76237	0.00426343	0.0392991
Pn1	ENSG00000170500	LONRF2	LON peptidase N-terminal domain and ring finger 2 [Source:HGNC Symbol;Acc:HGNC:24788]	-1.76788	0.00429278	0.0395305
Pn1	ENSG00000094963	FMO2	flavin containing dimethylaniline monoxygenase 2 [Source:HGNC Symbol;Acc:HGNC:3770]	-1.8364	0.00429322	0.0395305
Pn1	ENSG00000161010	MRNIP	MRN complex interacting protein [Source:HGNC Symbol;Acc:HGNC:30817]	-1.3787	0.00430181	0.0395879
Pn1	ENSG00000206190	ATP10A	ATPase phospholipid transporting 10A (putative) [Source:HGNC Symbol;Acc:HGNC:13542]	1.58365	0.00430737	0.0396175
Pn1	ENSG00000105246	EBI3	Epstein-Barr virus induced 3 [Source:HGNC Symbol;Acc:HGNC:3129]	-2.04086	0.00432406	0.0397493
Pn1	ENSG00000261150	EPPK1	epiplakin 1 [Source:HGNC Symbol;Acc:HGNC:15577]	-1.75856	0.00435143	0.0399791
Pn1	ENSG00000198857	HSD3BP5	hydroxy-delta-5-steroid dehydrogenase, 3 beta, pseudogene 5 [Source:HGNC Symbol;Acc:HGNC:5223]	2.04959	0.00435904	0.0400271
Pn1	ENSG00000243273	AC020636.1	novel transcript	-2.05749	0.00437315	0.0401348
Pn1	ENSG00000120049	KCNIP2	potassium voltage-gated channel interacting protein 2 [Source:HGNC Symbol;Acc:HGNC:15522]	1.65108	0.00437928	0.0401631
Pn1	ENSG00000119865	CNRIP1	cannabinoid receptor interacting protein 1 [Source:HGNC Symbol;Acc:HGNC:24546]	1.54102	0.00438099	0.0401631
Pn1	ENSG00000134709	HOOK1	hook microtubule tethering protein 1 [Source:HGNC Symbol;Acc:HGNC:19884]	-1.63661	0.00439838	0.0403005
Pn1	ENSG00000105976	MET	MET proto-oncogene, receptor tyrosine kinase [Source:HGNC Symbol;Acc:HGNC:7029]	-1.68046	0.00441911	0.0404685
Pn1	ENSG00000268471	MIR4453HG	MIR4453 host gene [Source:HGNC Symbol;Acc:HGNC:25288]	-1.48883	0.00443815	0.0406207
Pn1	ENSG00000279320	AC069528.2	TEC	-1.64197	0.00446729	0.0408547
Pn1	ENSG00000228140	AL031283.1	novel transcript	-1.64702	0.00446856	0.0408547
Pn1	ENSG00000185361	TNFAIP8L1	TNF alpha induced protein 8 like 1 [Source:HGNC Symbol;Acc:HGNC:28279]	-1.44124	0.00452004	0.0413029
Pn1	ENSG00000076351	SLC46A1	solute carrier family 46 member 1 [Source:HGNC Symbol;Acc:HGNC:30521]	1.49623	0.00454912	0.0415461
Pn1	ENSG00000261594	TPBGL	trophoblast glycoprotein like [Source:HGNC Symbol;Acc:HGNC:44159]	1.59311	0.00455353	0.0415639
Pn1	ENSG00000249096	LINC02362	long intergenic non-protein coding RNA 2362 [Source:HGNC Symbol;Acc:HGNC:53284]	-1.84198	0.00455969	0.0415976
Pn1	ENSG00000122862	SRGN	serglycin [Source:HGNC Symbol;Acc:HGNC:9361]	-1.53238	0.00457809	0.0417429
Pn1	ENSG00000137941	TTLL7	tubulin tyrosine ligase like 7 [Source:HGNC Symbol;Acc:HGNC:26242]	-1.54658	0.0045826	0.0417614
Pn1	ENSG00000138678	GPAT3	glycerol-3-phosphate acyltransferase 3 [Source:HGNC Symbol;Acc:HGNC:28157]	-1.48999	0.00458926	0.0417995
Pn1	ENSG00000261373	VPS9D1-AS1	VPS9D1 antisense RNA 1 [Source:HGNC Symbol;Acc:HGNC:48915]	-1.54484	0.00459893	0.0418649
Pn1	ENSG00000140284	SLC27A2	solute carrier family 27 member 2 [Source:HGNC Symbol;Acc:HGNC:10996]	-1.71496	0.00460183	0.0418687
Pn1	ENSG00000196218	RYR1	ryanodine receptor 1 [Source:HGNC Symbol;Acc:HGNC:10483]	1.45526	0.00469521	0.0426953
Pn1	ENSG00000258469	CHMP4BP1	charged multivesicular body protein 4B pseudogene 1 [Source:HGNC Symbol;Acc:HGNC:43616]	-1.76182	0.00471316	0.0428353
Pn1	ENSG00000286408	AC113410.5	novel transcript	-1.48812	0.0047206	0.0428799
Pn1	ENSG00000254420	AP003086.1	novel transcript	-1.8588	0.00476627	0.0432714
Pn1	ENSG00000081923	ATP8B1	ATPase phospholipid transporting 8B1 [Source:HGNC Symbol;Acc:HGNC:3706]	-1.51917	0.00478258	0.043396
Pn1	ENSG00000224950	AL390066.2	novel transcript	-1.56482	0.00480207	0.0435494
Pn1	ENSG00000167306	MYO5B	myosin VB [Source:HGNC Symbol;Acc:HGNC:7603]	-1.62681	0.00483317	0.0438079
Pn1	ENSG00000254054	AC087273.2	novel transcript	1.66643	0.00484476	0.0438894
Pn1	ENSG00000165591	FAAH2	fatty acid amide hydrolase 2 [Source:HGNC Symbol;Acc:HGNC:26440]	-1.64937	0.00485822	0.0439876
Pn1	ENSG00000251493	FOXD1	forkhead box D1 [Source:HGNC Symbol;Acc:HGNC:3802]	-1.82482	0.00486968	0.0440663
Pn1	ENSG00000196542	SPTSSB	serine palmitoyltransferase small subunit B [Source:HGNC Symbol;Acc:HGNC:24045]	-1.7119	0.00487214	0.0440663
Pn1	ENSG00000124134	KCNS1	potassium voltage-gated channel modifier subfamily S member 1 [Source:HGNC Symbol;Acc:HGNC:6300]	-1.91288	0.00495362	0.0447792
Pn1	ENSG00000175707	KDF1	keratinocyte differentiation factor 1 [Source:HGNC Symbol;Acc:HGNC:26624]	-1.69425	0.00496685	0.0448748
Pn1	ENSG00000048342	CC2D2A	coiled-coil and C2 domain containing 2A [Source:HGNC Symbol;Acc:HGNC:29253]	-1.59824	0.00501725	0.0453058
Pn1	ENSG00000072133	RPS6KA6	ribosomal protein S6 kinase A6 [Source:HGNC Symbol;Acc:HGNC:10435]	-1.78763	0.00506931	0.0457514
Pn1	ENSG00000238164	TNFRSF14-AS1	TNFRSF14 antisense RNA 1 [Source:HGNC Symbol;Acc:HGNC:26966]	-1.46296	0.00507376	0.045767
Pn1	ENSG00000173369	C1QB	complement C1q B chain [Source:HGNC Symbol;Acc:HGNC:1242]	1.61788	0.0050862	0.0458547
Pn1	ENSG00000111344	RASAL1	RAS protein activator like 1 [Source:HGNC Symbol;Acc:HGNC:9873]	-1.71655	0.00509398	0.0459003
Pn1	ENSG00000262112	AC015912.1	novel transcript, antisense to TRIM25	-1.71581	0.00510772	0.0459995
Pn1	ENSG00000204044	SLC12A5-AS1	SLC12A5 and MMP9 antisense RNA 1 [Source:HGNC Symbol;Acc:HGNC:53143]	-1.9454	0.00516139	0.046458
Pn1	ENSG00000162105	SHANK2	SH3 and multiple ankyrin repeat domains 2 [Source:HGNC Symbol;Acc:HGNC:14295]	-1.75717	0.00520115	0.0467909
Pn1	ENSG00000123095	BHLHE41	basic helix-loop-helix family member e41 [Source:HGNC Symbol;Acc:HGNC:16617]	1.54969	0.00520521	0.0468025
Pn1	ENSG00000147400	CETN2	centrin 2 [Source:HGNC Symbol;Acc:HGNC:1867]	-1.36662	0.00530372	0.0476628
Pn1	ENSG00000197702	PARVA	parvin alpha [Source:HGNC Symbol;Acc:HGNC:14652]	-1.51997	0.0053115	0.0476926
Pn1	ENSG00000144837	PLA1A	phospholipase A1 member A [Source:HGNC Symbol;Acc:HGNC:17661]	-1.58596	0.0053127	0.0476926
Pn1	ENSG00000122420	PTGFR	prostaglandin F receptor [Source:HGNC Symbol;Acc:HGNC:9600]	-1.80806	0.00535121	0.0480127
Pn1	ENSG00000109320	NFKB1	nuclear factor kappa B subunit 1 [Source:HGNC Symbol;Acc:HGNC:7794]	-1.41027	0.00536104	0.0480753
Pn1	ENSG00000182022	CHST15	carbohydrate sulfotransferase 15 [Source:HGNC Symbol;Acc:HGNC:18137]	-1.49317	0.00537322	0.0481589
Pn1	ENSG00000100842	EFS	embryonal Fyn-associated substrate [Source:HGNC Symbol;Acc:HGNC:16898]	-1.70902	0.00537984	0.0481926
Pn1	ENSG00000067798	NAV3	neuron navigator 3 [Source:HGNC Symbol;Acc:HGNC:15998]	-1.89947	0.00541142	0.0484497
Pn1	ENSG00000184454	NCMAP	non-compact myelin associated protein [Source:HGNC Symbol;Acc:HGNC:29332]	-1.78838	0.00541845	0.048487
Pn1	ENSG00000248099	INSL3	insulin like 3 [Source:HGNC Symbol;Acc:HGNC:6086]	-1.74554	0.00542331	0.0485047
Pn1	ENSG00000128594	LRRC4	leucine rich repeat containing 4 [Source:HGNC Symbol;Acc:HGNC:15586]	-1.53382	0.00544884	0.0487072
Pn1	ENSG00000114473	IQCG	IQ motif containing G [Source:HGNC Symbol;Acc:HGNC:25251]	-1.38026	0.00549074	0.0490557
Pn1	ENSG00000135917	SLC19A3	solute carrier family 19 member 3 [Source:HGNC Symbol;Acc:HGNC:16266]	1.92793	0.00549662	0.0490822
Pn1	ENSG00000260563	AC132872.1	novel transcript	-1.49126	0.0055133	0.049205
Pn1	ENSG00000130203	APOE	apolipoprotein E [Source:HGNC Symbol;Acc:HGNC:613]	1.69031	0.00553182	0.0493442
Pn1	ENSG00000172183	ISG20	interferon stimulated exonuclease gene 20 [Source:HGNC Symbol;Acc:HGNC:6130]	-1.74056	0.00554744	0.0494574
Pn1	ENSG00000128591	FLNC	filamin C [Source:HGNC Symbol;Acc:HGNC:3756]	-1.85358	0.00559379	0.0498442
Pn2	ENSG00000161798	AQP5	aquaporin 5 [Source:HGNC Symbol;Acc:HGNC:638]	3.59405	1.72434e-12	1.12154e-08
Pn2	ENSG00000000003	TSPAN6	tetraspanin 6 [Source:HGNC Symbol;Acc:HGNC:11858]	3.28213	2.16451e-12	1.12154e-08
Pn2	ENSG00000086570	FAT2	FAT atypical cadherin 2 [Source:HGNC Symbol;Acc:HGNC:3596]	3.88014	2.42313e-12	1.12154e-08
Pn2	ENSG00000163624	CDS1	CDP-diacylglycerol synthase 1 [Source:HGNC Symbol;Acc:HGNC:1800]	2.85158	3.06821e-12	1.12154e-08
Pn2	ENSG00000105982	RNF32	ring finger protein 32 [Source:HGNC Symbol;Acc:HGNC:17118]	2.6506	3.32802e-12	1.12154e-08
Pn2	ENSG00000112902	SEMA5A	semaphorin 5A [Source:HGNC Symbol;Acc:HGNC:10736]	3.5302	5.51527e-12	1.24374e-08
Pn2	ENSG00000105929	ATP6V0A4	ATPase H+ transporting V0 subunit a4 [Source:HGNC Symbol;Acc:HGNC:866]	3.68154	5.97299e-12	1.24374e-08
Pn2	ENSG00000176920	FUT2	fucosyltransferase 2 [Source:HGNC Symbol;Acc:HGNC:4013]	3.3078	6.73169e-12	1.24374e-08
Pn2	ENSG00000165152	PGAP4	post-GPI attachment to proteins GalNAc transferase 4 [Source:HGNC Symbol;Acc:HGNC:28180]	3.37417	7.045e-12	1.24374e-08
Pn2	ENSG00000117595	IRF6	interferon regulatory factor 6 [Source:HGNC Symbol;Acc:HGNC:6121]	2.79518	7.38122e-12	1.24374e-08
Pn2	ENSG00000096696	DSP	desmoplakin [Source:HGNC Symbol;Acc:HGNC:3052]	3.23997	9.35633e-12	1.35892e-08
Pn2	ENSG00000158315	RHBDL2	rhomboid like 2 [Source:HGNC Symbol;Acc:HGNC:16083]	3.27601	9.67777e-12	1.35892e-08
Pn2	ENSG00000198183	BPIFA1	BPI fold containing family A member 1 [Source:HGNC Symbol;Acc:HGNC:15749]	4.63562	1.19979e-11	1.43531e-08
Pn2	ENSG00000150687	PRSS23	serine protease 23 [Source:HGNC Symbol;Acc:HGNC:14370]	3.04844	1.21015e-11	1.43531e-08
Pn2	ENSG00000168350	DEGS2	delta 4-desaturase, sphingolipid 2 [Source:HGNC Symbol;Acc:HGNC:20113]	3.27844	1.27773e-11	1.43531e-08
Pn2	ENSG00000197496	SLC2A10	solute carrier family 2 member 10 [Source:HGNC Symbol;Acc:HGNC:13444]	3.05355	2.66979e-11	2.81162e-08
Pn2	ENSG00000137648	TMPRSS4	transmembrane serine protease 4 [Source:HGNC Symbol;Acc:HGNC:11878]	3.31587	2.96977e-11	2.81993e-08
Pn2	ENSG00000165698	SPACA9	sperm acrosome associated 9 [Source:HGNC Symbol;Acc:HGNC:1367]	2.9079	3.01239e-11	2.81993e-08
Pn2	ENSG00000197565	COL4A6	collagen type IV alpha 6 chain [Source:HGNC Symbol;Acc:HGNC:2208]	3.79192	3.373e-11	2.9311e-08
Pn2	ENSG00000137033	IL33	interleukin 33 [Source:HGNC Symbol;Acc:HGNC:16028]	3.62052	3.47905e-11	2.9311e-08
Pn2	ENSG00000243710	CFAP57	cilia and flagella associated protein 57 [Source:HGNC Symbol;Acc:HGNC:26485]	3.45704	4.20505e-11	2.99071e-08
Pn2	ENSG00000112378	PERP	p53 apoptosis effector related to PMP22 [Source:HGNC Symbol;Acc:HGNC:17637]	2.79566	4.22978e-11	2.99071e-08
Pn2	ENSG00000237232	ZNF295-AS1	ZNF295 antisense RNA 1 [Source:HGNC Symbol;Acc:HGNC:23130]	3.77058	4.29368e-11	2.99071e-08
Pn2	ENSG00000105948	TTC26	tetratricopeptide repeat domain 26 [Source:HGNC Symbol;Acc:HGNC:21882]	2.54916	4.34832e-11	2.99071e-08
Pn2	ENSG00000134121	CHL1	cell adhesion molecule L1 like [Source:HGNC Symbol;Acc:HGNC:1939]	3.66311	4.43725e-11	2.99071e-08
Pn2	ENSG00000070087	PFN2	profilin 2 [Source:HGNC Symbol;Acc:HGNC:8882]	3.01709	5.05393e-11	3.27533e-08
Pn2	ENSG00000157703	SVOPL	SVOP like [Source:HGNC Symbol;Acc:HGNC:27034]	3.45061	5.28832e-11	3.28983e-08
Pn2	ENSG00000185551	NR2F2	nuclear receptor subfamily 2 group F member 2 [Source:HGNC Symbol;Acc:HGNC:7976]	3.10256	5.60173e-11	3.28983e-08
Pn2	ENSG00000113083	LOX	lysyl oxidase [Source:HGNC Symbol;Acc:HGNC:6664]	3.23628	5.70151e-11	3.28983e-08
Pn2	ENSG00000275832	ARHGAP23	Rho GTPase activating protein 23 [Source:HGNC Symbol;Acc:HGNC:29293]	2.5992	6.04063e-11	3.28983e-08
Pn2	ENSG00000189280	GJB5	gap junction protein beta 5 [Source:HGNC Symbol;Acc:HGNC:4287]	3.49386	6.05251e-11	3.28983e-08
Pn2	ENSG00000196872	KIAA1211L	KIAA1211 like [Source:HGNC Symbol;Acc:HGNC:33454]	2.60596	7.47245e-11	3.72082e-08
Pn2	ENSG00000233936	AL390778.2	novel transcript	3.60204	7.48149e-11	3.72082e-08
Pn2	ENSG00000116885	OSCP1	organic solute carrier partner 1 [Source:HGNC Symbol;Acc:HGNC:29971]	2.76333	7.95799e-11	3.72082e-08
Pn2	ENSG00000186976	EFCAB6	EF-hand calcium binding domain 6 [Source:HGNC Symbol;Acc:HGNC:24204]	3.11734	8.00472e-11	3.72082e-08
Pn2	ENSG00000126861	OMG	oligodendrocyte myelin glycoprotein [Source:HGNC Symbol;Acc:HGNC:8135]	3.22897	8.05368e-11	3.72082e-08
Pn2	ENSG00000137266	SLC22A23	solute carrier family 22 member 23 [Source:HGNC Symbol;Acc:HGNC:21106]	2.89523	8.35182e-11	3.72082e-08
Pn2	ENSG00000129514	FOXA1	forkhead box A1 [Source:HGNC Symbol;Acc:HGNC:5021]	3.12154	8.432e-11	3.72082e-08
Pn2	ENSG00000137699	TRIM29	tripartite motif containing 29 [Source:HGNC Symbol;Acc:HGNC:17274]	3.33538	8.74338e-11	3.72082e-08
Pn2	ENSG00000178053	MLF1	myeloid leukemia factor 1 [Source:HGNC Symbol;Acc:HGNC:7125]	2.62154	8.94469e-11	3.72082e-08
Pn2	ENSG00000152763	WDR78	WD repeat domain 78 [Source:HGNC Symbol;Acc:HGNC:26252]	3.2453	9.20085e-11	3.72082e-08
Pn2	ENSG00000064199	SPA17	sperm autoantigenic protein 17 [Source:HGNC Symbol;Acc:HGNC:11210]	2.57964	9.34627e-11	3.72082e-08
Pn2	ENSG00000064655	EYA2	EYA transcriptional coactivator and phosphatase 2 [Source:HGNC Symbol;Acc:HGNC:3520]	3.08138	9.49853e-11	3.72082e-08
Pn2	ENSG00000198643	FAM3D	family with sequence similarity 3 member D [Source:HGNC Symbol;Acc:HGNC:18665]	3.32342	9.71608e-11	3.72082e-08
Pn2	ENSG00000131941	RHPN2	rhophilin Rho GTPase binding protein 2 [Source:HGNC Symbol;Acc:HGNC:19974]	3.0731	1.06033e-10	3.89096e-08
Pn2	ENSG00000117472	TSPAN1	tetraspanin 1 [Source:HGNC Symbol;Acc:HGNC:20657]	3.40585	1.10692e-10	3.89096e-08
Pn2	ENSG00000204385	SLC44A4	solute carrier family 44 member 4 [Source:HGNC Symbol;Acc:HGNC:13941]	3.32969	1.11529e-10	3.89096e-08
Pn2	ENSG00000144061	NPHP1	nephrocystin 1 [Source:HGNC Symbol;Acc:HGNC:7905]	2.99732	1.14331e-10	3.89096e-08
Pn2	ENSG00000197702	PARVA	parvin alpha [Source:HGNC Symbol;Acc:HGNC:14652]	2.80611	1.14603e-10	3.89096e-08
Pn2	ENSG00000134504	KCTD1	potassium channel tetramerization domain containing 1 [Source:HGNC Symbol;Acc:HGNC:18249]	2.60836	1.15459e-10	3.89096e-08
Pn2	ENSG00000141404	GNAL	G protein subunit alpha L [Source:HGNC Symbol;Acc:HGNC:4388]	2.83724	1.20359e-10	3.90068e-08
Pn2	ENSG00000181449	SOX2	SRY-box transcription factor 2 [Source:HGNC Symbol;Acc:HGNC:11195]	3.42215	1.20377e-10	3.90068e-08
Pn2	ENSG00000245694	CRNDE	colorectal neoplasia differentially expressed [Source:HGNC Symbol;Acc:HGNC:37078]	2.85991	1.34797e-10	4.28553e-08
Pn2	ENSG00000162896	PIGR	polymeric immunoglobulin receptor [Source:HGNC Symbol;Acc:HGNC:8968]	3.24691	1.44317e-10	4.50322e-08
Pn2	ENSG00000259087	AL121790.2	novel transcript	3.68391	1.58514e-10	4.82636e-08
Pn2	ENSG00000105289	TJP3	tight junction protein 3 [Source:HGNC Symbol;Acc:HGNC:11829]	3.00718	1.60401e-10	4.82636e-08
Pn2	ENSG00000204580	DDR1	discoidin domain receptor tyrosine kinase 1 [Source:HGNC Symbol;Acc:HGNC:2730]	2.70345	1.67886e-10	4.96295e-08
Pn2	ENSG00000185250	PPIL6	peptidylprolyl isomerase like 6 [Source:HGNC Symbol;Acc:HGNC:21557]	2.98243	1.7381e-10	5.04948e-08
Pn2	ENSG00000170577	SIX2	SIX homeobox 2 [Source:HGNC Symbol;Acc:HGNC:10888]	3.50008	1.78451e-10	5.09644e-08
Pn2	ENSG00000057149	SERPINB3	serpin family B member 3 [Source:HGNC Symbol;Acc:HGNC:10569]	3.54774	1.85174e-10	5.1329e-08
Pn2	ENSG00000114638	UPK1B	uroplakin 1B [Source:HGNC Symbol;Acc:HGNC:12578]	3.54947	1.87153e-10	5.1329e-08
Pn2	ENSG00000175164	ABO	ABO, alpha 1-3-N-acetylgalactosaminyltransferase and alpha 1-3-galactosyltransferase [Source:HGNC Symbol;Acc:HGNC:79]	2.78429	1.88981e-10	5.1329e-08
Pn2	ENSG00000070526	ST6GALNAC1	ST6 N-acetylgalactosaminide alpha-2,6-sialyltransferase 1 [Source:HGNC Symbol;Acc:HGNC:23614]	3.08389	1.92854e-10	5.1329e-08
Pn2	ENSG00000169851	PCDH7	protocadherin 7 [Source:HGNC Symbol;Acc:HGNC:8659]	3.46099	1.9588e-10	5.1329e-08
Pn2	ENSG00000121653	MAPK8IP1	mitogen-activated protein kinase 8 interacting protein 1 [Source:HGNC Symbol;Acc:HGNC:6882]	2.8959	1.98005e-10	5.1329e-08
Pn2	ENSG00000134873	CLDN10	claudin 10 [Source:HGNC Symbol;Acc:HGNC:2033]	3.44438	2.02232e-10	5.16305e-08
Pn2	ENSG00000184564	SLITRK6	SLIT and NTRK like family member 6 [Source:HGNC Symbol;Acc:HGNC:23503]	3.61303	2.17992e-10	5.41585e-08
Pn2	ENSG00000006453	BAIAP2L1	BAR/IMD domain containing adaptor protein 2 like 1 [Source:HGNC Symbol;Acc:HGNC:21649]	2.84111	2.18562e-10	5.41585e-08
Pn2	ENSG00000146674	IGFBP3	insulin like growth factor binding protein 3 [Source:HGNC Symbol;Acc:HGNC:5472]	3.40128	2.24231e-10	5.47579e-08
Pn2	ENSG00000171346	KRT15	keratin 15 [Source:HGNC Symbol;Acc:HGNC:6421]	3.44749	2.35432e-10	5.62829e-08
Pn2	ENSG00000253339	AC111149.2	novel transcript	3.45706	2.44891e-10	5.62829e-08
Pn2	ENSG00000047457	CP	ceruloplasmin [Source:HGNC Symbol;Acc:HGNC:2295]	3.28309	2.46541e-10	5.62829e-08
Pn2	ENSG00000163071	SPATA18	spermatogenesis associated 18 [Source:HGNC Symbol;Acc:HGNC:29579]	3.21373	2.47001e-10	5.62829e-08
Pn2	ENSG00000132746	ALDH3B2	aldehyde dehydrogenase 3 family member B2 [Source:HGNC Symbol;Acc:HGNC:411]	3.28773	2.48833e-10	5.62829e-08
Pn2	ENSG00000016402	IL20RA	interleukin 20 receptor subunit alpha [Source:HGNC Symbol;Acc:HGNC:6003]	3.33077	2.50517e-10	5.62829e-08
Pn2	ENSG00000179869	ABCA13	ATP binding cassette subfamily A member 13 [Source:HGNC Symbol;Acc:HGNC:14638]	3.27468	2.69294e-10	5.93198e-08
Pn2	ENSG00000070159	PTPN3	protein tyrosine phosphatase non-receptor type 3 [Source:HGNC Symbol;Acc:HGNC:9655]	2.6549	2.71076e-10	5.93198e-08
Pn2	ENSG00000177459	ERICH5	glutamate rich 5 [Source:HGNC Symbol;Acc:HGNC:26823]	3.42813	2.95592e-10	6.30618e-08
Pn2	ENSG00000148735	PLEKHS1	pleckstrin homology domain containing S1 [Source:HGNC Symbol;Acc:HGNC:26285]	3.32066	2.95661e-10	6.30618e-08
Pn2	ENSG00000163263	C1orf189	chromosome 1 open reading frame 189 [Source:HGNC Symbol;Acc:HGNC:32305]	3.2127	3.05742e-10	6.43969e-08
Pn2	ENSG00000154380	ENAH	ENAH actin regulator [Source:HGNC Symbol;Acc:HGNC:18271]	2.97766	3.21146e-10	6.61629e-08
Pn2	ENSG00000137975	CLCA2	chloride channel accessory 2 [Source:HGNC Symbol;Acc:HGNC:2016]	3.62265	3.23773e-10	6.61629e-08
Pn2	ENSG00000176532	PRR15	proline rich 15 [Source:HGNC Symbol;Acc:HGNC:22310]	2.80278	3.25906e-10	6.61629e-08
Pn2	ENSG00000188064	WNT7B	Wnt family member 7B [Source:HGNC Symbol;Acc:HGNC:12787]	3.05272	3.41943e-10	6.80517e-08
Pn2	ENSG00000277639	AC007906.2	novel protein	3.29573	3.43384e-10	6.80517e-08
Pn2	ENSG00000109654	TRIM2	tripartite motif containing 2 [Source:HGNC Symbol;Acc:HGNC:15974]	2.9186	3.47326e-10	6.80517e-08
Pn2	ENSG00000106541	AGR2	anterior gradient 2, protein disulphide isomerase family member [Source:HGNC Symbol;Acc:HGNC:328]	3.21325	3.59671e-10	6.9255e-08
Pn2	ENSG00000162755	KLHDC9	kelch domain containing 9 [Source:HGNC Symbol;Acc:HGNC:28489]	2.95149	3.62402e-10	6.9255e-08
Pn2	ENSG00000156049	GNA14	G protein subunit alpha 14 [Source:HGNC Symbol;Acc:HGNC:4382]	3.09307	3.65798e-10	6.9255e-08
Pn2	ENSG00000141579	ZNF750	zinc finger protein 750 [Source:HGNC Symbol;Acc:HGNC:25843]	3.08981	3.81299e-10	7.10221e-08
Pn2	ENSG00000134716	CYP2J2	cytochrome P450 family 2 subfamily J member 2 [Source:HGNC Symbol;Acc:HGNC:2634]	3.07709	3.83562e-10	7.10221e-08
Pn2	ENSG00000080493	SLC4A4	solute carrier family 4 member 4 [Source:HGNC Symbol;Acc:HGNC:11030]	3.04515	3.88735e-10	7.11977e-08
Pn2	ENSG00000231738	TSPAN19	tetraspanin 19 [Source:HGNC Symbol;Acc:HGNC:31886]	3.75168	4.02611e-10	7.21902e-08
Pn2	ENSG00000125285	SOX21	SRY-box transcription factor 21 [Source:HGNC Symbol;Acc:HGNC:11197]	3.4953	4.05157e-10	7.21902e-08
Pn2	ENSG00000188153	COL4A5	collagen type IV alpha 5 chain [Source:HGNC Symbol;Acc:HGNC:2207]	3.32759	4.07007e-10	7.21902e-08
Pn2	ENSG00000250790	AC127070.2	novel transcript	3.17421	4.25839e-10	7.37536e-08
Pn2	ENSG00000131969	ABHD12B	abhydrolase domain containing 12B [Source:HGNC Symbol;Acc:HGNC:19837]	3.15397	4.25854e-10	7.37536e-08
Pn2	ENSG00000103021	CCDC113	coiled-coil domain containing 113 [Source:HGNC Symbol;Acc:HGNC:25002]	3.36536	4.28953e-10	7.37536e-08
Pn2	ENSG00000263450	AC090371.1	novel transcript, antisense to C18orf34	3.60709	4.3933e-10	7.42506e-08
Pn2	ENSG00000240602	AADACP1	arylacetamide deacetylase pseudogene 1 [Source:HGNC Symbol;Acc:HGNC:50305]	3.37593	4.44371e-10	7.42506e-08
Pn2	ENSG00000160345	C9orf116	chromosome 9 open reading frame 116 [Source:HGNC Symbol;Acc:HGNC:28435]	3.12842	4.46646e-10	7.42506e-08
Pn2	ENSG00000206199	ANKUB1	ankyrin repeat and ubiquitin domain containing 1 [Source:HGNC Symbol;Acc:HGNC:29642]	2.76687	4.49469e-10	7.42506e-08
Pn2	ENSG00000247081	BAALC-AS1	BAALC antisense RNA 1 [Source:HGNC Symbol;Acc:HGNC:50461]	2.98098	4.55252e-10	7.44757e-08
Pn2	ENSG00000127863	TNFRSF19	TNF receptor superfamily member 19 [Source:HGNC Symbol;Acc:HGNC:11915]	3.30631	4.86591e-10	7.88371e-08
Pn2	ENSG00000137821	LRRC49	leucine rich repeat containing 49 [Source:HGNC Symbol;Acc:HGNC:25965]	2.93806	4.99836e-10	8.02117e-08
Pn2	ENSG00000150773	PIH1D2	PIH1 domain containing 2 [Source:HGNC Symbol;Acc:HGNC:25210]	3.04072	5.09229e-10	8.09481e-08
Pn2	ENSG00000150556	LYPD6B	LY6/PLAUR domain containing 6B [Source:HGNC Symbol;Acc:HGNC:27018]	3.35776	5.7218e-10	9.01049e-08
Pn2	ENSG00000126778	SIX1	SIX homeobox 1 [Source:HGNC Symbol;Acc:HGNC:10887]	3.29257	5.826e-10	9.08965e-08
[truncated: 4,173 more rows]

## Sheet: BAL Pathway ORA
pneumotype	p_value	term_size	query_size	intersection_size	precision	recall	term_id	source	term_name	effective_domain_size	source_order	evidence_codes	intersection
Pn1	5.58013e-25	104	1398	55	0.0393419	0.528846	GO:0003341	GO:BP	cilium movement	15002	1780	IMP ISS,IMP IC,ISS IC,IMP IBA,IMP,ISS IBA,IBA,IMP IBA,IBA,ISS,IMP IBA,ISS IBA,IMP,IMP,ISS,IMP IBA,IDA IMP IBA,IMP IBA,IBA,IBA,IMP ISS IBA,IBA,ISS,IMP IBA,ISS IBA,ISS,IMP,IBA,IMP IBA,IMP IBA,IMP,IMP ISS IBA,IMP,IMP,IBA,ISS,ISS IBA,ISS,ISS,ISS IBA,IMP,ISS,IBA,ISS,ISS IBA,ISS,NAS,IBA,ISS,ISS,IMP ISS IBA,ISS,IMP,IMP IBA,ISS IBA	CFAP58,DNAAF1,ROPN1L,RSPH9,DZIP1,DRC7,NME5,RSPH4A,SPAG6,EFCAB1,DNAH11,CFAP70,GAS2L2,NEK10,SPEF1,DNAH7,TTC29,DNAH9,DRC1,TEKT1,CFAP43,SPAG17,CFAP53,CCDC65,CFAP65,TTLL6,CFAP47,TEKT2,DNAI1,DNAI2,TTC21A,CFAP69,CFAP52,CFAP45,HYDIN,CFAP61,CATSPERD,CFAP100,CFAP54,CFAP157,DNAH5,TCTE1,TEKT4,CYB5D1,TEKT3,CFAP73,SPA17,DNAH17,KIF9,RFX3,SPEF2,IFT81,CFAP44,CCDC40,IQCG
Pn1	1.49445e-20	72	1398	42	0.0300429	0.583333	GO:0035082	GO:BP	axoneme assembly	15002	9222	IMP,IMP IBA,IMP ISS IBA,ISS,IMP ISS IBA,IBA,ISS,IMP ISS IBA,ISS,IMP,IMP IBA,IMP ISS IBA,IBA,IMP,IMP,IBA,ISS IBA,IDA,IMP,ISS,IMP IBA,IMP IBA,IMP IBA,IMP,ISS,ISS,IMP,IBA,ISS,IBA,IMP IBA,ISS IBA,ISS IBA,IMP IBA,ISS,ISS,IDA,IMP ISS IBA,IMP,IMP IBA,IMP IBA,ISS IBA	CFAP58,DNAAF1,RSPH9,DRC7,RSPH4A,SPAG6,EFCAB1,ZMYND10,SPEF1,DNAH7,DRC1,CFAP43,SPAG17,FOXJ1,DNAH2,CCDC65,CFAP65,SPACA9,CFAP47,TTC26,DNAI1,RSPH1,DNAI2,CFAP69,LRGUK,CFAP74,DNAJB13,HYDIN,CFAP100,LRRC43,DNAAF3,RP1,CFAP157,DNAH5,CFAP46,CFAP73,DNAH17,SPEF2,CFAP44,SPAG16,CCDC40,IQCG
Pn1	8.64458e-19	74	1398	41	0.0293276	0.554054	GO:0001539	GO:BP	cilium or flagellum-dependent cell motility	15002	341	IMP ISS,ISS,IBA,IMP,ISS IBA,IBA,ISS,IMP,IMP,NAS,IMP IBA,IBA,IMP ISS IBA,IMP NAS,IBA,NAS,ISS IBA,ISS,IMP,IBA,IMP,IMP,IMP ISS IBA,IMP,IBA,IMP,ISS IBA,ISS,ISS IBA,IMP,ISS,IBA,ISS IBA,NAS,ISS,ISS,IMP ISS IBA,ISS,IMP,IMP,ISS IBA	CFAP58,ROPN1L,RSPH9,DZIP1,DRC7,SPAG6,EFCAB1,DNAH11,GAS2L2,DNAH7,DRC1,TEKT1,CFAP43,DNAH2,CCDC65,DNAH3,CFAP65,TTLL6,CFAP47,TEKT2,DNAI1,TTC21A,CFAP69,CFAP52,EFHC1,CFAP45,CATSPERD,CFAP54,CFAP157,DNAH5,TCTE1,TEKT4,TEKT3,DNAH17,KIF9,RFX3,SPEF2,IFT81,CFAP44,CCDC40,IQCG
Pn1	8.64458e-19	74	1398	41	0.0293276	0.554054	GO:0060285	GO:BP	cilium-dependent cell motility	15002	15233	IMP ISS,ISS,IBA,IMP,ISS IBA,IBA,ISS,IMP,IMP,NAS,IMP IBA,IBA,IMP ISS IBA,IMP NAS,IBA,NAS,ISS IBA,ISS,IMP,IBA,IMP,IMP,IMP ISS IBA,IMP,IBA,IMP,ISS IBA,ISS,ISS IBA,IMP,ISS,IBA,ISS IBA,NAS,ISS,ISS,IMP ISS IBA,ISS,IMP,IMP,ISS IBA	CFAP58,ROPN1L,RSPH9,DZIP1,DRC7,SPAG6,EFCAB1,DNAH11,GAS2L2,DNAH7,DRC1,TEKT1,CFAP43,DNAH2,CCDC65,DNAH3,CFAP65,TTLL6,CFAP47,TEKT2,DNAI1,TTC21A,CFAP69,CFAP52,EFHC1,CFAP45,CATSPERD,CFAP54,CFAP157,DNAH5,TCTE1,TEKT4,TEKT3,DNAH17,KIF9,RFX3,SPEF2,IFT81,CFAP44,CCDC40,IQCG
Pn1	1.57319e-16	94	1398	44	0.0314735	0.468085	GO:0001578	GO:BP	microtubule bundle formation	15002	371	IMP,IMP IBA,IMP ISS IBA,ISS,IMP ISS IBA,IBA,ISS,IMP ISS IBA,IMP IBA,ISS,IMP,IDA IBA,IMP IBA,IMP ISS IBA,IBA,IMP,IMP,IBA,ISS IBA,IDA,IMP,ISS,IMP IBA,IMP IBA,IMP IBA,IMP,ISS,ISS,IMP,IBA,ISS,IBA,IMP IBA,ISS IBA,ISS IBA,IMP IBA,ISS,ISS,IDA,IMP ISS IBA,IMP,IMP IBA,IMP IBA,ISS IBA	CFAP58,DNAAF1,RSPH9,DRC7,RSPH4A,SPAG6,EFCAB1,ZMYND10,GAS2L2,SPEF1,DNAH7,TPPP3,DRC1,CFAP43,SPAG17,FOXJ1,DNAH2,CCDC65,CFAP65,SPACA9,CFAP47,TTC26,DNAI1,RSPH1,DNAI2,CFAP69,LRGUK,CFAP74,DNAJB13,HYDIN,CFAP100,LRRC43,DNAAF3,RP1,CFAP157,DNAH5,CFAP46,CFAP73,DNAH17,SPEF2,CFAP44,SPAG16,CCDC40,IQCG
Pn1	7.23931e-15	326	1398	86	0.0615165	0.263804	GO:0044782	GO:BP	cilium organization	15002	11756	IMP ISS,IMP IBA,IBA,ISS IBA,IMP ISS IBA,IMP,IMP IBA,ISS,ISS IBA,IMP ISS IBA,IMP IBA,IBA,ISS,IMP ISS IBA,ISS IBA,ISS,IMP,IDA,IBA,IMP IBA,IBA,IMP ISS IBA,ISS IBA,IMP ISS,IMP,IMP IBA,ISS IBA,IDA,IMP IBA,IMP ISS IBA NAS,IBA,IMP IBA,IMP IBA,IBA,IMP IBA,IBA,IDA,IMP,ISS,ISS,ISS,IMP,IBA,ISS,IBA,ISS,ISS,IBA,IMP IBA,ISS IBA,ISS IBA,ISS IBA,ISS IBA,IMP IBA,IBA,ISS IBA,ISS,ISS IBA,IMP ISS,IBA,ISS,IMP,IMP,IBA…	CFAP58,DNAAF1,CFAP161,TMEM231,RSPH9,LIMK2,DZIP1,DRC7,CFAP126,RSPH4A,CCDC113,SPAG6,EFCAB1,ZMYND10,CFAP70,SPEF1,DNAH7,TTC29,LCA5L,DRC1,TEKT1,CFAP43,SPAG17,FOXJ1,DNAH2,CCDC65,CFAP65,SPACA9,CFAP47,TTC26,TEKT2,DNAI1,RSPH1,IQUB,DNAI2,TTC21A,TUB,CFAP69,LRGUK,CFAP74,BBOF1,DNAJB13,MNS1,KIF19,HYDIN,CFAP61,CFAP100,LRRC43,DNAAF3,B9D1,RP1,CFAP54,CFAP157,DNAH5,TEKT4,CFAP221,CFAP46,TEKT3,MAPK15,LCA5,CFAP73,FHDC…
Pn1	3.36082e-13	1820	1398	276	0.197425	0.151648	GO:0008283	GO:BP	cell population proliferation	15002	3204	ISS,IDA IGI,IBA TAS,IMP,IMP ISS,TAS,IDA,IDA IBA,IDA IGI IBA,IDA ISS IBA,ISS,ISS,IMP,IMP IBA,IBA,IBA,ISS IBA,IBA,IDA,IMP ISS IBA,IBA,TAS,ISS,IMP,IMP ISS,IMP,ISS,IMP,IMP,IDA TAS,IDA IMP ISS IBA TAS,IMP,IMP IBA,ISS,ISS,IDA IBA,TAS,IDA IBA,ISS IBA,IDA IBA,IDA TAS,IDA ISS,IMP ISS IBA,IDA IMP ISS,IBA,IBA,IBA,IMP IBA,IBA,ISS IBA,ISS IBA,IBA,ISS,ISS,ISS,IMP ISS IBA,ISS,IDA IBA,IMP,ISS IBA,IDA,IMP ISS,IMP…	FUT2,IGFBP3,CSF3,CADM4,CFAP58,CXCL1,F3,CDC42EP5,IL1B,SEMA3F,HES1,SGPP2,EGR3,DNAAF1,CFAP161,OMG,TMEM231,MEIS1,EDN1,RSPH9,NFASC,DLEC1,MAPK8IP1,SERPINB3,CX3CL1,GRM7,BMPR1B,FAM83A,LIMK2,FGFBP1,SEMA3A,PFN2,DZIP1,RASSF10,DRC7,TFAP2A,CXCL8,IL23A,CFAP126,LIF,OSM,APOD,RSPH4A,HMGA2,EFHC2,SIX1,ADGRF1,CCDC113,SPAG6,PIFO,EFNB3,STMND1,EFCAB1,SOX15,MARK1,ZMYND10,PTPRZ1,MEIS2,NR2F2,CFAP70,SOX2,SPEF1,DNAH7,IRF6,N…
Pn1	6.42488e-13	65	1398	33	0.0236052	0.507692	GO:0060294	GO:BP	cilium movement involved in cell motility	15002	15240	IMP ISS,ISS,IBA,IMP,ISS IBA,IBA,ISS,IMP,IMP,IBA,IMP ISS IBA,ISS IBA,ISS,IMP,IBA,IMP,IMP,IMP ISS IBA,IMP,IMP,ISS IBA,ISS,ISS IBA,IMP,ISS,IBA,ISS IBA,ISS,IMP ISS IBA,ISS,IMP,IMP,ISS IBA	CFAP58,ROPN1L,RSPH9,DZIP1,DRC7,SPAG6,EFCAB1,DNAH11,GAS2L2,TEKT1,CFAP43,CFAP65,TTLL6,CFAP47,TEKT2,DNAI1,TTC21A,CFAP69,CFAP52,CFAP45,CATSPERD,CFAP54,CFAP157,DNAH5,TCTE1,TEKT4,TEKT3,KIF9,SPEF2,IFT81,CFAP44,CCDC40,IQCG
Pn1	1.03511e-11	1010	1398	174	0.124464	0.172277	GO:0048870	GO:BP	cell motility	15002	13765	IDA,IGI,IDA IBA,IMP,IBA,IMP ISS,IDA,ISS,IBA,TAS,IDA,IBA,IDA IMP,ISS,IDA TAS,IBA,IMP IBA,IMP IBA,IMP,IDA IMP IBA TAS,IDA,ISS IBA,IMP,IDA IMP,IMP,ISS IBA,IDA IGI IBA TAS,NAS,IDA,ISS,ISS,IDA NAS,IBA,ISS,IMP,ISS,IMP,IMP,ISS,NAS,IMP,IMP IBA,IBA,ISS,IMP ISS IBA,IMP,ISS,IDA IMP,ISS,IMP NAS,ISS,IBA,NAS,ISS IBA,ISS,TAS,IMP,IGI IBA,IBA,IMP,IMP,IMP,IMP ISS IBA,IMP,NAS,IMP,IMP,IMP IBA,IMP,IMP IBA,IDA ISS IBA…	IGFBP3,DUOX2,CXCL6,CADM4,PLAT,CFAP58,DUOXA2,PTGS2,CXCL1,F3,IL1B,SEMA3F,EGR3,ROPN1L,EDN1,RSPH9,S100A2,S100P,SERPINB3,CX3CL1,FGFBP1,SEMA3A,PFN2,FAT2,DZIP1,DRC7,CXCL8,DNER,APOD,SIX1,KRT5,SAA1,SPAG6,EFCAB1,DNAH11,MARK1,NR2F2,GAS2L2,SPEF1,DNAH7,SMIM22,DRC1,TEKT1,NTN1,CFAP43,FUT3,FOXJ1,FOXC1,PTN,DNAH2,FFAR2,CCDC65,DNAH3,CFAP65,TTLL6,MAP1B,CFAP47,KIAA0319,TEKT2,DNAI1,TTC21A,ITGB4,CFAP69,CFAP52,TNC,ST3GA…
Pn1	1.39778e-11	270	1398	71	0.0507868	0.262963	GO:0007018	GO:BP	microtubule-based movement	15002	2669	IMP ISS,IMP IC,ISS IC,IMP IBA,IMP,ISS IBA,IBA,IMP IBA,IBA,ISS,IBA NAS,IMP IBA,IBA,ISS IBA,IMP,IMP,ISS,IMP IBA,IDA IMP IBA,IMP IBA,IBA,IBA,IBA,IMP ISS IBA,ISS IBA,ISS,IMP IBA,ISS IBA,ISS,IMP,ISS IBA NAS,IBA,IMP IBA,IMP IBA,IMP IBA,IDA,IMP ISS IBA,IMP,IMP,IBA,IBA,ISS,ISS IBA,ISS,ISS,ISS IBA,IMP,ISS IBA,IBA,IBA,ISS,ISS IBA,IBA,ISS,IBA,NAS,IBA,ISS IBA,ISS,IMP ISS IBA,IMP ISS IBA NAS,IBA,IMP,ISS IBA,I…	CFAP58,DNAAF1,ROPN1L,RSPH9,DZIP1,DRC7,NME5,RSPH4A,SPAG6,EFCAB1,DYNLRB2,DNAH11,BICDL2,CFAP70,GAS2L2,NEK10,SPEF1,DNAH7,TTC29,DNAH9,LCA5L,DRC1,TEKT1,CFAP43,SPAG17,CFAP53,CCDC65,CFAP65,TTLL6,CFAP47,TTC26,TEKT2,DNAI1,DNAI2,TTC21A,TUB,CFAP69,CFAP52,CFAP45,KIF19,HYDIN,CFAP61,CATSPERD,CFAP100,CFAP54,CFAP157,DNAH5,TCTE1,TEKT4,KIF6,CYB5D1,TEKT3,LCA5,CFAP73,SYBU,SPA17,DNAH17,KIF9,RFX3,SPEF2,IFT81,MAK,CFAP44…
Pn1	3.8974e-11	3541	1398	455	0.325465	0.128495	GO:0032501	GO:BP	multicellular organismal process	15002	7975	ISS,IMP,TAS,IBA,IBA,ISS,IDA,ISS,ISS TAS NAS,TAS,IMP ISS,IBA,ISS,IDA,TAS,IDA IMP IC,IEP,IDA IMP IGI ISS IBA TAS NAS,IDA ISS IBA,IEP ISS IBA TAS,IDA IMP,ISS,IMP,IMP IC,TAS,ISS,IMP,ISS,IDA,ISS,IDA HEP IBA,ISS,IBA,IDA,ISS IBA,IEP,ISS,IDA IGI IBA TAS,ISS IBA,IMP IBA,IMP IBA,TAS,ISS,ISS,IMP,IDA IMP ISS TAS,IMP,IMP ISS IBA,IMP ISS IBA,TAS,ISS,IDA,ISS,IDA IMP ISS IBA TAS,IMP,IMP,IDA IMP,IBA,IMP IEP,ISS,I…	LCN2,MUC13,TMPRSS11D,CSF3,FUT6,DUOX2,CXCL6,SPRR2A,PLAT,SERPINB2,CFAP58,LY6D,PTGS2,C2CD4B,CXCL1,F3,AQP5,IL1B,SEMA3F,HES1,EGR3,LOX,ATP6V0A4,DNAAF1,SLC26A4,ALDH1A3,MUC4,AGR2,KRT14,PTGES,PIGR,ROPN1L,OMG,BPIFA1,MEIS1,LAMB3,MRAP2,EDN1,NFASC,S100A2,S100P,PITX1,DLEC1,MAPK8IP1,SERPINB3,CX3CL1,GRM7,BMPR1B,PROM1,EYA4,PRKAA2,FGFBP1,SLC44A4,SEMA3A,TUSC3,PFN2,FAT2,HES4,DZIP1,RASSF10,DRC7,ZNF750,TFAP2A,RARB,CXC…
Pn1	7.14863e-11	303	1398	75	0.0536481	0.247525	GO:0060271	GO:BP	cilium assembly	15002	15220	IMP ISS,IMP IBA,IBA,ISS IBA,IMP ISS IBA,IMP,IMP IBA,ISS,IMP ISS IBA,IMP IBA,IBA,ISS,IMP ISS IBA,ISS IBA,ISS,IMP,IMP IBA,IBA,IMP ISS IBA,ISS IBA,IMP ISS,IMP,IMP IBA,ISS IBA,IDA,IMP IBA,IMP ISS IBA NAS,IBA,IMP IBA,IMP IBA,IBA,IMP IBA,IMP,ISS,ISS,ISS,IMP,IBA,ISS,IBA,IMP IBA,ISS IBA,ISS IBA,ISS IBA,ISS IBA,IMP IBA,IBA,ISS IBA,ISS,ISS IBA,IMP ISS,ISS,IMP,IMP,IBA,IDA,ISS,IMP ISS IBA,IBA,IDA,IMP ISS NAS…	CFAP58,DNAAF1,CFAP161,TMEM231,RSPH9,LIMK2,DZIP1,DRC7,RSPH4A,CCDC113,SPAG6,EFCAB1,ZMYND10,CFAP70,SPEF1,DNAH7,DRC1,TEKT1,CFAP43,SPAG17,FOXJ1,DNAH2,CCDC65,CFAP65,SPACA9,CFAP47,TTC26,TEKT2,DNAI1,RSPH1,IQUB,DNAI2,CFAP69,LRGUK,CFAP74,BBOF1,DNAJB13,HYDIN,CFAP100,LRRC43,DNAAF3,B9D1,RP1,CFAP54,CFAP157,DNAH5,TEKT4,CFAP221,CFAP46,TEKT3,MAPK15,CFAP73,FHDC1,CCNO,CCDC96,DNAH17,RFX3,SPEF2,RPGRIP1L,UBXN10,IFT81,…
Pn1	1.99496e-10	913	1398	158	0.113019	0.173056	GO:0030030	GO:BP	cell projection organization	15002	6969	IMP ISS,IDA IBA,IDA ISS IBA,IMP IBA,IBA,IBA,ISS IBA,IMP ISS IBA,IBA,ISS,IMP,IMP,IDA IMP ISS IBA TAS,IMP,IMP IBA,ISS,ISS IBA,ISS,IMP ISS IBA,IBA,IBA,IMP IBA,IBA,ISS IBA,ISS IBA,IBA,ISS,ISS,IMP ISS IBA,ISS IBA,IMP ISS,IMP,ISS,IDA,IBA,IMP IBA,IBA,ISS,IMP ISS IBA,ISS IBA,IMP IBA,ISS,IMP ISS,ISS,IMP,IMP IBA,ISS IBA,IDA,IMP IBA TAS,IMP IBA,IMP IGI,IMP ISS IBA NAS,IBA,IBA,IMP IBA,IMP IBA,IBA,IMP IBA,IBA…	CFAP58,CDC42EP5,SEMA3F,DNAAF1,CFAP161,OMG,TMEM231,RSPH9,NFASC,CX3CL1,GRM7,LIMK2,SEMA3A,PFN2,DZIP1,DRC7,CFAP126,APOD,RSPH4A,EFHC2,ADGRF1,CCDC113,SPAG6,PIFO,EFNB3,STMND1,EFCAB1,MARK1,ZMYND10,CFAP70,SPEF1,DNAH7,NGEF,TTC29,LCA5L,DRC1,TEKT1,NTN1,CFAP43,SPAG17,MAP6,SCN1B,FOXJ1,PTN,DNAH2,CCDC65,CFAP65,SPACA9,MAP1B,CFAP47,KIAA0319,TTC26,TEKT2,SLITRK6,DNAI1,RSPH1,IQUB,DNAI2,TTC21A,TUB,CFAP69,TNC,LRGUK,NRX…
Pn1	2.20001e-10	851	1398	150	0.107296	0.176263	GO:0009888	GO:BP	tissue development	15002	3806	IDA,TAS,IDA,ISS IBA,ISS,IBA,NAS,IMP,IBA TAS,IEP TAS,IDA IGI,IMP,IDA TAS,IMP ISS,IMP,ISS,ISS IBA,IMP IBA,IDA ISS,IBA,IDA,IMP,ISS IBA,IDA IMP,ISS IBA,IBA TAS,IDA ISS TAS,TAS,TAS,ISS,IDA,ISS IBA,ISS,IMP,IDA,ISS,IMP,ISS,IMP IBA,ISS,ISS,IDA IEP ISS NAS,IMP ISS,ISS,IMP,ISS,ISS IBA,IDA,IEP,IMP,IEP,ISO,ISS TAS,IDA IMP ISS IBA,IBA,IBA,IMP,ISS,ISS,IBA,IBA,IDA,NAS,IDA IMP ISS,IBA TAS,ISS,IEP ISS,ISS,ISS,IMP…	UPK1B,GJB5,IL1B,SEMA3F,HES1,KRT23,SPRR3,DNAAF1,KRT14,LAMB3,EDN1,SERPINB3,SPRR1B,BMPR1B,PROM1,SLC44A4,SEMA3A,ZNF750,TFAP2A,TJP3,LIF,APCDD1,KRT17,HMGA2,SIX1,KRT5,DSP,CCN2,EYA2,SOX15,MARK1,DEUP1,BASP1,NR2F2,SOX2,SPEF1,TPPP3,IRF6,POF1B,AKAP6,SIX4,FOXJ1,FOXC1,PTN,FOXA1,RASIP1,KRT6A,MAP1B,GSTA1,STRA6,ITGB4,TNC,FGFR3,SOX9,KRT13,NRARP,DDR1,SIX2,TACSTD2,WHRN,NPHP1,CCDC78,RHCG,VEGFA,KRT6B,RBM24,WNT7B,CLDN3…
Pn1	1.13083e-09	899	1398	154	0.110157	0.171301	GO:0120036	GO:BP	plasma membrane bounded cell projection organization	15002	20388	IMP ISS,IDA IBA,IDA ISS IBA,IMP IBA,IBA,IBA,ISS IBA,IMP ISS IBA,IBA,ISS,IMP,IMP,IDA IMP ISS IBA TAS,IMP,IMP IBA,ISS,ISS IBA,ISS,IMP ISS IBA,IBA,IBA,IMP IBA,IBA,ISS IBA,IBA,ISS,ISS,IMP ISS IBA,ISS IBA,IMP ISS,IMP,ISS,IDA,IBA,IMP IBA,IBA,ISS,IMP ISS IBA,ISS IBA,IMP IBA,ISS,IMP ISS,ISS,IMP,IMP IBA,ISS IBA,IDA,IMP IBA TAS,IMP IBA,IMP IGI,IMP ISS IBA NAS,IBA,IBA,IMP IBA,IMP IBA,IBA,IMP IBA,IBA,IDA,IMP…	CFAP58,CDC42EP5,SEMA3F,DNAAF1,CFAP161,OMG,TMEM231,RSPH9,NFASC,CX3CL1,GRM7,LIMK2,SEMA3A,PFN2,DZIP1,DRC7,CFAP126,APOD,RSPH4A,EFHC2,ADGRF1,CCDC113,SPAG6,EFNB3,STMND1,EFCAB1,MARK1,ZMYND10,CFAP70,SPEF1,DNAH7,NGEF,TTC29,LCA5L,DRC1,TEKT1,NTN1,CFAP43,SPAG17,MAP6,SCN1B,FOXJ1,PTN,DNAH2,CCDC65,CFAP65,SPACA9,MAP1B,CFAP47,KIAA0319,TTC26,TEKT2,SLITRK6,DNAI1,RSPH1,IQUB,DNAI2,TTC21A,TUB,CFAP69,TNC,LRGUK,NRXN3,CF…
Pn1	1.22938e-09	3648	1398	459	0.328326	0.125822	TF:M01808_1	TF	Factor: NMYC; motif: CAYCTG; match class: 1	15002	5897	TF,TF,TF,TF,TF,TF,TF,TF,TF,TF,TF,TF,TF,TF,TF,TF,TF,TF,TF,TF,TF,TF,TF,TF,TF,TF,TF,TF,TF,TF,TF,TF,TF,TF,TF,TF,TF,TF,TF,TF,TF,TF,TF,TF,TF,TF,TF,TF,TF,TF,TF,TF,TF,TF,TF,TF,TF,TF,TF,TF,TF,TF,TF,TF,TF,TF,TF,TF,TF,TF,TF,TF,TF,TF,TF,TF,TF,TF,TF,TF,TF,TF,TF,TF,TF,TF,TF,TF,TF,TF,TF,TF,TF,TF,TF,TF,TF,TF,TF,TF,TF,TF,TF,TF,TF,TF,TF,TF,TF,TF,TF,TF,TF,TF,TF,TF,TF,TF,TF,TF,TF,TF,TF,TF,TF,TF,TF,TF,TF,TF,TF,TF,TF,…	LCN2,SERPINB4,IGFBP3,DUOX2,MUC2,PLAT,SLC51A,CFAP58,DUOXA2,DSG3,GJB5,CLDN10,FAM83F,F3,IL1B,SEMA3F,RHBDL2,FAM3D,HES1,EGR3,KRT23,ATP6V0A4,DSC3,SPRR3,BAALC,ABCA13,MUC4,KLK10,SERPINB13,CCDC184,PIGR,ROPN1L,OMG,GBP6,BPIFA1,TMEM231,SLC9A4,SPDEF,EDN1,S100P,PITX1,MAPK8IP1,SERPINB3,CX3CL1,SPRR1B,PROM1,FAM83A,TRIM29,LIMK2,PRKAA2,FGFBP1,RNF152,NUP62CL,PRR7,DZIP1,RASSF10,DRC7,GPX2,ABHD12B,TJP3,TEX26,LIF,OSM,PA…
Pn1	1.39437e-09	1414	1398	216	0.154506	0.152758	TF:M10049	TF	Factor: rfx5; motif: NNCNNCNGTTGCYRGGNARA	15002	7258	TF,TF,TF,TF,TF,TF,TF,TF,TF,TF,TF,TF,TF,TF,TF,TF,TF,TF,TF,TF,TF,TF,TF,TF,TF,TF,TF,TF,TF,TF,TF,TF,TF,TF,TF,TF,TF,TF,TF,TF,TF,TF,TF,TF,TF,TF,TF,TF,TF,TF,TF,TF,TF,TF,TF,TF,TF,TF,TF,TF,TF,TF,TF,TF,TF,TF,TF,TF,TF,TF,TF,TF,TF,TF,TF,TF,TF,TF,TF,TF,TF,TF,TF,TF,TF,TF,TF,TF,TF,TF,TF,TF,TF,TF,TF,TF,TF,TF,TF,TF,TF,TF,TF,TF,TF,TF,TF,TF,TF,TF,TF,TF,TF,TF,TF,TF,TF,TF,TF,TF,TF,TF,TF,TF,TF,TF,TF,TF,TF,TF,TF,TF,TF,…	CFAP58,DNAAF1,SERPINB13,RHOV,TSPAN19,TMEM231,SLC9A4,CP,CCDC160,RSPH9,DLEC1,ATP2C2,BMPR1B,TSPAN6,LYPD3,LIMK2,SLC44A4,TUSC3,NUP62CL,PGAP4,GPX2,CFAP126,PCP4L1,NME5,RSPH4A,TRIM31,STEAP1,LRRC73,DNAH10,AK7,DYNLRB2,RGS22,RIBC1,CCDC60,PPIL6,IQCD,ZNF474,DEUP1,NR2F2,LRRC46,NEK10,RAB36,EFCAB10,DNAH7,DYDC2,DNAH9,C4orf19,FAM166C,AKAP6,LRRC10B,OSCP1,DRC1,TEKT1,ENKUR,FAM229B,SPAG17,MAP6,FOXJ1,PLEKHS1,MAPK10,DNA…
Pn1	6.36361e-09	35	1398	21	0.0150215	0.6	GO:0044458	GO:BP	motile cilium assembly	15002	11570	IMP ISS,IMP,IBA,IMP,ISS,IBA,IMP ISS IBA,IMP ISS IBA,ISS,ISS IBA,IMP,IMP,ISS,IMP IBA,ISS IBA,IBA,IMP ISS IBA,ISS,IMP,IMP,ISS IBA	CFAP58,DNAAF1,RSPH9,DZIP1,DRC7,SPAG6,ZMYND10,CFAP43,SPAG17,CFAP65,CFAP47,CFAP69,BBOF1,DNAAF3,CFAP157,CFAP221,SPEF2,IFT81,CFAP44,CCDC40,IQCG
Pn1	9.1582e-09	54	1398	26	0.018598	0.481481	GO:0030317	GO:BP	flagellated sperm motility	15002	7083	IMP ISS,ISS,IMP,ISS IBA,IBA,ISS,IMP,IMP ISS IBA,ISS IBA,IMP,IMP,IMP,IMP ISS IBA,IMP,IMP,ISS IBA,ISS IBA,IMP,ISS,ISS,ISS,IMP ISS IBA,ISS,IMP,IMP,ISS IBA	CFAP58,ROPN1L,DZIP1,DRC7,SPAG6,EFCAB1,DNAH11,CFAP43,CFAP65,CFAP47,DNAI1,TTC21A,CFAP69,CFAP52,CFAP45,CATSPERD,CFAP157,DNAH5,TCTE1,TEKT3,KIF9,SPEF2,IFT81,CFAP44,CCDC40,IQCG
Pn1	9.1582e-09	54	1398	26	0.018598	0.481481	GO:0097722	GO:BP	sperm motility	15002	19638	IMP ISS,ISS,IMP,ISS IBA,IBA,ISS,IMP,IMP ISS IBA,ISS IBA,IMP,IMP,IMP,IMP ISS IBA,IMP,IMP,ISS IBA,ISS IBA,IMP,ISS,ISS,ISS,IMP ISS IBA,ISS,IMP,IMP,ISS IBA	CFAP58,ROPN1L,DZIP1,DRC7,SPAG6,EFCAB1,DNAH11,CFAP43,CFAP65,CFAP47,DNAI1,TTC21A,CFAP69,CFAP52,CFAP45,CATSPERD,CFAP157,DNAH5,TCTE1,TEKT3,KIF9,SPEF2,IFT81,CFAP44,CCDC40,IQCG
Pn1	1.09299e-08	449	1398	92	0.0658083	0.2049	GO:0030031	GO:BP	cell projection assembly	15002	6970	IMP ISS,IDA IBA,IMP IBA,IBA,ISS IBA,IMP ISS IBA,IMP,IMP,IMP IBA,ISS,IMP ISS IBA,IMP IBA,IBA,ISS,IMP ISS IBA,ISS IBA,IMP ISS,IMP,IMP IBA,IBA,ISS,IMP ISS IBA,ISS IBA,IMP ISS,IMP,IMP IBA,ISS IBA,IDA,IMP IBA,IMP ISS IBA NAS,IBA,IMP IBA,IMP IBA,IBA,IMP IBA,IMP,ISS,ISS,ISS,IMP,IBA,ISS,ISS,IBA,IMP IBA,ISS IBA,ISS IBA,ISS IBA,ISS IBA,IMP IBA,IBA,IBA,ISS IBA,ISS,ISS IBA,IMP ISS,IMP,ISS,IMP,IMP,IBA,IDA,ISS…	CFAP58,CDC42EP5,DNAAF1,CFAP161,TMEM231,RSPH9,LIMK2,PFN2,DZIP1,DRC7,RSPH4A,CCDC113,SPAG6,EFCAB1,ZMYND10,CFAP70,SPEF1,DNAH7,DRC1,TEKT1,NTN1,CFAP43,SPAG17,FOXJ1,DNAH2,CCDC65,CFAP65,SPACA9,CFAP47,TTC26,TEKT2,DNAI1,RSPH1,IQUB,DNAI2,CFAP69,LRGUK,CFAP74,BBOF1,DNAJB13,HYDIN,CFAP100,TACSTD2,LRRC43,DNAAF3,B9D1,RP1,CFAP54,CFAP157,DNAH5,TEKT4,MTSS2,CFAP221,CFAP46,TEKT3,MAPK15,EPHA2,CFAP73,FHDC1,CCNO,CCDC96,D…
Pn1	1.25158e-08	2719	1398	357	0.255365	0.131298	TF:M04627	TF	Factor: Rfx1; motif: GTTGCYNNGGARMS	15002	7202	TF,TF,TF,TF,TF,TF,TF,TF,TF,TF,TF,TF,TF,TF,TF,TF,TF,TF,TF,TF,TF,TF,TF,TF,TF,TF,TF,TF,TF,TF,TF,TF,TF,TF,TF,TF,TF,TF,TF,TF,TF,TF,TF,TF,TF,TF,TF,TF,TF,TF,TF,TF,TF,TF,TF,TF,TF,TF,TF,TF,TF,TF,TF,TF,TF,TF,TF,TF,TF,TF,TF,TF,TF,TF,TF,TF,TF,TF,TF,TF,TF,TF,TF,TF,TF,TF,TF,TF,TF,TF,TF,TF,TF,TF,TF,TF,TF,TF,TF,TF,TF,TF,TF,TF,TF,TF,TF,TF,TF,TF,TF,TF,TF,TF,TF,TF,TF,TF,TF,TF,TF,TF,TF,TF,TF,TF,TF,TF,TF,TF,TF,TF,TF,…	CXCL6,CFAP58,LY6D,F3,GJB4,SPRR3,DNAAF1,SLC26A4,SERPINB13,PIGR,TSPAN19,TMEM231,SLC9A4,TMEM40,CCDC160,RSPH9,DLEC1,CX3CL1,ATP2C2,BMPR1B,LYPD3,LIMK2,SLC44A4,TUSC3,NUP62CL,FAT2,RASSF10,PGAP4,IL23A,GPX2,CFAP126,LIF,APCDD1,DNER,PCP4L1,NME5,LRRC49,CAPSL,RSPH4A,HMGA2,DMRTA2,SIX1,CCDC81,CYP1A1,CCDC113,SPAG6,PIFO,EFCAB1,LRRC73,DNAH10,KCNK1,AK7,SOX15,RGS22,CFAP57,RIBC1,CCDC60,PPIL6,CEACAM5,IQCD,DEUP1,SPATA17…
Pn1	1.56418e-08	47	1398	22	0.0157368	0.468085	REAC:R-HSA-6805567	REAC	Keratinization	15002	1235	REAC,REAC,REAC,REAC,REAC,REAC,REAC,REAC,REAC,REAC,REAC,REAC,REAC,REAC,REAC,REAC,REAC,REAC,REAC,REAC,REAC,REAC	SPRR2A,DSG3,KRT23,DSC3,SPRR3,KRT14,SPRR1B,PKP1,KRT17,KRT5,DSP,KRT6A,KRT13,KRT6B,PERP,KRT16,KRT15,KRT4,LIPN,KRT79,TGM1,PI3
Pn1	1.56418e-08	47	1398	22	0.0157368	0.468085	REAC:R-HSA-6809371	REAC	Formation of the cornified envelope	15002	926	REAC,REAC,REAC,REAC,REAC,REAC,REAC,REAC,REAC,REAC,REAC,REAC,REAC,REAC,REAC,REAC,REAC,REAC,REAC,REAC,REAC,REAC	SPRR2A,DSG3,KRT23,DSC3,SPRR3,KRT14,SPRR1B,PKP1,KRT17,KRT5,DSP,KRT6A,KRT13,KRT6B,PERP,KRT16,KRT15,KRT4,LIPN,KRT79,TGM1,PI3
Pn1	1.70002e-08	438	1398	90	0.0643777	0.205479	GO:0120031	GO:BP	plasma membrane bounded cell projection assembly	15002	20383	IMP ISS,IDA IBA,IMP IBA,IBA,ISS IBA,IMP ISS IBA,IMP,IMP,IMP IBA,ISS,IMP ISS IBA,IMP IBA,IBA,ISS,IMP ISS IBA,ISS IBA,IMP ISS,IMP,IMP IBA,IBA,ISS,IMP ISS IBA,ISS IBA,IMP ISS,IMP,IMP IBA,ISS IBA,IDA,IMP IBA,IMP ISS IBA NAS,IBA,IMP IBA,IMP IBA,IBA,IMP IBA,IMP,ISS,ISS,ISS,IMP,IBA,ISS,ISS,IBA,IMP IBA,ISS IBA,ISS IBA,ISS IBA,ISS IBA,IMP IBA,IBA,ISS IBA,ISS,ISS IBA,IMP ISS,IMP,ISS,IMP,IMP,IBA,IDA,ISS,IMP…	CFAP58,CDC42EP5,DNAAF1,CFAP161,TMEM231,RSPH9,LIMK2,PFN2,DZIP1,DRC7,RSPH4A,CCDC113,SPAG6,EFCAB1,ZMYND10,CFAP70,SPEF1,DNAH7,DRC1,TEKT1,NTN1,CFAP43,SPAG17,FOXJ1,DNAH2,CCDC65,CFAP65,SPACA9,CFAP47,TTC26,TEKT2,DNAI1,RSPH1,IQUB,DNAI2,CFAP69,LRGUK,CFAP74,BBOF1,DNAJB13,HYDIN,CFAP100,TACSTD2,LRRC43,DNAAF3,B9D1,RP1,CFAP54,CFAP157,DNAH5,TEKT4,CFAP221,CFAP46,TEKT3,MAPK15,EPHA2,CFAP73,FHDC1,CCNO,CCDC96,DNAH17,…
Pn1	1.74613e-08	474	1398	95	0.0679542	0.200422	GO:0060429	GO:BP	epithelium development	15002	15361	IDA,IDA,ISS,IBA,NAS,IMP,IBA,IDA,IMP,ISS,ISS,IBA,IDA,IMP,ISS IBA,ISS,IBA,IDA,ISS IBA,ISS,IMP,ISS,ISS,IMP IBA,ISS,IDA IEP ISS NAS,IMP ISS,ISS,ISS IBA,IDA,IEP,IMP,ISO,ISS IBA,IBA,IBA,IMP,ISS,ISS,IBA,IBA,IDA,NAS,IDA IMP ISS,IBA,IEP ISS,ISS,IMP ISS,ISS IBA,ISS,IBA,IMP,NAS,IDA,ISS,IEP,ISS,IDA IMP ISS IBA,IBA,ISS IBA,IEP,ISS,IDA IEP,TAS,IBA,ISS,IMP,ISS,IGI,IDA IMP,IMP,ISS IBA,IMP,ISS,IDA,IMP ISS,IMP,ISS…	UPK1B,IL1B,HES1,KRT23,SPRR3,DNAAF1,KRT14,SPRR1B,PROM1,SLC44A4,TFAP2A,TJP3,LIF,APCDD1,KRT17,SIX1,KRT5,DSP,DEUP1,BASP1,NR2F2,SPEF1,IRF6,POF1B,SIX4,FOXJ1,FOXC1,RASIP1,KRT6A,MAP1B,GSTA1,STRA6,TNC,SOX9,KRT13,NRARP,DDR1,SIX2,TACSTD2,WHRN,NPHP1,CCDC78,RHCG,VEGFA,KRT6B,WNT7B,CLDN3,EPHA2,KRT16,KDM6B,MAFF,CCNO,PRICKLE2,TNF,RFX3,GSTA2,FSTL1,GRHL2,KRT15,KRT4,EHF,MFSD2A,WNT4,LIPN,KRT79,SULF1,ZFP36,PLS1,ICAM1,…
Pn1	2.08632e-08	1687	1398	243	0.17382	0.144043	TF:M09832	TF	Factor: RFX1; motif: NGTTGCCATGG	15002	7196	TF,TF,TF,TF,TF,TF,TF,TF,TF,TF,TF,TF,TF,TF,TF,TF,TF,TF,TF,TF,TF,TF,TF,TF,TF,TF,TF,TF,TF,TF,TF,TF,TF,TF,TF,TF,TF,TF,TF,TF,TF,TF,TF,TF,TF,TF,TF,TF,TF,TF,TF,TF,TF,TF,TF,TF,TF,TF,TF,TF,TF,TF,TF,TF,TF,TF,TF,TF,TF,TF,TF,TF,TF,TF,TF,TF,TF,TF,TF,TF,TF,TF,TF,TF,TF,TF,TF,TF,TF,TF,TF,TF,TF,TF,TF,TF,TF,TF,TF,TF,TF,TF,TF,TF,TF,TF,TF,TF,TF,TF,TF,TF,TF,TF,TF,TF,TF,TF,TF,TF,TF,TF,TF,TF,TF,TF,TF,TF,TF,TF,TF,TF,TF,…	LY6D,PTGS2,F3,HES1,DNAAF1,CCDC184,TSPAN19,TMEM231,RSPH9,DLEC1,CX3CL1,ATP2C2,BMPR1B,LYPD3,SEMA3A,NUP62CL,DRC7,PGAP4,TEX26,APCDD1,DNER,LRRC49,CAPSL,RSPH4A,SIX1,CCDC81,CCDC113,SPAG6,PIFO,EFCAB1,LRRC73,DNAH10,RSPH10B,AK7,DCDC1,CFAP300,MUC5B,SOX15,BCO2,KLF5,RGS22,RIBC1,ZMYND10,PPIL6,IQCD,DEUP1,SPATA17,NR2F2,NEK10,RAB36,SPEF1,DNALI1,SNTN,NGEF,LCA5L,AKAP6,LRRC10B,DRC1,TEKT1,CCDC74B,ENKUR,CFAP43,PLPPR3,T…
Pn1	2.276e-08	2853	1398	370	0.264664	0.129688	TF:M11961	TF	Factor: rfx1; motif: NGTTRCCATGGYAACN	15002	7198	TF,TF,TF,TF,TF,TF,TF,TF,TF,TF,TF,TF,TF,TF,TF,TF,TF,TF,TF,TF,TF,TF,TF,TF,TF,TF,TF,TF,TF,TF,TF,TF,TF,TF,TF,TF,TF,TF,TF,TF,TF,TF,TF,TF,TF,TF,TF,TF,TF,TF,TF,TF,TF,TF,TF,TF,TF,TF,TF,TF,TF,TF,TF,TF,TF,TF,TF,TF,TF,TF,TF,TF,TF,TF,TF,TF,TF,TF,TF,TF,TF,TF,TF,TF,TF,TF,TF,TF,TF,TF,TF,TF,TF,TF,TF,TF,TF,TF,TF,TF,TF,TF,TF,TF,TF,TF,TF,TF,TF,TF,TF,TF,TF,TF,TF,TF,TF,TF,TF,TF,TF,TF,TF,TF,TF,TF,TF,TF,TF,TF,TF,TF,TF,…	FUT6,DSG3,FAM83F,CXCL1,F3,RHBDL2,HES1,SGPP2,SLPI,DNAAF1,ALDH1A3,KRT14,PTGES,CFAP161,PRSS22,CCDC184,ROPN1L,PLPP2,GBP6,RHOV,TSPAN19,TMEM231,MEIS1,SPDEF,MRAP2,RSPH9,DLEC1,CX3CL1,ATP2C2,SLC44A4,SEMA3A,PFN2,NUP62CL,FAT2,DRC7,TEX26,CCDC146,KRT17,OSM,CHL1,DNER,SLC13A3,LRRC49,AKAP14,DMRTA2,EFHC2,SIX1,CCDC81,ADGRF1,ANKUB1,CCDC113,PIFO,FAM81B,EFCAB1,LRRC73,DCDC1,LMNTD1,CFAP300,MUC5B,BCO2,KLF5,ESRRG,RGS22,D…
Pn1	3.55437e-08	292	1398	68	0.0486409	0.232877	GO:0030855	GO:BP	epithelial cell differentiation	15002	7255	IDA,IDA,IBA,NAS,IBA,IDA,IMP,ISS,IBA,IDA,IBA,ISS,IBA,IDA,ISS IBA,ISS,IMP,ISS,IMP IBA,IDA IEP,IMP,IBA,IDA,IEP,ISS,IBA,ISS,IBA,IDA,NAS,IDA ISS,IBA,ISS,ISS,IMP ISS,ISS IBA,ISS,IBA,IMP,IDA,ISS,IEP,ISS,IDA IMP ISS,IBA,ISS IBA,IEP,TAS,IBA,IMP,ISS,IGI,IMP,IDA,ISS,ISS,ISS,ISS IBA,IMP NAS,IMP,NAS,ISS,IBA,ISS,IMP,ISS,IDA,ISS	UPK1B,IL1B,KRT23,SPRR3,KRT14,SPRR1B,PROM1,SLC44A4,TJP3,LIF,KRT17,SIX1,KRT5,DSP,DEUP1,BASP1,NR2F2,IRF6,POF1B,FOXJ1,FOXC1,KRT6A,MAP1B,GSTA1,SOX9,KRT13,SIX2,WHRN,CCDC78,RHCG,VEGFA,KRT6B,WNT7B,CLDN3,EPHA2,KRT16,KDM6B,MAFF,CCNO,TNF,RFX3,GSTA2,FSTL1,GRHL2,KRT15,KRT4,EHF,LIPN,KRT79,ZFP36,PLS1,ICAM1,EXPH5,TGM1,PDPN,PODXL,TBX1,PTPRO,CD24,TP73,DHRS9,NFIB,KDR,ERBB4,MARVELD2,DLL1,MET,KDF1
Pn1	3.7442e-08	2806	1398	364	0.260372	0.129722	GO:0048856	GO:BP	anatomical structure development	15002	13752	IDA,IBA NAS,IBA,ISS,IDA,IMP ISS,TAS,IBA,ISS,TAS,IDA,IDA IBA,IEP,IDA IGI ISS IBA TAS,IDA ISS IBA,IMP ISS IBA TAS,IDA TAS,ISS,IBA,NAS,IMP IC,ISS,ISS,IBA TAS,ISS,IBA,ISS IBA,IEP TAS,IDA IMP IGI,ISS IBA,IBA TAS,IMP,IDA IMP ISS TAS,IMP,IDA TAS,IMP ISS IBA,IMP ISS IBA,IBA,IBA,IBA TAS,IDA,ISS,IDA IMP ISS IBA TAS,IBA,IMP IEP,ISS,ISS,IMP IBA,IDA IMP IEP ISS IBA,IMP,IDA IEP TAS,IDA ISS IBA,IBA,IDA TAS,IMP,…	IGFBP3,CSF3,FUT6,DUOX2,UPK1B,CFAP58,GJB5,LY6D,PTGS2,CXCL1,F3,CDC42EP5,AQP5,IL1B,SEMA3F,HES1,EGR3,LOX,KRT23,SPRR3,DNAAF1,ALDH1A3,AGR2,KRT14,ROPN1L,OMG,MEIS1,LAMB3,EDN1,NFASC,PITX1,SERPINB3,CX3CL1,GRM7,SPRR1B,BMPR1B,PROM1,PAX9,HNF4G,EYA4,FGFBP1,SLC44A4,SEMA3A,HES4,DZIP1,RASSF10,DRC7,ZNF750,TFAP2A,RARB,CXCL8,IL23A,TJP3,LIF,APCDD1,KRT17,OSM,SOX21,DNER,NME5,APOD,HMGA2,DMRTA2,EFHC2,SIX1,KRT5,ADGRF1,DSP…
Pn1	4.04842e-08	2038	1398	281	0.201001	0.13788	TF:M11976	TF	Factor: RFX7; motif: CGTTGCYAY	15002	7270	TF,TF,TF,TF,TF,TF,TF,TF,TF,TF,TF,TF,TF,TF,TF,TF,TF,TF,TF,TF,TF,TF,TF,TF,TF,TF,TF,TF,TF,TF,TF,TF,TF,TF,TF,TF,TF,TF,TF,TF,TF,TF,TF,TF,TF,TF,TF,TF,TF,TF,TF,TF,TF,TF,TF,TF,TF,TF,TF,TF,TF,TF,TF,TF,TF,TF,TF,TF,TF,TF,TF,TF,TF,TF,TF,TF,TF,TF,TF,TF,TF,TF,TF,TF,TF,TF,TF,TF,TF,TF,TF,TF,TF,TF,TF,TF,TF,TF,TF,TF,TF,TF,TF,TF,TF,TF,TF,TF,TF,TF,TF,TF,TF,TF,TF,TF,TF,TF,TF,TF,TF,TF,TF,TF,TF,TF,TF,TF,TF,TF,TF,TF,TF,…	IGFBP3,FUT6,CFAP58,AGR2,PRSS22,CCDC184,MAP1LC3A,TMEM231,CCDC160,RSPH9,DLEC1,BMPR1B,PROM1,FAM83A,TUSC3,RNF152,PFN2,NUP62CL,FAT2,PGAP4,TFAP2A,NME5,LRRC49,APOD,RSPH4A,CCDC81,ANKUB1,PIFO,STMND1,LRRC73,DNAH10,AK7,DCDC1,LMNTD1,DYNLRB2,RGS22,CFAP57,RIBC1,CCDC60,IQCD,NR2F2,CFAP70,GAS2L2,LRRC46,NEK10,RAB36,EFCAB10,DNALI1,DNAH7,DYDC2,NGEF,NOS2,PACRG,DNAH9,FAM166C,LCA5L,AKAP6,DRC1,TEKT1,AGBL2,SIX4,TMEM232,M…
Pn1	6.19868e-08	2797	1398	362	0.258941	0.129424	TF:M11961_1	TF	Factor: rfx1; motif: NGTTRCCATGGYAACN; match class: 1	15002	7199	TF,TF,TF,TF,TF,TF,TF,TF,TF,TF,TF,TF,TF,TF,TF,TF,TF,TF,TF,TF,TF,TF,TF,TF,TF,TF,TF,TF,TF,TF,TF,TF,TF,TF,TF,TF,TF,TF,TF,TF,TF,TF,TF,TF,TF,TF,TF,TF,TF,TF,TF,TF,TF,TF,TF,TF,TF,TF,TF,TF,TF,TF,TF,TF,TF,TF,TF,TF,TF,TF,TF,TF,TF,TF,TF,TF,TF,TF,TF,TF,TF,TF,TF,TF,TF,TF,TF,TF,TF,TF,TF,TF,TF,TF,TF,TF,TF,TF,TF,TF,TF,TF,TF,TF,TF,TF,TF,TF,TF,TF,TF,TF,TF,TF,TF,TF,TF,TF,TF,TF,TF,TF,TF,TF,TF,TF,TF,TF,TF,TF,TF,TF,TF,…	FUT6,DSG3,FAM83F,CXCL1,F3,RHBDL2,HES1,SGPP2,DNAAF1,ALDH1A3,KRT14,PTGES,CFAP161,PRSS22,CCDC184,ROPN1L,PLPP2,GBP6,RHOV,TSPAN19,TMEM231,MEIS1,SPDEF,MRAP2,RSPH9,DLEC1,ATP2C2,SLC44A4,SEMA3A,PFN2,NUP62CL,FAT2,DRC7,TEX26,CCDC146,KRT17,OSM,CHL1,DNER,SLC13A3,LRRC49,AKAP14,DMRTA2,EFHC2,SIX1,CCDC81,ADGRF1,ANKUB1,CCDC113,PIFO,FAM81B,EFCAB1,LRRC73,DCDC1,LMNTD1,CFAP300,MUC5B,BCO2,KLF5,ESRRG,RGS22,DAW1,CFAP57,Z…
Pn1	7.36945e-08	378	1398	80	0.0572246	0.21164	TF:M07410	TF	Factor: RFX2; motif: GTYNCCATGGCAACNGNNN	15002	7206	TF,TF,TF,TF,TF,TF,TF,TF,TF,TF,TF,TF,TF,TF,TF,TF,TF,TF,TF,TF,TF,TF,TF,TF,TF,TF,TF,TF,TF,TF,TF,TF,TF,TF,TF,TF,TF,TF,TF,TF,TF,TF,TF,TF,TF,TF,TF,TF,TF,TF,TF,TF,TF,TF,TF,TF,TF,TF,TF,TF,TF,TF,TF,TF,TF,TF,TF,TF,TF,TF,TF,TF,TF,TF,TF,TF,TF,TF,TF,TF	CCDC184,TSPAN19,TMEM231,RSPH9,DLEC1,CX3CL1,NUP62CL,DNER,LRRC49,PIFO,EFCAB1,LRRC73,CFAP300,PPIL6,DEUP1,SPATA17,NR2F2,RAB36,DNALI1,NGEF,AKAP6,LRRC10B,DRC1,TEKT1,CCDC74B,ENKUR,MAP6,DNAH2,CYSTM1,CCDC74A,DNAH12,FNDC11,C7orf57,NME9,ADORA2A,EFCAB12,CFAP45,STK33,HYDIN,CFAP61,CFAP100,NPHP1,PRR29,CCDC157,FLACC1,MAPK15,EML1,MORN1,KIF9,SLC25A27,GPR162,LRRIQ1,TXLNB,ANKRD45,EHD1,SPATA6L,CATIP,WDR54,EFCAB7,LRRC…
Pn1	1.06005e-07	685	1398	121	0.0865522	0.176642	GO:0003008	GO:BP	system process	15002	1473	IMP,ISS,IDA,IEP,ISS NAS,IMP,TAS,IMP,ISS,IDA,IDA IGI IBA TAS,IMP,TAS,IMP,IMP,IBA,NAS,IMP,IBA,IGI ISS TAS NAS,ISS,IMP,IBA,ISS,NAS,IMP ISS IBA,NAS,ISS,IDA,IMP,IBA,IBA,IMP,IGI,ISS,TAS,IBA TAS,IDA IBA,IDA,IDA TAS,TAS,IMP ISS IBA,TAS,IDA IBA,IMP,IBA,IDA IMP,IMP ISS IBA,IPI,IMP,IDA,ISS,NAS,NAS,TAS,TAS,ISS,IMP,TAS,IBA,IDA IC,NAS,TAS,IMP,ISS,IGI,IDA,IMP ISS NAS,ISS,ISS,ISS,ISS,IDA NAS IC,ISS,IDA,ISS IBA,I…	MUC13,PTGS2,C2CD4B,AQP5,IL1B,ATP6V0A4,SLC26A4,MUC4,PTGES,PIGR,EDN1,GRM7,EYA4,TUSC3,TFAP2A,TJP3,SLC13A3,DSP,GABRP,SLC5A1,PTPRZ1,NEK10,NOS2,AKAP6,SLC2A10,SCN1B,SLC6A20,PTN,C1QTNF1,STRA6,DLGAP1,TFF3,ST3GAL4,NRXN3,SOX9,ADORA2A,OXTR,TNNT3,PIP,PROK2,TACSTD2,WHRN,RP1,CEL,CCDC78,CHRNA10,VEGFA,ADGRV1,INHBB,KLF2,CCL3,ZC3H12A,SLCO2B1,SLC7A2,EYA1,TNF,FGF13,CRYM,GJB6,GABRE,ECE1,SLC6A9,PLCE1,MYLK3,HPN,SLC2A3,A…
Pn1	2.21882e-07	2159	1398	291	0.208155	0.134785	TF:M11962	TF	Factor: rfx1; motif: NGTTRCCATGGYAACN	15002	7200	TF,TF,TF,TF,TF,TF,TF,TF,TF,TF,TF,TF,TF,TF,TF,TF,TF,TF,TF,TF,TF,TF,TF,TF,TF,TF,TF,TF,TF,TF,TF,TF,TF,TF,TF,TF,TF,TF,TF,TF,TF,TF,TF,TF,TF,TF,TF,TF,TF,TF,TF,TF,TF,TF,TF,TF,TF,TF,TF,TF,TF,TF,TF,TF,TF,TF,TF,TF,TF,TF,TF,TF,TF,TF,TF,TF,TF,TF,TF,TF,TF,TF,TF,TF,TF,TF,TF,TF,TF,TF,TF,TF,TF,TF,TF,TF,TF,TF,TF,TF,TF,TF,TF,TF,TF,TF,TF,TF,TF,TF,TF,TF,TF,TF,TF,TF,TF,TF,TF,TF,TF,TF,TF,TF,TF,TF,TF,TF,TF,TF,TF,TF,TF,…	FUT6,DSG3,FAM83F,CXCL1,F3,RHBDL2,HES1,ALDH1A3,PTGES,CFAP161,CCDC184,ROPN1L,PLPP2,GBP6,TSPAN19,TMEM231,MEIS1,RSPH9,DLEC1,ATP2C2,SEMA3A,PFN2,NUP62CL,FAT2,DRC7,TEX26,CCDC146,KRT17,CHL1,LRRC49,EFHC2,KRT5,CCDC81,ADGRF1,ANKUB1,PIFO,FAM81B,EFCAB1,LRRC73,DCDC1,LMNTD1,CFAP300,MUC5B,BCO2,KLF5,ESRRG,RGS22,DAW1,CFAP57,ZMYND10,PPIL6,UPB1,DEUP1,SPATA17,NR2F2,LRRC46,RAB36,SPEF1,DNALI1,DNAH7,TPPP3,IRF6,NGEF,NOS2…
Pn1	2.33676e-07	685	1398	120	0.0858369	0.175182	GO:0007017	GO:BP	microtubule-based process	15002	2668	IMP ISS,IMP IBA IC,ISS IC,IMP ISS IBA,IDA,ISS,IMP,ISS IBA,IBA,IMP ISS IBA,IBA,IBA,ISS,IBA NAS,IMP IBA,ISS IBA,IMP ISS IBA,ISS IBA,IBA,IBA,ISS IBA,IMP IBA,IMP,ISS,IMP IBA,IDA IBA,IDA IMP IBA,IMP IBA,IBA,IMP IBA,IBA,IMP ISS IBA,ISS IBA,IBA,IMP,IMP,ISS,IMP IBA,ISS IBA,IBA,ISS IBA,IDA,IBA,IMP,ISS IBA NAS,IBA,IMP IBA,IMP IBA,IMP IBA,IMP IBA,IDA,IMP ISS IBA,IMP,ISS,ISS,IMP IBA,IMP,IMP,ISS IBA,IBA,ISS,I…	CFAP58,DNAAF1,ROPN1L,RSPH9,LIMK2,PRKAA2,DZIP1,DRC7,NME5,RSPH4A,SPAG6,STMND1,EFCAB1,DYNLRB2,DNAH11,MARK1,ZMYND10,DEUP1,SPATA17,BICDL2,CFAP70,GAS2L2,NEK10,SPEF1,DNAH7,TPPP3,TTC29,DNAH9,LCA5L,DRC1,TEKT1,CFAP43,SPAG17,MAP6,FOXJ1,DNAH2,CFAP53,CCDC65,CFAP65,ANKFN1,TTLL6,SPACA9,MAP1B,CFAP47,TTC26,TEKT2,DNAI1,RSPH1,DNAI2,TTC21A,TUB,CFAP69,CFAP52,LRGUK,CFAP74,EFHC1,DNAJB13,CFAP45,KIF19,HYDIN,CFAP61,CATSPE…
Pn1	3.1933e-07	3088	1398	389	0.278255	0.125972	GO:0032502	GO:BP	developmental process	15002	7976	IDA,IBA NAS,IBA,ISS,IDA,IMP ISS,TAS,IBA,ISS,TAS,IDA,IDA IBA,IEP,IDA IGI ISS IBA TAS,IDA ISS IBA,IMP IEP ISS IBA TAS,IDA TAS,ISS,IBA,NAS,IMP IC,ISS,ISS,IBA TAS,ISS,IBA,ISS IBA,IEP TAS,IDA IMP IGI,ISS IBA,IBA TAS,ISS,IMP,IDA IMP ISS TAS,IMP,IDA TAS,IMP ISS IBA,IMP ISS IBA,IBA,IBA,IBA TAS,IDA,ISS,IDA IMP ISS IBA TAS,IBA,IMP IEP,ISS,ISS,IMP IBA,IDA IMP IEP ISS IBA,IMP IBA,IDA IEP TAS,IDA ISS IBA,IBA,…	IGFBP3,CSF3,FUT6,DUOX2,UPK1B,CFAP58,GJB5,LY6D,PTGS2,CXCL1,F3,CDC42EP5,AQP5,IL1B,SEMA3F,HES1,EGR3,LOX,KRT23,SPRR3,DNAAF1,ALDH1A3,AGR2,KRT14,ROPN1L,OMG,MEIS1,LAMB3,EDN1,NFASC,PITX1,DLEC1,SERPINB3,CX3CL1,GRM7,SPRR1B,BMPR1B,PROM1,PAX9,HNF4G,EYA4,FGFBP1,SLC44A4,SEMA3A,HES4,DZIP1,RASSF10,DRC7,ZNF750,TFAP2A,RARB,CXCL8,IL23A,TJP3,LIF,APCDD1,KRT17,OSM,SOX21,DNER,NME5,APOD,HMGA2,DMRTA2,EFHC2,SIX1,KRT5,ADGR…
Pn1	4.58271e-07	2117	1398	285	0.203863	0.134624	TF:M11962_1	TF	Factor: rfx1; motif: NGTTRCCATGGYAACN; match class: 1	15002	7201	TF,TF,TF,TF,TF,TF,TF,TF,TF,TF,TF,TF,TF,TF,TF,TF,TF,TF,TF,TF,TF,TF,TF,TF,TF,TF,TF,TF,TF,TF,TF,TF,TF,TF,TF,TF,TF,TF,TF,TF,TF,TF,TF,TF,TF,TF,TF,TF,TF,TF,TF,TF,TF,TF,TF,TF,TF,TF,TF,TF,TF,TF,TF,TF,TF,TF,TF,TF,TF,TF,TF,TF,TF,TF,TF,TF,TF,TF,TF,TF,TF,TF,TF,TF,TF,TF,TF,TF,TF,TF,TF,TF,TF,TF,TF,TF,TF,TF,TF,TF,TF,TF,TF,TF,TF,TF,TF,TF,TF,TF,TF,TF,TF,TF,TF,TF,TF,TF,TF,TF,TF,TF,TF,TF,TF,TF,TF,TF,TF,TF,TF,TF,TF,…	FUT6,DSG3,FAM83F,CXCL1,F3,RHBDL2,HES1,ALDH1A3,PTGES,CFAP161,CCDC184,ROPN1L,PLPP2,GBP6,TSPAN19,TMEM231,MEIS1,RSPH9,DLEC1,ATP2C2,SEMA3A,PFN2,NUP62CL,FAT2,DRC7,TEX26,CCDC146,KRT17,CHL1,LRRC49,EFHC2,KRT5,CCDC81,ADGRF1,ANKUB1,PIFO,FAM81B,EFCAB1,LRRC73,DCDC1,LMNTD1,CFAP300,MUC5B,BCO2,KLF5,ESRRG,RGS22,DAW1,CFAP57,ZMYND10,PPIL6,UPB1,DEUP1,SPATA17,NR2F2,LRRC46,RAB36,SPEF1,DNALI1,DNAH7,TPPP3,IRF6,NGEF,NOS2…
Pn1	2.31449e-06	172	1398	42	0.0300429	0.244186	REAC:R-HSA-500792	REAC	GPCR ligand binding	15002	972	REAC,REAC,REAC,REAC,REAC,REAC,REAC,REAC,REAC,REAC,REAC,REAC,REAC,REAC,REAC,REAC,REAC,REAC,REAC,REAC,REAC,REAC,REAC,REAC,REAC,REAC,REAC,REAC,REAC,REAC,REAC,REAC,REAC,REAC,REAC,REAC,REAC,REAC,REAC,REAC,REAC,REAC	CXCL6,CXCL1,EDN1,CX3CL1,GRM7,CXCL8,SAA1,PLPPR3,FFAR2,ADORA2A,OXTR,CCL20,PROK2,HCAR3,CCL4,WNT7B,CCL3,CCL28,ECE1,P2RY1,ADGRE1,CCL3L3,HCAR2,FFAR3,WNT4,BDKRB2,CD55,RAMP1,GNG2,WNT9A,GIPR,NTS,CCRL2,HCAR1,FFAR4,C3,FFAR1,P2RY12,ADORA3,CXCR1,PTGFR,INSL3
Pn1	2.74783e-06	1124	1398	170	0.121602	0.151246	GO:0048513	GO:BP	animal organ development	15002	13448	IEP,IDA,IBA,ISS,TAS,NAS,IMP,ISS,IBA,IDA IGI,IBA,IMP,IDA,IMP ISS,IMP ISS IBA,ISS,IMP ISS IBA,IMP,IMP,IDA IMP IEP ISS,IMP,IEP,IDA,IMP,ISS,ISS,IDA IMP,ISS IBA,IBA,IDA ISS IBA,ISS IBA,ISS TAS,IDA,IBA,HEP ISS,IMP,IEP,ISS,IMP,ISS,ISS,IMP,ISS,IDA IEP ISS NAS,IDA IMP ISS,ISS,IMP,IBA,IMP,IMP,ISS TAS,IDA IMP IEP ISS IBA,TAS,IBA,IMP,IMP ISS IBA,ISS,ISS IBA NAS,ISS,ISS IBA,ISS,IMP,ISS,IBA,ISS,IEP ISS,IMP ISS…	AQP5,IL1B,SEMA3F,HES1,EGR3,SPRR3,DNAAF1,ALDH1A3,MEIS1,EDN1,NFASC,SERPINB3,SPRR1B,BMPR1B,PROM1,SLC44A4,SEMA3A,DZIP1,ZNF750,TFAP2A,RARB,CXCL8,LIF,APCDD1,KRT17,APOD,HMGA2,SIX1,KRT5,DSP,MKX,SOX15,MARK1,MEIS2,BASP1,NR2F2,SOX2,SPEF1,TPPP3,IRF6,AKAP6,SLC2A10,SIX4,FOXJ1,FOXC1,PTN,FOXA1,KRT6A,STRA6,ITGB4,FGFR3,SOX9,OXTR,ADGRL2,EFHC1,SIX2,TACSTD2,WHRN,NPHP1,RP1,VEGFA,SRD5A2,KNDC1,KRT6B,RBM24,WNT7B,ADGRV1,T…
Pn1	3.09693e-06	3655	1398	442	0.316166	0.12093	TF:M00279_1	TF	Factor: MIF-1; motif: NNGTTGCWWGGYAACNGS; match class: 1	15002	5179	TF,TF,TF,TF,TF,TF,TF,TF,TF,TF,TF,TF,TF,TF,TF,TF,TF,TF,TF,TF,TF,TF,TF,TF,TF,TF,TF,TF,TF,TF,TF,TF,TF,TF,TF,TF,TF,TF,TF,TF,TF,TF,TF,TF,TF,TF,TF,TF,TF,TF,TF,TF,TF,TF,TF,TF,TF,TF,TF,TF,TF,TF,TF,TF,TF,TF,TF,TF,TF,TF,TF,TF,TF,TF,TF,TF,TF,TF,TF,TF,TF,TF,TF,TF,TF,TF,TF,TF,TF,TF,TF,TF,TF,TF,TF,TF,TF,TF,TF,TF,TF,TF,TF,TF,TF,TF,TF,TF,TF,TF,TF,TF,TF,TF,TF,TF,TF,TF,TF,TF,TF,TF,TF,TF,TF,TF,TF,TF,TF,TF,TF,TF,TF,…	FUT2,MUC13,IGFBP3,CSF3,DUOX2,CXCL6,CLCA4,SERPINB2,SLC51A,CFAP58,PTGS2,C2CD4B,HES1,DOC2B,SERPINB5,BAALC,SLC26A4,SERPINB13,PIGR,ROPN1L,PLPP2,BPIFA1,CSMD1,TSPAN19,TMEM231,MEIS1,SLC9A4,CP,SPDEF,CCDC160,MRAP2,RSPH9,ATP12A,DLEC1,MAPK8IP1,CX3CL1,ATP2C2,GRM7,SPRR1B,BMPR1B,SH2D3A,MUC5AC,PAX9,LIMK2,GJB2,SLC44A4,TUSC3,FAT2,CHST6,HES4,DZIP1,PGAP4,PLCB4,GPX2,TJP3,TEX26,CFAP126,CCDC146,APCDD1,OSM,NME5,LYPD6B,L…
Pn1	5.51803e-06	276	1398	61	0.0436338	0.221014	GO:0003006	GO:BP	developmental process involved in reproduction	15002	1471	IBA,IMP ISS,ISS,ISS,ISS,IMP IEP,ISS,IMP ISS TAS,IBA,IBA,ISS TAS,TAS,ISS,IMP,IBA,IMP,IMP ISS IBA,ISS,ISS,NAS,ISS,ISS IBA,IMP,IMP,IBA,IMP,IMP,ISS,IDA IMP IEP ISS,TAS,IEP,TAS,IMP,ISS IBA,ISS,ISS,ISS IBA,ISS,IMP,ISS,NAS,IBA,TAS,IMP,IMP ISS IBA,IBA,ISS,IMP IEP,NAS,ISS,IEP,ISS,IEP,TAS,IMP,ISS,ISS,ISS,ISS,TAS,ISS IBA	FUT6,CFAP58,ROPN1L,DLEC1,BMPR1B,DZIP1,DRC7,NME5,DMRTA2,SPAG6,SOX15,WFDC2,BASP1,NR2F2,DMRT2,TPPP3,CFAP43,SPAG17,SIX4,FOXJ1,PTN,CFAP65,CFAP47,STRA6,RSPH1,TTC21A,CFAP69,LRGUK,SOX9,TSGA10,MYCBPAP,REC8,PROK2,CATSPERD,NPHP1,CFAP54,CFAP157,VEGFA,SRD5A2,TNFAIP6,INHBB,CFAP73,SPA17,PNLDC1,SPEF2,BIK,IFT81,WNT4,MAK,SULF1,SLIT2,NKX3-1,TFAP2C,CCNA1,CFAP44,ACE,SLC9A8,RBP4,CFTR,INSL3,IQCG
Pn1	6.30802e-06	6391	1398	708	0.506438	0.110781	TF:M08888	TF	Factor: MAFB; motif: NTCAGCN	15002	4872	TF,TF,TF,TF,TF,TF,TF,TF,TF,TF,TF,TF,TF,TF,TF,TF,TF,TF,TF,TF,TF,TF,TF,TF,TF,TF,TF,TF,TF,TF,TF,TF,TF,TF,TF,TF,TF,TF,TF,TF,TF,TF,TF,TF,TF,TF,TF,TF,TF,TF,TF,TF,TF,TF,TF,TF,TF,TF,TF,TF,TF,TF,TF,TF,TF,TF,TF,TF,TF,TF,TF,TF,TF,TF,TF,TF,TF,TF,TF,TF,TF,TF,TF,TF,TF,TF,TF,TF,TF,TF,TF,TF,TF,TF,TF,TF,TF,TF,TF,TF,TF,TF,TF,TF,TF,TF,TF,TF,TF,TF,TF,TF,TF,TF,TF,TF,TF,TF,TF,TF,TF,TF,TF,TF,TF,TF,TF,TF,TF,TF,TF,TF,TF,…	LCN2,SERPINB4,FUT2,MUC13,IGFBP3,TMPRSS11D,CSF3,FUT6,CXCL6,SPRR2A,CLCA4,MUC2,PLAT,TMPRSS4,SERPINB2,SLC51A,RBKS,GJB5,CLDN10,LY6D,PTGS2,C2CD4B,CXCL1,IL1B,SEMA3F,RHBDL2,HES1,SGPP2,LOX,DOC2B,GJB4,TSPAN1,KRT23,ATP6V0A4,SERPINB5,SLPI,ABCA13,ALDH1A3,KRT14,SERPINB13,CFAP161,PIGR,ROPN1L,GNA14,RHOV,BPIFA1,TSPAN19,CACNA1E,LAMB3,TMEM40,CP,SPDEF,CCDC160,MRAP2,EDN1,RSPH9,NFASC,S100A2,S100P,PITX1,DLEC1,MAPK8IP1,…
Pn1	7.00448e-06	3596	1398	434	0.310443	0.12069	TF:M09732	TF	Factor: RFX3; motif: NYNCCMTGGCAACM	15002	7232	TF,TF,TF,TF,TF,TF,TF,TF,TF,TF,TF,TF,TF,TF,TF,TF,TF,TF,TF,TF,TF,TF,TF,TF,TF,TF,TF,TF,TF,TF,TF,TF,TF,TF,TF,TF,TF,TF,TF,TF,TF,TF,TF,TF,TF,TF,TF,TF,TF,TF,TF,TF,TF,TF,TF,TF,TF,TF,TF,TF,TF,TF,TF,TF,TF,TF,TF,TF,TF,TF,TF,TF,TF,TF,TF,TF,TF,TF,TF,TF,TF,TF,TF,TF,TF,TF,TF,TF,TF,TF,TF,TF,TF,TF,TF,TF,TF,TF,TF,TF,TF,TF,TF,TF,TF,TF,TF,TF,TF,TF,TF,TF,TF,TF,TF,TF,TF,TF,TF,TF,TF,TF,TF,TF,TF,TF,TF,TF,TF,TF,TF,TF,TF,…	MUC2,CLDN10,LY6D,PTGS2,F3,SGPP2,ATP6V0A4,BAALC,DNAAF1,ALDH1A3,KRT14,PRSS22,ROPN1L,PLPP2,TSPAN19,TMEM231,CACNA1E,LAMB3,RSPH9,S100A2,DLEC1,MAPK8IP1,CX3CL1,ATP2C2,BMPR1B,MUC5AC,HNF4G,LYPD3,NUP62CL,CHST6,PGAP4,ABHD12B,TEX26,APCDD1,LPCAT1,KRT17,SOX21,DNER,SLC13A3,LRRC49,TMC4,CAPSL,RSPH4A,AKAP14,EFHC2,SIX1,CCDC81,CYP1A1,GABRP,PTPRN2,CCDC113,SPAG6,PIFO,C1orf87,EFCAB1,CCN2,LRRC73,DNAH10,CACNG6,KCNK1,AK7,…
Pn1	1.02042e-05	5423	1398	614	0.439199	0.113221	TF:M04053	TF	Factor: NFATc1; motif: TTTTCCATGGAAAN	15002	5610	TF,TF,TF,TF,TF,TF,TF,TF,TF,TF,TF,TF,TF,TF,TF,TF,TF,TF,TF,TF,TF,TF,TF,TF,TF,TF,TF,TF,TF,TF,TF,TF,TF,TF,TF,TF,TF,TF,TF,TF,TF,TF,TF,TF,TF,TF,TF,TF,TF,TF,TF,TF,TF,TF,TF,TF,TF,TF,TF,TF,TF,TF,TF,TF,TF,TF,TF,TF,TF,TF,TF,TF,TF,TF,TF,TF,TF,TF,TF,TF,TF,TF,TF,TF,TF,TF,TF,TF,TF,TF,TF,TF,TF,TF,TF,TF,TF,TF,TF,TF,TF,TF,TF,TF,TF,TF,TF,TF,TF,TF,TF,TF,TF,TF,TF,TF,TF,TF,TF,TF,TF,TF,TF,TF,TF,TF,TF,TF,TF,TF,TF,TF,TF,…	LCN2,SERPINB4,DUOX2,CXCL6,SPRR2A,CLCA4,PLAT,TMPRSS4,SERPINB2,DUOXA2,RBKS,DSG3,PTGS2,C2CD4B,CXCL1,F3,IL1B,SEMA3F,FAM3D,HES1,GJB4,KRT23,SERPINB5,SLPI,BAALC,ABCA13,MUC4,AGR2,C17orf107,KRT14,SERPINB13,CCDC184,ROPN1L,OMG,GNA14,GBP6,FOLH1,BPIFA1,CSMD1,TSPAN19,TMEM231,MEIS1,SLC9A4,ATP10B,LAMB3,CCDC160,RSPH9,ATP12A,DLEC1,SERPINB3,CX3CL1,GRM7,SPRR1B,TNFSF15,TSPAN6,TRIM29,EYA4,PRKAA2,GJB2,SEMA3A,TUSC3,RNF1…
Pn1	1.3475e-05	1233	1398	180	0.128755	0.145985	GO:0009653	GO:BP	anatomical structure morphogenesis	15002	3628	ISS,IDA,IDA IBA,IEP,IDA ISS,IDA ISS IBA,ISS,IDA,ISS,IMP,ISS,ISS,IBA,IEP,IMP,IBA,IBA TAS,ISS,IMP ISS IBA,TAS,IDA,ISS,IDA ISS IBA TAS,IDA IMP IEP ISS,IDA TAS,IDA,ISS,IBA,NAS,IMP ISS,ISS,ISS,IBA,ISS IBA,TAS,IBA,IBA,ISS,IDA,IDA IBA,ISS,ISS,IMP IBA,ISS,ISS TAS,IMP IBA,ISS,IEP ISS,IMP ISS IBA,ISS,IBA,ISS IBA,ISS,IBA TAS,IMP,IBA,IMP,IBA,IBA,IMP IEP,ISO,ISS TAS,ISS TAS,IDA IMP ISS IBA,IBA,IBA,IMP,ISS TAS…	PTGS2,F3,CDC42EP5,AQP5,IL1B,SEMA3F,HES1,EGR3,LOX,DNAAF1,ALDH1A3,AGR2,MEIS1,LAMB3,EDN1,NFASC,PITX1,BMPR1B,PROM1,EYA4,FGFBP1,SLC44A4,SEMA3A,TFAP2A,CXCL8,LIF,KRT17,SOX21,APOD,HMGA2,SIX1,DSP,SPAG6,EFNB3,EYA2,SOX15,MEIS2,BASP1,IL1RN,SOX2,SPEF1,NGEF,POF1B,NTN1,SIX4,MAP6,SCN1B,FOXJ1,FOXC1,PTN,FOXA1,RASIP1,KRT6A,MAP1B,KIAA0319,CAP2,STRA6,CDHR3,SLITRK6,ITGB4,TNC,FGFR3,NRXN3,SOX9,TNNT3,NRARP,DDR1,SIX2,PROK…
Pn1	1.36776e-05	4189	1398	492	0.351931	0.11745	TF:M00205	TF	Factor: GR; motif: GGTACAANNTGTYCTK	15002	3248	TF,TF,TF,TF,TF,TF,TF,TF,TF,TF,TF,TF,TF,TF,TF,TF,TF,TF,TF,TF,TF,TF,TF,TF,TF,TF,TF,TF,TF,TF,TF,TF,TF,TF,TF,TF,TF,TF,TF,TF,TF,TF,TF,TF,TF,TF,TF,TF,TF,TF,TF,TF,TF,TF,TF,TF,TF,TF,TF,TF,TF,TF,TF,TF,TF,TF,TF,TF,TF,TF,TF,TF,TF,TF,TF,TF,TF,TF,TF,TF,TF,TF,TF,TF,TF,TF,TF,TF,TF,TF,TF,TF,TF,TF,TF,TF,TF,TF,TF,TF,TF,TF,TF,TF,TF,TF,TF,TF,TF,TF,TF,TF,TF,TF,TF,TF,TF,TF,TF,TF,TF,TF,TF,TF,TF,TF,TF,TF,TF,TF,TF,TF,TF,…	SERPINB4,MUC13,TMPRSS11D,CSF3,SPRR2A,CLCA4,SLC51A,CFAP58,GJB5,FAM83F,CDC42EP5,IL1B,SEMA3F,RHBDL2,SGPP2,GJB4,TSPAN1,ATP6V0A4,SERPINB5,BAALC,SLC26A4,C17orf107,PIGR,ROPN1L,RHOV,CSMD1,TMEM231,MEIS1,CP,S100A2,S100P,PITX1,SERPINB3,ATP2C2,PKP1,SH2D3A,TNFSF15,PROM1,PAX9,FAM83A,HNF4G,EYA4,LIMK2,PRKAA2,GJB2,FGFBP1,SLC44A4,SEMA3A,TUSC3,DZIP1,BARX2,DRC7,ZNF750,PGAP4,CXCL8,PLCB4,IL23A,GPX2,MUC16,TJP3,TEX26,CH…
Pn1	2.57022e-05	468	1398	86	0.0615165	0.183761	GO:0022414	GO:BP	reproductive process	15002	6920	IBA,ISS,IMP ISS,TAS,ISS,ISS,ISS,IMP IEP,ISS IBA,IMP ISS TAS,IBA,IBA,ISS,ISS TAS,IMP,TAS,IBA,ISS,IMP,IBA,IMP ISS,IMP ISS IBA,ISS,ISS,NAS,ISS,ISS IBA,IMP,IMP,IMP,IBA,IMP,IMP ISS IBA,IMP,ISS,IDA IMP IEP ISS,IBA TAS,TAS,IEP,IMP,TAS,IMP,ISS IBA,ISS,ISS,ISS IBA,IMP,ISS,IMP ISS,IMP,TAS,ISS,ISS,ISS NAS,TAS,IBA,TAS,TAS,ISS IBA,ISS,ISS,IMP,IMP ISS IBA,IBA,ISS,ISS,ISS IBA,ISS,IDA,IMP IEP,NAS,ISS,IEP,ISS,IEP…	FUT6,PLAT,CFAP58,IL1B,ROPN1L,DLEC1,BMPR1B,DZIP1,DRC7,NME5,DMRTA2,SPAG6,EFCAB1,SOX15,DNAH11,WFDC2,SPATA17,BASP1,NR2F2,DMRT2,TPPP3,CFAP43,SPAG17,SIX4,FOXJ1,PTN,CFAP65,CFAP47,STRA6,DNAI1,RSPH1,TTC21A,CFAP69,CFAP52,LRGUK,SOX9,OXTR,TSGA10,MYCBPAP,CFAP45,REC8,PROK2,CATSPERD,NPHP1,CFAP54,CFAP157,DNAH5,TCTE1,VEGFA,SRD5A2,COL16A1,TNFAIP6,TEKT3,INHBB,PZP,CFAP73,MAFF,SPA17,SPACA6,EGR1,KIF9,PNLDC1,SPEF2,BIK,…
Pn1	2.72569e-05	343	1398	69	0.0493562	0.201166	TF:M09651	TF	Factor: rfx2; motif: SNSSCSGTTGCCATGGNRACNG	15002	7208	TF,TF,TF,TF,TF,TF,TF,TF,TF,TF,TF,TF,TF,TF,TF,TF,TF,TF,TF,TF,TF,TF,TF,TF,TF,TF,TF,TF,TF,TF,TF,TF,TF,TF,TF,TF,TF,TF,TF,TF,TF,TF,TF,TF,TF,TF,TF,TF,TF,TF,TF,TF,TF,TF,TF,TF,TF,TF,TF,TF,TF,TF,TF,TF,TF,TF,TF,TF,TF	DNAAF1,TSPAN19,TMEM231,RSPH9,DLEC1,DNER,CCDC113,PIFO,LRRC73,PPIL6,DEUP1,SPATA17,NR2F2,RAB36,DNALI1,NGEF,AKAP6,LRRC10B,CCDC74B,ENKUR,MAP6,DNAH2,CCDC74A,FNDC11,C7orf57,CABCOCO1,NME9,LRGUK,EFCAB12,EFHC1,CFAP45,STK33,HYDIN,NPHP1,PRR29,CCDC157,MAPK15,EML1,CCNO,KIF9,MAP9,SLC25A27,GPR162,LRRIQ1,MOK,ANKRD45,EHD1,SPATA6L,CATIP,WDR54,LRRC70,MLF1,LRRC74B,TECPR2,GLB1L2,CYP39A1,KLHL32,C10orf67,NEGR1,PNMA8B,PL…
Pn1	3.01e-05	19	1398	13	0.009299	0.684211	GO:0120316	GO:BP	sperm flagellum assembly	15002	20540	IMP ISS,IMP,ISS,IBA,IMP ISS IBA,ISS IBA,IMP,IMP,ISS IBA,IMP ISS IBA,ISS,IMP,ISS IBA	CFAP58,DZIP1,DRC7,SPAG6,CFAP43,CFAP65,CFAP47,CFAP69,CFAP157,SPEF2,IFT81,CFAP44,IQCG
Pn1	3.97883e-05	472	1398	86	0.0615165	0.182203	GO:0000003	GO:BP	reproduction	15002	3	IBA,ISS,IMP ISS,TAS,ISS,ISS,ISS,IMP IEP,ISS IBA,IMP ISS TAS,IBA,IBA,ISS,ISS TAS,IMP,TAS,IBA,ISS,IMP,IBA,IMP ISS,IMP ISS IBA,ISS,ISS,NAS,ISS,ISS IBA,IMP,IMP,IMP,IBA,IMP,IMP ISS IBA,IMP,ISS,IDA IMP IEP ISS,IBA TAS,TAS,IEP,IMP,TAS,IMP,ISS IBA,ISS,ISS,ISS IBA,IMP,ISS,IMP ISS,IMP,TAS,ISS,ISS,ISS NAS,TAS,IBA,TAS,TAS,ISS IBA,ISS,ISS,IMP,IMP ISS IBA,IBA,ISS,ISS,ISS IBA,ISS,IDA,IMP IEP,NAS,ISS,IEP,ISS,IEP…	FUT6,PLAT,CFAP58,IL1B,ROPN1L,DLEC1,BMPR1B,DZIP1,DRC7,NME5,DMRTA2,SPAG6,EFCAB1,SOX15,DNAH11,WFDC2,SPATA17,BASP1,NR2F2,DMRT2,TPPP3,CFAP43,SPAG17,SIX4,FOXJ1,PTN,CFAP65,CFAP47,STRA6,DNAI1,RSPH1,TTC21A,CFAP69,CFAP52,LRGUK,SOX9,OXTR,TSGA10,MYCBPAP,CFAP45,REC8,PROK2,CATSPERD,NPHP1,CFAP54,CFAP157,DNAH5,TCTE1,VEGFA,SRD5A2,COL16A1,TNFAIP6,TEKT3,INHBB,PZP,CFAP73,MAFF,SPA17,SPACA6,EGR1,KIF9,PNLDC1,SPEF2,BIK,…
Pn1	5.04201e-05	12	1398	9	0.00643777	0.75	REAC:R-HSA-5083625	REAC	Defective GALNT3 causes HFTC	15002	536	REAC,REAC,REAC,REAC,REAC,REAC,REAC,REAC,REAC	MUC13,MUC4,MUC5AC,MUC16,MUC5B,MUC20,MUCL1,GALNT3,MUC15
Pn1	5.77327e-05	132	1398	33	0.0236052	0.25	REAC:R-HSA-373076	REAC	Class A/1 (Rhodopsin-like receptors)	15002	354	REAC,REAC,REAC,REAC,REAC,REAC,REAC,REAC,REAC,REAC,REAC,REAC,REAC,REAC,REAC,REAC,REAC,REAC,REAC,REAC,REAC,REAC,REAC,REAC,REAC,REAC,REAC,REAC,REAC,REAC,REAC,REAC,REAC	CXCL6,CXCL1,EDN1,CX3CL1,CXCL8,SAA1,PLPPR3,FFAR2,ADORA2A,OXTR,CCL20,PROK2,HCAR3,CCL4,CCL3,CCL28,ECE1,P2RY1,CCL3L3,HCAR2,FFAR3,BDKRB2,NTS,CCRL2,HCAR1,FFAR4,C3,FFAR1,P2RY12,ADORA3,CXCR1,PTGFR,INSL3
Pn1	6.9044e-05	130	1398	36	0.0257511	0.276923	GO:0008544	GO:BP	epidermis development	15002	3247	TAS,NAS,TAS,TAS,IDA TAS,ISS,IMP IBA,IMP,ISS,IBA TAS,IDA TAS,TAS,IMP,IBA,ISS,IBA,IBA,IMP,ISS,IBA,IDA,TAS,IBA,TAS,IBA,IMP,ISS,IMP,IMP,IDA,IMP,ISS,ISS,TAS,IMP,ISS	GJB5,SPRR3,KRT14,LAMB3,SPRR1B,SLC44A4,ZNF750,APCDD1,KRT17,KRT5,DSP,CCN2,FOXC1,KRT6A,SOX9,WHRN,KRT6B,EPHA2,KRT16,MAFF,GRHL2,KRT15,KRT4,LIPN,KRT79,ZFP36,PLS1,EXPH5,FA2H,TGM1,CLDN4,TP63,DLL1,CRABP2,MET,KDF1
Pn1	0.000140704	3692	1398	436	0.311874	0.118093	TF:M04053_1	TF	Factor: NFATc1; motif: TTTTCCATGGAAAN; match class: 1	15002	5611	TF,TF,TF,TF,TF,TF,TF,TF,TF,TF,TF,TF,TF,TF,TF,TF,TF,TF,TF,TF,TF,TF,TF,TF,TF,TF,TF,TF,TF,TF,TF,TF,TF,TF,TF,TF,TF,TF,TF,TF,TF,TF,TF,TF,TF,TF,TF,TF,TF,TF,TF,TF,TF,TF,TF,TF,TF,TF,TF,TF,TF,TF,TF,TF,TF,TF,TF,TF,TF,TF,TF,TF,TF,TF,TF,TF,TF,TF,TF,TF,TF,TF,TF,TF,TF,TF,TF,TF,TF,TF,TF,TF,TF,TF,TF,TF,TF,TF,TF,TF,TF,TF,TF,TF,TF,TF,TF,TF,TF,TF,TF,TF,TF,TF,TF,TF,TF,TF,TF,TF,TF,TF,TF,TF,TF,TF,TF,TF,TF,TF,TF,TF,TF,…	LCN2,SERPINB4,DUOX2,CXCL6,SPRR2A,CLCA4,PLAT,TMPRSS4,SERPINB2,DUOXA2,DSG3,C2CD4B,CXCL1,SEMA3F,HES1,GJB4,KRT23,SERPINB5,SLPI,BAALC,MUC4,AGR2,C17orf107,SERPINB13,CCDC184,ROPN1L,OMG,GNA14,GBP6,FOLH1,BPIFA1,CSMD1,TSPAN19,TMEM231,MEIS1,SLC9A4,ATP10B,CCDC160,RSPH9,ATP12A,DLEC1,SERPINB3,CX3CL1,GRM7,TSPAN6,EYA4,PRKAA2,SEMA3A,TUSC3,RNF152,CHST6,DZIP1,DRC7,PGAP4,IL23A,GPX2,MUC16,TEX26,KRT17,CHL1,PAMR1,SLC13…
Pn1	0.000182141	1964	1398	256	0.183119	0.130346	GO:0030154	GO:BP	cell differentiation	15002	7002	IDA,IBA NAS,IBA,IDA,IMP ISS,IBA,ISS,IDA IGI ISS IBA TAS,IDA ISS IBA,IMP ISS IBA,IBA,NAS,IBA,ISS,IBA,ISS IBA,IEP,IDA IMP IGI,IBA,IMP,IDA IMP ISS TAS,IMP,IDA,IMP ISS,IMP ISS IBA,IBA,IBA,ISS,IDA IMP ISS IBA TAS,IMP IEP,ISS,ISS,IMP,IDA,IBA,IDA ISS IBA,IBA,IDA IBA TAS,IBA,TAS,IDA IBA,NAS,IMP ISS,ISS,IDA IMP IEP,IBA,IBA,ISS IBA,IBA,IBA,IDA,IBA,ISS IBA,IBA,IDA,IBA TAS,IBA,ISS IBA,IDA ISS,IDA,ISS,ISS IBA…	IGFBP3,CSF3,FUT6,UPK1B,CFAP58,LY6D,PTGS2,IL1B,SEMA3F,HES1,KRT23,SPRR3,KRT14,ROPN1L,OMG,MEIS1,LAMB3,EDN1,NFASC,SERPINB3,CX3CL1,GRM7,SPRR1B,BMPR1B,PROM1,HNF4G,EYA4,SLC44A4,SEMA3A,DZIP1,RASSF10,DRC7,ZNF750,TFAP2A,RARB,IL23A,TJP3,LIF,KRT17,OSM,SOX21,DNER,NME5,APOD,HMGA2,DMRTA2,EFHC2,SIX1,KRT5,ADGRF1,DSP,SPAG6,EFNB3,STMND1,CCN2,EYA2,MKX,SOX15,MARK1,CEACAM5,PTPRZ1,DEUP1,MEIS2,BASP1,NR2F2,SOX2,IRF6,NGEF…
Pn1	0.000182141	1964	1398	256	0.183119	0.130346	GO:0048869	GO:BP	cellular developmental process	15002	13764	IDA,IBA NAS,IBA,IDA,IMP ISS,IBA,ISS,IDA IGI ISS IBA TAS,IDA ISS IBA,IMP ISS IBA,IBA,NAS,IBA,ISS,IBA,ISS IBA,IEP,IDA IMP IGI,IBA,IMP,IDA IMP ISS TAS,IMP,IDA,IMP ISS,IMP ISS IBA,IBA,IBA,ISS,IDA IMP ISS IBA TAS,IMP IEP,ISS,ISS,IMP,IDA,IBA,IDA ISS IBA,IBA,IDA IBA TAS,IBA,TAS,IDA IBA,NAS,IMP ISS,ISS,IDA IMP IEP,IBA,IBA,ISS IBA,IBA,IBA,IDA,IBA,ISS IBA,IBA,IDA,IBA TAS,IBA,ISS IBA,IDA ISS,IDA,ISS,ISS IBA…	IGFBP3,CSF3,FUT6,UPK1B,CFAP58,LY6D,PTGS2,IL1B,SEMA3F,HES1,KRT23,SPRR3,KRT14,ROPN1L,OMG,MEIS1,LAMB3,EDN1,NFASC,SERPINB3,CX3CL1,GRM7,SPRR1B,BMPR1B,PROM1,HNF4G,EYA4,SLC44A4,SEMA3A,DZIP1,RASSF10,DRC7,ZNF750,TFAP2A,RARB,IL23A,TJP3,LIF,KRT17,OSM,SOX21,DNER,NME5,APOD,HMGA2,DMRTA2,EFHC2,SIX1,KRT5,ADGRF1,DSP,SPAG6,EFNB3,STMND1,CCN2,EYA2,MKX,SOX15,MARK1,CEACAM5,PTPRZ1,DEUP1,MEIS2,BASP1,NR2F2,SOX2,IRF6,NGEF…
Pn1	0.000200372	6137	1398	674	0.482117	0.109826	TF:M12689_1	TF	Factor: ZBTB39; motif: CNCTGY; match class: 1	15002	9143	TF,TF,TF,TF,TF,TF,TF,TF,TF,TF,TF,TF,TF,TF,TF,TF,TF,TF,TF,TF,TF,TF,TF,TF,TF,TF,TF,TF,TF,TF,TF,TF,TF,TF,TF,TF,TF,TF,TF,TF,TF,TF,TF,TF,TF,TF,TF,TF,TF,TF,TF,TF,TF,TF,TF,TF,TF,TF,TF,TF,TF,TF,TF,TF,TF,TF,TF,TF,TF,TF,TF,TF,TF,TF,TF,TF,TF,TF,TF,TF,TF,TF,TF,TF,TF,TF,TF,TF,TF,TF,TF,TF,TF,TF,TF,TF,TF,TF,TF,TF,TF,TF,TF,TF,TF,TF,TF,TF,TF,TF,TF,TF,TF,TF,TF,TF,TF,TF,TF,TF,TF,TF,TF,TF,TF,TF,TF,TF,TF,TF,TF,TF,TF,…	LCN2,SERPINB4,FUT2,MUC13,CSF3,FUT6,CXCL6,SPRR2A,CLCA4,CADM4,TMPRSS4,SERPINB2,SLC51A,GJB5,LY6D,CXCL1,F3,IL1B,SEMA3F,RHBDL2,GJB4,TSPAN1,KRT23,ATP6V0A4,SERPINB5,ABCA13,SLC26A4,MUC4,AGR2,KRT14,PTGES,KLK10,SERPINB13,PRSS22,PIGR,RHOV,FOLH1,BPIFA1,CSMD1,MEIS1,SLC9A4,LAMB3,TMEM40,CP,SPDEF,NFASC,S100A2,S100P,PITX1,DLEC1,SERPINB3,RRAD,CX3CL1,SPRR1B,BMPR1B,PKP1,TNFSF15,TSPAN6,FAM83A,ALDH3A1,LYPD3,LIMK2,PRKA…
Pn1	0.000205656	198	1398	46	0.0329041	0.232323	GO:0010817	GO:BP	regulation of hormone levels	15002	4508	TAS,IDA ISS,IDA,ISS,IDA,IDA,IDA,IDA,IDA,ISS IBA,NAS,IMP,ISS,IDA,IBA,IDA TAS,ISS,IPI ISS,IDA ISS IBA,IMP,IDA,ISS,IMP IBA,ISS,IDA IBA,ISS,ISS,ISS,IDA,IBA,IDA,IDA ISS TAS IC,IDA ISS,IBA,TAS,ISS,ISS,ISS IBA,ISS,IDA IBA NAS,IBA,ISS,IDA,IMP,IMP IGI,IDA	DUOX2,IL1B,FAM3D,DOC2B,ALDH1A3,EDN1,LIF,OSM,CYP1A1,PTPRN2,BCO2,NOS2,FFAR2,C1QTNF1,ADH7,SRD5A2,CHST9,INHBB,TG,BAIAP3,TNF,EGR1,CRYM,RFX3,ECE1,HPN,HCAR2,FFAR3,WNT4,ADH1C,NKX3-1,ACE,SLC7A8,ADH6,GIPR,PIM3,NR1D1,FFAR4,EFNA5,DHRS9,FFAR1,ILDR1,CYP3A5,RBP4,CFTR,NFKB1
Pn1	0.000212661	15	1398	11	0.00786838	0.733333	GO:0007288	GO:BP	sperm axoneme assembly	15002	2866	IMP,ISS,IBA,IMP ISS IBA,ISS IBA,IMP,IMP,ISS IBA,IMP ISS IBA,IMP,ISS IBA	CFAP58,DRC7,SPAG6,CFAP43,CFAP65,CFAP47,CFAP69,CFAP157,SPEF2,CFAP44,IQCG
Pn1	0.000221492	4144	1398	480	0.343348	0.11583	TF:M11602	TF	Factor: TCF-1; motif: ASATCAAAG	15002	8408	TF,TF,TF,TF,TF,TF,TF,TF,TF,TF,TF,TF,TF,TF,TF,TF,TF,TF,TF,TF,TF,TF,TF,TF,TF,TF,TF,TF,TF,TF,TF,TF,TF,TF,TF,TF,TF,TF,TF,TF,TF,TF,TF,TF,TF,TF,TF,TF,TF,TF,TF,TF,TF,TF,TF,TF,TF,TF,TF,TF,TF,TF,TF,TF,TF,TF,TF,TF,TF,TF,TF,TF,TF,TF,TF,TF,TF,TF,TF,TF,TF,TF,TF,TF,TF,TF,TF,TF,TF,TF,TF,TF,TF,TF,TF,TF,TF,TF,TF,TF,TF,TF,TF,TF,TF,TF,TF,TF,TF,TF,TF,TF,TF,TF,TF,TF,TF,TF,TF,TF,TF,TF,TF,TF,TF,TF,TF,TF,TF,TF,TF,TF,TF,…	MUC13,CXCL6,SPRR2A,CLCA4,MUC2,PLAT,SERPINB2,RBKS,DSG3,CLDN10,PTGS2,CXCL1,AQP5,IL1B,SEMA3F,HES1,KRT23,ATP6V0A4,DSC3,SERPINB5,SLPI,SPRR3,DNAAF1,SLC26A4,ALDH1A3,KRT14,PTGES,SERPINB13,EFHB,OMG,GNA14,GBP6,BPIFA1,CSMD1,TSPAN19,TMEM231,SLC9A4,CP,MRAP2,NFASC,DLEC1,CX3CL1,GRM7,SPRR1B,PKP1,SH2D3A,TNFSF15,PROM1,PAX9,TSPAN6,FAM83A,GJB2,FGFBP1,SLC44A4,SEMA3A,RNF152,FAT2,DZIP1,RARB,CXCL8,IL23A,GPX2,ABHD12B,MUC…
Pn1	0.000259664	3629	1398	428	0.306152	0.117939	TF:M11606	TF	Factor: LEF-1; motif: ASATCAAAG	15002	4654	TF,TF,TF,TF,TF,TF,TF,TF,TF,TF,TF,TF,TF,TF,TF,TF,TF,TF,TF,TF,TF,TF,TF,TF,TF,TF,TF,TF,TF,TF,TF,TF,TF,TF,TF,TF,TF,TF,TF,TF,TF,TF,TF,TF,TF,TF,TF,TF,TF,TF,TF,TF,TF,TF,TF,TF,TF,TF,TF,TF,TF,TF,TF,TF,TF,TF,TF,TF,TF,TF,TF,TF,TF,TF,TF,TF,TF,TF,TF,TF,TF,TF,TF,TF,TF,TF,TF,TF,TF,TF,TF,TF,TF,TF,TF,TF,TF,TF,TF,TF,TF,TF,TF,TF,TF,TF,TF,TF,TF,TF,TF,TF,TF,TF,TF,TF,TF,TF,TF,TF,TF,TF,TF,TF,TF,TF,TF,TF,TF,TF,TF,TF,TF,…	MUC13,CXCL6,SPRR2A,CLCA4,MUC2,UPK1B,PLAT,SERPINB2,SLC51A,RBKS,DSG3,PTGS2,CXCL1,SEMA3F,HES1,ATP6V0A4,SERPINB5,SLPI,SPRR3,DNAAF1,ALDH1A3,KRT14,PTGES,SERPINB13,EFHB,ROPN1L,OMG,GNA14,BPIFA1,CSMD1,TSPAN19,TMEM231,SLC9A4,CP,EDN1,RSPH9,NFASC,DLEC1,CX3CL1,GRM7,SPRR1B,PROM1,TSPAN6,FAM83A,GJB2,FGFBP1,SLC44A4,SEMA3A,RNF152,FAT2,HES4,DZIP1,RARB,CXCL8,IL23A,GPX2,ABHD12B,TJP3,TEX26,PCP4L1,PLEKHG7,LRRC49,TMC4,C…
Pn1	0.000326939	131	1398	35	0.0250358	0.267176	TF:M11964	TF	Factor: rfx2; motif: NGTTRCCATGGYAACN	15002	7214	TF,TF,TF,TF,TF,TF,TF,TF,TF,TF,TF,TF,TF,TF,TF,TF,TF,TF,TF,TF,TF,TF,TF,TF,TF,TF,TF,TF,TF,TF,TF,TF,TF,TF,TF	CCDC184,TSPAN19,DLEC1,LRRC49,LRRC73,CFAP300,DEUP1,SPATA17,NR2F2,DNALI1,AKAP6,CCDC74B,DNAH2,CCDC74A,DNAH12,STK33,CFAP61,ZNF214,EML1,KIF9,LRRIQ1,ANKRD45,CATIP,LRRC70,IPO11,C10orf67,GNG2,PNMA8B,PLXNB1,CCDC30,CNIH2,IFT22,BTBD19,CCDC40,MAP1A
Pn1	0.000372842	2498	1398	311	0.222461	0.1245	TF:M11571	TF	Factor: HNF-3alpha; motif: YTRWGTMAATATTTRCWYWN	15002	2526	TF,TF,TF,TF,TF,TF,TF,TF,TF,TF,TF,TF,TF,TF,TF,TF,TF,TF,TF,TF,TF,TF,TF,TF,TF,TF,TF,TF,TF,TF,TF,TF,TF,TF,TF,TF,TF,TF,TF,TF,TF,TF,TF,TF,TF,TF,TF,TF,TF,TF,TF,TF,TF,TF,TF,TF,TF,TF,TF,TF,TF,TF,TF,TF,TF,TF,TF,TF,TF,TF,TF,TF,TF,TF,TF,TF,TF,TF,TF,TF,TF,TF,TF,TF,TF,TF,TF,TF,TF,TF,TF,TF,TF,TF,TF,TF,TF,TF,TF,TF,TF,TF,TF,TF,TF,TF,TF,TF,TF,TF,TF,TF,TF,TF,TF,TF,TF,TF,TF,TF,TF,TF,TF,TF,TF,TF,TF,TF,TF,TF,TF,TF,TF,…	TMPRSS11D,FUT6,MUC2,SERPINB2,CFAP58,DSG3,FAM83F,SEMA3F,RHBDL2,LOX,ATP6V0A4,SERPINB5,SLPI,SPRR3,ABCA13,BPIFA1,TSPAN19,TMEM231,CACNA1E,ATP10B,CP,PITX1,DLEC1,BMPR1B,PROM1,PAX9,HNF4G,FGFBP1,SEMA3A,CHST6,RASSF10,IL23A,GPX2,MUC16,CFAP126,TMC4,CAPSL,EFHC2,KRT5,GPR84,ADGRF1,ANKUB1,DSP,TMEM212,MS4A8,CCDC113,SPAG6,FAM81B,DCDC1,CFAP300,BCO2,KLF5,ESRRG,RGS22,DNAH11,CCDC60,PPIL6,WFDC2,ZNF474,SPATA17,BASP1,CFA…
Pn1	0.000377336	4686	1398	532	0.380544	0.11353	TF:M00192	TF	Factor: GR; motif: NNNNNNCNNTNTGTNCTNN	15002	3270	TF,TF,TF,TF,TF,TF,TF,TF,TF,TF,TF,TF,TF,TF,TF,TF,TF,TF,TF,TF,TF,TF,TF,TF,TF,TF,TF,TF,TF,TF,TF,TF,TF,TF,TF,TF,TF,TF,TF,TF,TF,TF,TF,TF,TF,TF,TF,TF,TF,TF,TF,TF,TF,TF,TF,TF,TF,TF,TF,TF,TF,TF,TF,TF,TF,TF,TF,TF,TF,TF,TF,TF,TF,TF,TF,TF,TF,TF,TF,TF,TF,TF,TF,TF,TF,TF,TF,TF,TF,TF,TF,TF,TF,TF,TF,TF,TF,TF,TF,TF,TF,TF,TF,TF,TF,TF,TF,TF,TF,TF,TF,TF,TF,TF,TF,TF,TF,TF,TF,TF,TF,TF,TF,TF,TF,TF,TF,TF,TF,TF,TF,TF,TF,…	SERPINB4,MUC13,TMPRSS11D,FUT6,SPRR2A,CLCA4,UPK1B,TMPRSS4,SERPINB2,DSG3,GJB5,CLDN10,PTGS2,CXCL1,F3,AQP5,IL1B,SEMA3F,HES1,SGPP2,LOX,GJB4,ATP6V0A4,DSC3,ABCA13,MUC4,KRT14,PTGES,RHOV,FOLH1,BPIFA1,CSMD1,MEIS1,CACNA1E,LAMB3,TMEM40,SPDEF,EDN1,NFASC,S100A2,S100P,SERPINB3,CX3CL1,GRM7,PKP1,SH2D3A,TNFSF15,MUC5AC,PROM1,PAX9,FAM83A,HNF4G,LIMK2,PRKAA2,SLC44A4,SEMA3A,TUSC3,RNF152,FAT2,DZIP1,DRC7,RARB,GPX2,MUC16,…
Pn1	0.000403726	6997	1398	753	0.538627	0.107618	TF:M01835_1	TF	Factor: GKLF; motif: CCTCCYN; match class: 1	15002	3171	TF,TF,TF,TF,TF,TF,TF,TF,TF,TF,TF,TF,TF,TF,TF,TF,TF,TF,TF,TF,TF,TF,TF,TF,TF,TF,TF,TF,TF,TF,TF,TF,TF,TF,TF,TF,TF,TF,TF,TF,TF,TF,TF,TF,TF,TF,TF,TF,TF,TF,TF,TF,TF,TF,TF,TF,TF,TF,TF,TF,TF,TF,TF,TF,TF,TF,TF,TF,TF,TF,TF,TF,TF,TF,TF,TF,TF,TF,TF,TF,TF,TF,TF,TF,TF,TF,TF,TF,TF,TF,TF,TF,TF,TF,TF,TF,TF,TF,TF,TF,TF,TF,TF,TF,TF,TF,TF,TF,TF,TF,TF,TF,TF,TF,TF,TF,TF,TF,TF,TF,TF,TF,TF,TF,TF,TF,TF,TF,TF,TF,TF,TF,TF,…	LCN2,FUT2,MUC13,TMPRSS11D,CSF3,FUT6,CADM4,PLAT,TMPRSS4,SLC51A,GJB5,CLDN10,PTGS2,F3,CDC42EP5,AQP5,IL1B,RHBDL2,FAM3D,SGPP2,EGR3,LOX,GJB4,TSPAN1,KRT23,ATP6V0A4,SPRR3,BAALC,DNAAF1,ABCA13,SLC26A4,ALDH1A3,MUC4,KRT14,PTGES,KLK10,EFHB,CFAP161,PRSS22,CCDC184,PIGR,PLPP2,TSPAN19,TMEM231,MEIS1,SLC9A4,CACNA1E,LAMB3,SPDEF,CCDC160,MRAP2,RSPH9,NFASC,S100A2,S100P,PITX1,DLEC1,MAPK8IP1,ATP2C2,GRM7,SPRR1B,BMPR1B,SH2…
Pn1	0.000418462	1449	1398	198	0.141631	0.136646	TF:M11975	TF	Factor: RFX7; motif: SGTTGCTRN	15002	7268	TF,TF,TF,TF,TF,TF,TF,TF,TF,TF,TF,TF,TF,TF,TF,TF,TF,TF,TF,TF,TF,TF,TF,TF,TF,TF,TF,TF,TF,TF,TF,TF,TF,TF,TF,TF,TF,TF,TF,TF,TF,TF,TF,TF,TF,TF,TF,TF,TF,TF,TF,TF,TF,TF,TF,TF,TF,TF,TF,TF,TF,TF,TF,TF,TF,TF,TF,TF,TF,TF,TF,TF,TF,TF,TF,TF,TF,TF,TF,TF,TF,TF,TF,TF,TF,TF,TF,TF,TF,TF,TF,TF,TF,TF,TF,TF,TF,TF,TF,TF,TF,TF,TF,TF,TF,TF,TF,TF,TF,TF,TF,TF,TF,TF,TF,TF,TF,TF,TF,TF,TF,TF,TF,TF,TF,TF,TF,TF,TF,TF,TF,TF,TF,…	MUC13,IGFBP3,AGR2,CCDC184,CCDC160,RSPH9,BMPR1B,PROM1,FAM83A,TUSC3,RNF152,PFN2,NUP62CL,FAT2,PGAP4,TFAP2A,NME5,LRRC49,APOD,RSPH4A,CCDC81,SAA2,ANKUB1,SAA1,AK7,DCDC1,LMNTD1,DYNLRB2,RGS22,CFAP57,IQCD,CFAP70,LRRC46,NEK10,RAB36,EFCAB10,DNALI1,DNAH7,DYDC2,NOS2,CDC20B,PACRG,DNAH9,AKAP6,DRC1,AGBL2,TMEM232,PTN,CNGA4,CCDC65,DNAH3,SAMD15,CFAP299,C1QTNF1,PPP1R15A,DNAH12,ARMC3,TTC26,TEKT2,CCDC89,RSPH1,MUCL1,IQU…
Pn1	0.000441811	863	1398	131	0.0937053	0.151796	TF:M11571_1	TF	Factor: HNF-3alpha; motif: YTRWGTMAATATTTRCWYWN; match class: 1	15002	2527	TF,TF,TF,TF,TF,TF,TF,TF,TF,TF,TF,TF,TF,TF,TF,TF,TF,TF,TF,TF,TF,TF,TF,TF,TF,TF,TF,TF,TF,TF,TF,TF,TF,TF,TF,TF,TF,TF,TF,TF,TF,TF,TF,TF,TF,TF,TF,TF,TF,TF,TF,TF,TF,TF,TF,TF,TF,TF,TF,TF,TF,TF,TF,TF,TF,TF,TF,TF,TF,TF,TF,TF,TF,TF,TF,TF,TF,TF,TF,TF,TF,TF,TF,TF,TF,TF,TF,TF,TF,TF,TF,TF,TF,TF,TF,TF,TF,TF,TF,TF,TF,TF,TF,TF,TF,TF,TF,TF,TF,TF,TF,TF,TF,TF,TF,TF,TF,TF,TF,TF,TF,TF,TF,TF,TF,TF,TF,TF,TF,TF,TF	TMPRSS11D,MUC2,SERPINB2,ATP6V0A4,SPRR3,BPIFA1,TSPAN19,TMEM231,ATP10B,CP,DLEC1,PAX9,HNF4G,SEMA3A,MUC16,ANKUB1,DSP,FAM81B,DCDC1,BCO2,WFDC2,ZNF474,SPATA17,BASP1,PDK4,SNTN,FAM183A,C4orf19,SMIM22,SAXO2,TMEM213,PTN,PPP1R42,CFAP65,C1QTNF1,MAP1B,ARMC3,IQUB,SCGB2A1,CCDC181,CABCOCO1,TNC,MMP1,PTPRT,FBXO16,ZNF487,ECT2L,FAM216B,MROH9,SLC16A9,NEK5,CFAP54,CLDN16,SPATA4,KIF6,CCDC157,CHST9,FAP,PALMD,PLCH1,LRRC56,…
Pn1	0.000444489	1043	1398	152	0.108727	0.145733	GO:0007010	GO:BP	cytoskeleton organization	15002	2665	IDA,IMP,TAS,IDA IBA,IBA,IMP IBA,IMP IBA,IBA,IMP,IMP ISS IBA,IGI,IDA IBA,IDA IBA,ISS,IDA IMP IGI IBA,IMP,ISS,IBA,IMP ISS IBA,ISS,ISS IBA,IBA,IBA,ISS,IDA,ISS IBA,IMP ISS IBA,ISS IBA,IBA,IMP IBA,ISS IBA,IMP,IDA IBA,IDA IBA,IMP IBA,IMP,IMP IBA,IMP ISS IBA,IBA,ISS,IBA,IMP ISS,IMP,IDA IMP IBA,IBA,ISS IBA,IBA,IBA,IDA,IBA,IMP,IBA,ISS,IMP IBA,IMP IBA,IMP IBA,IMP,IBA,ISS,ISS,IMP IBA,IBA,IDA IBA,IMP,IDA,ISS…	CSF3,CFAP58,CXCL1,CDC42EP5,KRT23,DNAAF1,KRT14,RHOV,EDN1,RSPH9,CX3CL1,PKP1,LIMK2,PRKAA2,PFN2,DZIP1,DRC7,KRT17,RSPH4A,KRT5,DSP,SPAG6,STMND1,EFCAB1,CCN2,MARK1,ZMYND10,DEUP1,SPATA17,GAS2L2,SPEF1,DNAH7,TPPP3,RHPN2,POF1B,SMIM22,DRC1,CFAP43,SPAG17,SIX4,MAP6,FOXJ1,DNAH2,BAIAP2L1,CCDC65,CFAP65,ANKFN1,TTLL6,SPACA9,MAP1B,CFAP47,CAP2,TTC26,DNAI1,RSPH1,DNAI2,CFAP69,MARCKS,LRGUK,CFAP74,EFHC1,TNNT3,KRT13,DNAJB1…
Pn1	0.000499896	337	1398	65	0.046495	0.192878	GO:0009887	GO:BP	animal organ morphogenesis	15002	3805	IEP,ISS,IMP,ISS,IBA,ISS,IMP ISS IBA,ISS,IDA IMP IEP ISS,IDA,ISS,ISS,IBA,ISS,ISS,ISS,IEP,IMP ISS,ISS,IMP,IMP,ISS TAS,IMP ISS,ISS,ISS,IBA,ISS,ISS,ISS,ISS,ISS,TAS,ISS,NAS,NAS,IDA,IDA,ISS,ISS,ISS,IBA,IDA ISS,ISS,ISS,IDA IMP,ISS,ISS,ISS,ISS,ISS IBA,ISS,ISS TAS,ISS,IMP ISS,TAS,ISS,ISS,IMP IBA,NAS,IMP,ISS,ISS,ISS,ISS,ISS	AQP5,HES1,DNAAF1,ALDH1A3,MEIS1,BMPR1B,PROM1,SLC44A4,TFAP2A,LIF,SIX1,DSP,MEIS2,BASP1,SPEF1,SIX4,FOXJ1,FOXC1,PTN,STRA6,ITGB4,FGFR3,SOX9,SIX2,TACSTD2,WHRN,RP1,VEGFA,WNT7B,ELF3,EPHA2,LY6H,SDK1,SEMA6A,PRICKLE2,TNF,DSCAML1,ATG9B,SPEF2,SOX5,RPGRIP1L,HPN,MFSD2A,SOX6,RBM20,SULF1,PLS1,ADPRHL1,SLIT2,VANGL2,NKX3-1,SNAI1,WNT9A,TBX1,ITGA2,NFIB,DLL1,CCDC40,FHL1,MYLK,RBP4,CFTR,RYR1,FOXD1,PARVA
Pn1	0.000549805	356	1398	62	0.0443491	0.174157	REAC:R-HSA-372790	REAC	Signaling by GPCR	15002	2149	REAC,REAC,REAC,REAC,REAC,REAC,REAC,REAC,REAC,REAC,REAC,REAC,REAC,REAC,REAC,REAC,REAC,REAC,REAC,REAC,REAC,REAC,REAC,REAC,REAC,REAC,REAC,REAC,REAC,REAC,REAC,REAC,REAC,REAC,REAC,REAC,REAC,REAC,REAC,REAC,REAC,REAC,REAC,REAC,REAC,REAC,REAC,REAC,REAC,REAC,REAC,REAC,REAC,REAC,REAC,REAC,REAC,REAC,REAC,REAC,REAC,REAC	CXCL6,CXCL1,GNA14,EDN1,CX3CL1,GRM7,CXCL8,PLCB4,GPR84,SAA1,RGS22,GNAL,NGEF,PLPPR3,FFAR2,ADORA2A,OXTR,CCL20,PROK2,HCAR3,CCL4,ARHGEF37,WNT7B,CCL3,CCL28,ECE1,P2RY1,ADGRE1,CCL3L3,MCF2L,HCAR2,FFAR3,WNT4,CCL4L2,BDKRB2,ARHGEF4,CD55,PLEKHG5,RAMP1,ADCY2,NBEA,GNG2,GPR150,WNT9A,GIPR,PLXNB1,NTS,FN1,CCRL2,HCAR1,FFAR4,C3,ARHGEF38,FFAR1,P2RY12,PRKACB,ADORA3,RGS2,CXCR1,PIK3R3,PTGFR,INSL3
Pn1	0.000641376	4245	1398	487	0.348355	0.114723	TF:M04555	TF	Factor: SRY; motif: AACAATANCATTGTT	15002	8062	TF,TF,TF,TF,TF,TF,TF,TF,TF,TF,TF,TF,TF,TF,TF,TF,TF,TF,TF,TF,TF,TF,TF,TF,TF,TF,TF,TF,TF,TF,TF,TF,TF,TF,TF,TF,TF,TF,TF,TF,TF,TF,TF,TF,TF,TF,TF,TF,TF,TF,TF,TF,TF,TF,TF,TF,TF,TF,TF,TF,TF,TF,TF,TF,TF,TF,TF,TF,TF,TF,TF,TF,TF,TF,TF,TF,TF,TF,TF,TF,TF,TF,TF,TF,TF,TF,TF,TF,TF,TF,TF,TF,TF,TF,TF,TF,TF,TF,TF,TF,TF,TF,TF,TF,TF,TF,TF,TF,TF,TF,TF,TF,TF,TF,TF,TF,TF,TF,TF,TF,TF,TF,TF,TF,TF,TF,TF,TF,TF,TF,TF,TF,TF,…	SERPINB4,TMPRSS11D,CXCL6,SPRR2A,CLCA4,UPK1B,SERPINB2,SLC51A,CFAP58,DSG3,SEMA3F,RHBDL2,LOX,KRT23,DSC3,SLPI,ABCA13,SLC26A4,AGR2,PTGES,SERPINB13,PRSS22,ROPN1L,OMG,GBP6,RHOV,FOLH1,BPIFA1,SLC9A4,CACNA1E,ATP10B,TMEM40,CP,EDN1,NFASC,MAPK8IP1,SERPINB3,BMPR1B,SH2D3A,TNFSF15,MUC5AC,FAM83A,LIMK2,GJB2,FGFBP1,FAT2,DZIP1,DRC7,ZNF750,RARB,CXCL8,GPX2,MUC16,TJP3,TEX26,CFAP126,LIF,CCDC146,CHL1,NME5,RSPH4A,AKAP14,F…
Pn1	0.000739177	8503	1398	890	0.636624	0.104669	TF:M04636	TF	Factor: TFII-I; motif: NAGGAAGTGN	15002	8706	TF,TF,TF,TF,TF,TF,TF,TF,TF,TF,TF,TF,TF,TF,TF,TF,TF,TF,TF,TF,TF,TF,TF,TF,TF,TF,TF,TF,TF,TF,TF,TF,TF,TF,TF,TF,TF,TF,TF,TF,TF,TF,TF,TF,TF,TF,TF,TF,TF,TF,TF,TF,TF,TF,TF,TF,TF,TF,TF,TF,TF,TF,TF,TF,TF,TF,TF,TF,TF,TF,TF,TF,TF,TF,TF,TF,TF,TF,TF,TF,TF,TF,TF,TF,TF,TF,TF,TF,TF,TF,TF,TF,TF,TF,TF,TF,TF,TF,TF,TF,TF,TF,TF,TF,TF,TF,TF,TF,TF,TF,TF,TF,TF,TF,TF,TF,TF,TF,TF,TF,TF,TF,TF,TF,TF,TF,TF,TF,TF,TF,TF,TF,TF,…	LCN2,SERPINB4,FUT2,IGFBP3,TMPRSS11D,CSF3,FUT6,CXCL6,SPRR2A,MUC2,PLAT,CFAP58,RBKS,DSG3,GJB5,CLDN10,FAM83F,PTGS2,C2CD4B,CXCL1,AQP5,SEMA3F,RHBDL2,FAM3D,HES1,SGPP2,EGR3,LOX,DOC2B,GJB4,TSPAN1,KRT23,ATP6V0A4,SERPINB5,SPRR3,BAALC,ABCA13,MUC4,AGR2,C17orf107,KRT14,PTGES,EFHB,CFAP161,PRSS22,CCDC184,PIGR,ROPN1L,PLPP2,OMG,GNA14,GBP6,RHOV,MAP1LC3A,BPIFA1,TMEM231,MEIS1,SLC9A4,TMEM40,SPDEF,CCDC160,MRAP2,EDN1,RS…
Pn1	0.000757764	247	1398	52	0.037196	0.210526	GO:0032504	GO:BP	multicellular organism reproduction	15002	7977	IBA,IMP ISS,ISS,ISS,ISS,IMP IEP,ISS,IMP ISS TAS,IBA,IBA,TAS,IMP,IMP ISS IBA,ISS,NAS,ISS,ISS IBA,IMP,IBA,IMP,IMP,ISS,ISS,IBA,TAS,IEP,TAS,IMP,ISS IBA,ISS,ISS,ISS IBA,ISS,ISS,ISS,IBA,TAS,ISS IBA,ISS,IMP,IMP ISS IBA,ISS,NAS,IEP,TAS,IMP,ISS,ISS,ISS,ISS,TAS,ISS IBA	FUT6,CFAP58,ROPN1L,DLEC1,BMPR1B,DZIP1,DRC7,NME5,DMRTA2,SPAG6,WFDC2,TPPP3,CFAP43,SPAG17,FOXJ1,PTN,CFAP65,CFAP47,RSPH1,TTC21A,CFAP69,LRGUK,SOX9,OXTR,TSGA10,MYCBPAP,REC8,PROK2,CATSPERD,NPHP1,CFAP54,CFAP157,TNFAIP6,TEKT3,INHBB,CFAP73,SPA17,SPACA6,EGR1,PNLDC1,SPEF2,IFT81,MAK,SLIT2,CCNA1,CFAP44,ACE,SLC9A8,SPDYA,CFTR,INSL3,IQCG
Pn1	0.000802627	4191	1398	481	0.344063	0.11477	TF:M03813_1	TF	Factor: BRN1; motif: HAATGCN; match class: 1	15002	599	TF,TF,TF,TF,TF,TF,TF,TF,TF,TF,TF,TF,TF,TF,TF,TF,TF,TF,TF,TF,TF,TF,TF,TF,TF,TF,TF,TF,TF,TF,TF,TF,TF,TF,TF,TF,TF,TF,TF,TF,TF,TF,TF,TF,TF,TF,TF,TF,TF,TF,TF,TF,TF,TF,TF,TF,TF,TF,TF,TF,TF,TF,TF,TF,TF,TF,TF,TF,TF,TF,TF,TF,TF,TF,TF,TF,TF,TF,TF,TF,TF,TF,TF,TF,TF,TF,TF,TF,TF,TF,TF,TF,TF,TF,TF,TF,TF,TF,TF,TF,TF,TF,TF,TF,TF,TF,TF,TF,TF,TF,TF,TF,TF,TF,TF,TF,TF,TF,TF,TF,TF,TF,TF,TF,TF,TF,TF,TF,TF,TF,TF,TF,TF,…	SERPINB4,CSF3,CXCL6,CLCA4,UPK1B,SERPINB2,DUOXA2,FAM83F,LY6D,PTGS2,IL1B,SEMA3F,RHBDL2,HES1,SGPP2,LOX,TSPAN1,DSC3,SERPINB5,SLPI,SPRR3,BAALC,ABCA13,AGR2,SERPINB13,CFAP161,PIGR,ROPN1L,OMG,GNA14,GBP6,BPIFA1,TSPAN19,TMEM231,MEIS1,SLC9A4,CACNA1E,ATP10B,LAMB3,CP,MRAP2,S100A2,DLEC1,MAPK8IP1,SERPINB3,CX3CL1,SPRR1B,TNFSF15,MUC5AC,PROM1,PAX9,GJB2,FGFBP1,SEMA3A,TUSC3,PRR7,PGAP4,RARB,CXCL8,IL23A,GPX2,TEX26,PCP…
Pn1	0.000869803	241	1398	51	0.0364807	0.211618	GO:0048609	GO:BP	multicellular organismal reproductive process	15002	13522	IBA,IMP ISS,ISS,ISS,ISS,IMP IEP,ISS,IMP ISS TAS,IBA,IBA,TAS,IMP,IMP ISS IBA,ISS,NAS,ISS,ISS IBA,IMP,IBA,IMP,IMP,ISS,ISS,IBA,TAS,IEP,TAS,IMP,ISS IBA,ISS,ISS,ISS IBA,ISS,ISS,ISS,IBA,TAS,ISS,IMP,IMP ISS IBA,ISS,NAS,IEP,TAS,IMP,ISS,ISS,ISS,ISS,TAS,ISS IBA	FUT6,CFAP58,ROPN1L,DLEC1,BMPR1B,DZIP1,DRC7,NME5,DMRTA2,SPAG6,WFDC2,TPPP3,CFAP43,SPAG17,FOXJ1,PTN,CFAP65,CFAP47,RSPH1,TTC21A,CFAP69,LRGUK,SOX9,OXTR,TSGA10,MYCBPAP,REC8,PROK2,CATSPERD,NPHP1,CFAP54,CFAP157,TNFAIP6,TEKT3,INHBB,CFAP73,SPA17,EGR1,PNLDC1,SPEF2,IFT81,MAK,SLIT2,CCNA1,CFAP44,ACE,SLC9A8,SPDYA,CFTR,INSL3,IQCG
Pn1	0.00091725	8214	1398	863	0.61731	0.105065	TF:M01808	TF	Factor: NMYC; motif: CAYCTG	15002	5896	TF,TF,TF,TF,TF,TF,TF,TF,TF,TF,TF,TF,TF,TF,TF,TF,TF,TF,TF,TF,TF,TF,TF,TF,TF,TF,TF,TF,TF,TF,TF,TF,TF,TF,TF,TF,TF,TF,TF,TF,TF,TF,TF,TF,TF,TF,TF,TF,TF,TF,TF,TF,TF,TF,TF,TF,TF,TF,TF,TF,TF,TF,TF,TF,TF,TF,TF,TF,TF,TF,TF,TF,TF,TF,TF,TF,TF,TF,TF,TF,TF,TF,TF,TF,TF,TF,TF,TF,TF,TF,TF,TF,TF,TF,TF,TF,TF,TF,TF,TF,TF,TF,TF,TF,TF,TF,TF,TF,TF,TF,TF,TF,TF,TF,TF,TF,TF,TF,TF,TF,TF,TF,TF,TF,TF,TF,TF,TF,TF,TF,TF,TF,TF,…	LCN2,SERPINB4,FUT2,MUC13,IGFBP3,TMPRSS11D,FUT6,DUOX2,SPRR2A,MUC2,UPK1B,PLAT,SLC51A,CFAP58,DUOXA2,DSG3,GJB5,CLDN10,FAM83F,LY6D,PTGS2,F3,IL1B,SEMA3F,RHBDL2,FAM3D,HES1,SGPP2,EGR3,LOX,KRT23,ATP6V0A4,DSC3,SERPINB5,SLPI,SPRR3,BAALC,ABCA13,ALDH1A3,MUC4,C17orf107,KRT14,PTGES,KLK10,SERPINB13,CFAP161,CCDC184,PIGR,ROPN1L,OMG,GNA14,GBP6,FOLH1,MAP1LC3A,BPIFA1,TSPAN19,TMEM231,MEIS1,SLC9A4,ATP10B,LAMB3,SPDEF,CC…
Pn1	0.0009543	39	1398	17	0.0121602	0.435897	GO:0072073	GO:BP	kidney epithelium development	15002	17938	IMP,IDA,ISS,ISS,ISS,IEP,ISS,ISS,ISS,ISS,ISS,ISS,IMP,ISS,ISS IBA,IMP,ISS	PROM1,LIF,SIX1,BASP1,SIX4,FOXJ1,FOXC1,SOX9,SIX2,TACSTD2,VEGFA,WNT7B,SLIT2,PODXL,PTPRO,CD24,FOXD1
Pn1	0.00107028	5615	1398	619	0.442775	0.11024	TF:M03580_1	TF	Factor: Smad2; motif: AGACAN; match class: 1	15002	7585	TF,TF,TF,TF,TF,TF,TF,TF,TF,TF,TF,TF,TF,TF,TF,TF,TF,TF,TF,TF,TF,TF,TF,TF,TF,TF,TF,TF,TF,TF,TF,TF,TF,TF,TF,TF,TF,TF,TF,TF,TF,TF,TF,TF,TF,TF,TF,TF,TF,TF,TF,TF,TF,TF,TF,TF,TF,TF,TF,TF,TF,TF,TF,TF,TF,TF,TF,TF,TF,TF,TF,TF,TF,TF,TF,TF,TF,TF,TF,TF,TF,TF,TF,TF,TF,TF,TF,TF,TF,TF,TF,TF,TF,TF,TF,TF,TF,TF,TF,TF,TF,TF,TF,TF,TF,TF,TF,TF,TF,TF,TF,TF,TF,TF,TF,TF,TF,TF,TF,TF,TF,TF,TF,TF,TF,TF,TF,TF,TF,TF,TF,TF,TF,…	LCN2,FUT2,MUC13,TMPRSS11D,FUT6,CXCL6,SPRR2A,MUC2,UPK1B,CADM4,TMPRSS4,SERPINB2,SLC51A,CFAP58,RBKS,GJB5,CLDN10,LY6D,PTGS2,C2CD4B,CXCL1,CDC42EP5,AQP5,IL1B,SEMA3F,HES1,LOX,GJB4,TSPAN1,ATP6V0A4,DNAAF1,MUC4,C17orf107,KRT14,PTGES,CFAP161,FOLH1,MAP1LC3A,BPIFA1,CSMD1,TSPAN19,SLC9A4,CACNA1E,LAMB3,TMEM40,CP,SPDEF,MRAP2,RSPH9,NFASC,S100P,PITX1,RRAD,ATP2C2,SPRR1B,PKP1,SH2D3A,TNFSF15,MUC5AC,PROM1,PAX9,ALDH3A1,…
Pn1	0.00112687	12	1398	8	0.00572246	0.666667	REAC:R-HSA-5083636	REAC	Defective GALNT12 causes CRCS1	15002	535	REAC,REAC,REAC,REAC,REAC,REAC,REAC,REAC	MUC13,MUC4,MUC5AC,MUC16,MUC5B,MUC20,MUCL1,MUC15
Pn1	0.00113572	41	1398	15	0.0107296	0.365854	REAC:R-HSA-6783783	REAC	Interleukin-10 signaling	15002	1182	REAC,REAC,REAC,REAC,REAC,REAC,REAC,REAC,REAC,REAC,REAC,REAC,REAC,REAC,REAC	CSF3,PTGS2,CXCL1,IL1B,CXCL8,LIF,IL1RN,CCL20,IL1A,CCL4,CCL3,TNF,CCL3L3,ICAM1,TNFRSF1B
Pn1	0.0011697	1891	1398	244	0.174535	0.129032	TF:M04555_1	TF	Factor: SRY; motif: AACAATANCATTGTT; match class: 1	15002	8063	TF,TF,TF,TF,TF,TF,TF,TF,TF,TF,TF,TF,TF,TF,TF,TF,TF,TF,TF,TF,TF,TF,TF,TF,TF,TF,TF,TF,TF,TF,TF,TF,TF,TF,TF,TF,TF,TF,TF,TF,TF,TF,TF,TF,TF,TF,TF,TF,TF,TF,TF,TF,TF,TF,TF,TF,TF,TF,TF,TF,TF,TF,TF,TF,TF,TF,TF,TF,TF,TF,TF,TF,TF,TF,TF,TF,TF,TF,TF,TF,TF,TF,TF,TF,TF,TF,TF,TF,TF,TF,TF,TF,TF,TF,TF,TF,TF,TF,TF,TF,TF,TF,TF,TF,TF,TF,TF,TF,TF,TF,TF,TF,TF,TF,TF,TF,TF,TF,TF,TF,TF,TF,TF,TF,TF,TF,TF,TF,TF,TF,TF,TF,TF,…	TMPRSS11D,CXCL6,CLCA4,UPK1B,SERPINB2,DSG3,LOX,KRT23,DSC3,SLPI,ABCA13,SLC26A4,ROPN1L,FOLH1,BPIFA1,SLC9A4,ATP10B,TMEM40,CP,EDN1,NFASC,MAPK8IP1,SERPINB3,BMPR1B,SH2D3A,TNFSF15,LIMK2,FGFBP1,DRC7,ZNF750,CXCL8,TEX26,CFAP126,LIF,CHL1,NME5,ADGRF1,ANKUB1,TNFRSF19,GABRP,C1orf87,EYA2,ESRRG,DNAH11,GRTP1,ZNF474,CFAP70,DMRT2,DNALI1,SNTN,DYDC2,CDC20B,HSD17B13,PACRG,LCA5L,DRC1,FAM229B,ERICH5,CREM,TMEM232,KLHDC9,S…
Pn1	0.00119624	1780	1398	232	0.165951	0.130337	TF:M03831_1	TF	Factor: MRF4; motif: CASCTGC; match class: 1	15002	5243	TF,TF,TF,TF,TF,TF,TF,TF,TF,TF,TF,TF,TF,TF,TF,TF,TF,TF,TF,TF,TF,TF,TF,TF,TF,TF,TF,TF,TF,TF,TF,TF,TF,TF,TF,TF,TF,TF,TF,TF,TF,TF,TF,TF,TF,TF,TF,TF,TF,TF,TF,TF,TF,TF,TF,TF,TF,TF,TF,TF,TF,TF,TF,TF,TF,TF,TF,TF,TF,TF,TF,TF,TF,TF,TF,TF,TF,TF,TF,TF,TF,TF,TF,TF,TF,TF,TF,TF,TF,TF,TF,TF,TF,TF,TF,TF,TF,TF,TF,TF,TF,TF,TF,TF,TF,TF,TF,TF,TF,TF,TF,TF,TF,TF,TF,TF,TF,TF,TF,TF,TF,TF,TF,TF,TF,TF,TF,TF,TF,TF,TF,TF,TF,…	FUT2,CADM4,PLAT,TMPRSS4,LY6D,C2CD4B,FAM3D,SGPP2,ATP6V0A4,ABCA13,KRT14,RHOV,TSPAN19,ATP12A,RRAD,ATP2C2,SLC44A4,NUP62CL,HES4,RASSF10,PLCB4,IL23A,CCDC146,KRT17,DNER,SLC13A3,TMC4,B3GNT3,KRT5,ASS1,PTPRN2,SPAG6,STMND1,EFCAB1,MARCHF3,MUC5B,SOX15,SLC5A1,GRTP1,UPB1,GNAL,BICDL2,PDK4,GAS2L2,NEK10,DNAH7,NGEF,RHPN2,CTXN1,TMEM213,CAPN13,PLPPR3,FOXA1,FFAR2,CNGA4,KLHDC9,TTLL10,TTLL6,MAP1B,KIAA0319,TEKT2,CCDC33,R…
Pn1	0.00119624	1780	1398	232	0.165951	0.130337	TF:M02018_1	TF	Factor: HTF4; motif: CASCTGB; match class: 1	15002	4211	TF,TF,TF,TF,TF,TF,TF,TF,TF,TF,TF,TF,TF,TF,TF,TF,TF,TF,TF,TF,TF,TF,TF,TF,TF,TF,TF,TF,TF,TF,TF,TF,TF,TF,TF,TF,TF,TF,TF,TF,TF,TF,TF,TF,TF,TF,TF,TF,TF,TF,TF,TF,TF,TF,TF,TF,TF,TF,TF,TF,TF,TF,TF,TF,TF,TF,TF,TF,TF,TF,TF,TF,TF,TF,TF,TF,TF,TF,TF,TF,TF,TF,TF,TF,TF,TF,TF,TF,TF,TF,TF,TF,TF,TF,TF,TF,TF,TF,TF,TF,TF,TF,TF,TF,TF,TF,TF,TF,TF,TF,TF,TF,TF,TF,TF,TF,TF,TF,TF,TF,TF,TF,TF,TF,TF,TF,TF,TF,TF,TF,TF,TF,TF,…	FUT2,CADM4,PLAT,TMPRSS4,LY6D,C2CD4B,FAM3D,SGPP2,ATP6V0A4,ABCA13,KRT14,RHOV,TSPAN19,ATP12A,RRAD,ATP2C2,SLC44A4,NUP62CL,HES4,RASSF10,PLCB4,IL23A,CCDC146,KRT17,DNER,SLC13A3,TMC4,B3GNT3,KRT5,ASS1,PTPRN2,SPAG6,STMND1,EFCAB1,MARCHF3,MUC5B,SOX15,SLC5A1,GRTP1,UPB1,GNAL,BICDL2,PDK4,GAS2L2,NEK10,DNAH7,NGEF,RHPN2,CTXN1,TMEM213,CAPN13,PLPPR3,FOXA1,FFAR2,CNGA4,KLHDC9,TTLL10,TTLL6,MAP1B,KIAA0319,TEKT2,CCDC33,R…
Pn1	0.00142665	102	1398	29	0.0207439	0.284314	GO:0043588	GO:BP	skin development	15002	11308	NAS,IDA,IMP,ISS,IBA,IDA IBA,IMP,IMP,IBA,IMP,ISS,IBA,IMP,ISS,IDA,IBA,TAS,IBA,IMP,IMP,IMP,IDA,IMP,ISS,ISS,ISS,IMP,ISS,ISS	SPRR3,SPRR1B,APCDD1,KRT17,KRT5,DSP,SLC2A10,FOXC1,KRT6A,ITGB4,SOX9,KRT6B,EPHA2,KRT16,GRHL2,KRT4,LIPN,KRT79,ZFP36,EXPH5,FA2H,TGM1,CLDN4,ASPRV1,TP63,DLL1,MET,RYR1,KDF1
Pn1	0.00149986	5772	1398	633	0.45279	0.109667	TF:M03831	TF	Factor: MRF4; motif: CASCTGC	15002	5242	TF,TF,TF,TF,TF,TF,TF,TF,TF,TF,TF,TF,TF,TF,TF,TF,TF,TF,TF,TF,TF,TF,TF,TF,TF,TF,TF,TF,TF,TF,TF,TF,TF,TF,TF,TF,TF,TF,TF,TF,TF,TF,TF,TF,TF,TF,TF,TF,TF,TF,TF,TF,TF,TF,TF,TF,TF,TF,TF,TF,TF,TF,TF,TF,TF,TF,TF,TF,TF,TF,TF,TF,TF,TF,TF,TF,TF,TF,TF,TF,TF,TF,TF,TF,TF,TF,TF,TF,TF,TF,TF,TF,TF,TF,TF,TF,TF,TF,TF,TF,TF,TF,TF,TF,TF,TF,TF,TF,TF,TF,TF,TF,TF,TF,TF,TF,TF,TF,TF,TF,TF,TF,TF,TF,TF,TF,TF,TF,TF,TF,TF,TF,TF,…	LCN2,FUT2,IGFBP3,DUOX2,CXCL6,SPRR2A,CADM4,PLAT,TMPRSS4,SLC51A,CFAP58,DUOXA2,GJB5,FAM83F,LY6D,C2CD4B,CXCL1,AQP5,IL1B,SEMA3F,FAM3D,SGPP2,LOX,DOC2B,GJB4,ATP6V0A4,SPRR3,BAALC,ABCA13,SLC26A4,AGR2,KRT14,KLK10,SERPINB13,EFHB,CFAP161,PRSS22,PIGR,GNA14,RHOV,MAP1LC3A,BPIFA1,CSMD1,TSPAN19,TMEM231,SLC9A4,LAMB3,TMEM40,CCDC160,EDN1,RSPH9,ATP12A,S100P,DLEC1,MAPK8IP1,RRAD,ATP2C2,BMPR1B,PKP1,TNFSF15,MUC5AC,PROM1,…
Pn1	0.00149986	5772	1398	633	0.45279	0.109667	TF:M02018	TF	Factor: HTF4; motif: CASCTGB	15002	4210	TF,TF,TF,TF,TF,TF,TF,TF,TF,TF,TF,TF,TF,TF,TF,TF,TF,TF,TF,TF,TF,TF,TF,TF,TF,TF,TF,TF,TF,TF,TF,TF,TF,TF,TF,TF,TF,TF,TF,TF,TF,TF,TF,TF,TF,TF,TF,TF,TF,TF,TF,TF,TF,TF,TF,TF,TF,TF,TF,TF,TF,TF,TF,TF,TF,TF,TF,TF,TF,TF,TF,TF,TF,TF,TF,TF,TF,TF,TF,TF,TF,TF,TF,TF,TF,TF,TF,TF,TF,TF,TF,TF,TF,TF,TF,TF,TF,TF,TF,TF,TF,TF,TF,TF,TF,TF,TF,TF,TF,TF,TF,TF,TF,TF,TF,TF,TF,TF,TF,TF,TF,TF,TF,TF,TF,TF,TF,TF,TF,TF,TF,TF,TF,…	LCN2,FUT2,IGFBP3,DUOX2,CXCL6,SPRR2A,CADM4,PLAT,TMPRSS4,SLC51A,CFAP58,DUOXA2,GJB5,FAM83F,LY6D,C2CD4B,CXCL1,AQP5,IL1B,SEMA3F,FAM3D,SGPP2,LOX,DOC2B,GJB4,ATP6V0A4,SPRR3,BAALC,ABCA13,SLC26A4,AGR2,KRT14,KLK10,SERPINB13,EFHB,CFAP161,PRSS22,PIGR,GNA14,RHOV,MAP1LC3A,BPIFA1,CSMD1,TSPAN19,TMEM231,SLC9A4,LAMB3,TMEM40,CCDC160,EDN1,RSPH9,ATP12A,S100P,DLEC1,MAPK8IP1,RRAD,ATP2C2,BMPR1B,PKP1,TNFSF15,MUC5AC,PROM1,…
Pn1	0.00158161	9004	1398	933	0.667382	0.103621	TF:M09977	TF	Factor: Lyl-1; motif: NCAKCTGYTNYCNN	15002	4846	TF,TF,TF,TF,TF,TF,TF,TF,TF,TF,TF,TF,TF,TF,TF,TF,TF,TF,TF,TF,TF,TF,TF,TF,TF,TF,TF,TF,TF,TF,TF,TF,TF,TF,TF,TF,TF,TF,TF,TF,TF,TF,TF,TF,TF,TF,TF,TF,TF,TF,TF,TF,TF,TF,TF,TF,TF,TF,TF,TF,TF,TF,TF,TF,TF,TF,TF,TF,TF,TF,TF,TF,TF,TF,TF,TF,TF,TF,TF,TF,TF,TF,TF,TF,TF,TF,TF,TF,TF,TF,TF,TF,TF,TF,TF,TF,TF,TF,TF,TF,TF,TF,TF,TF,TF,TF,TF,TF,TF,TF,TF,TF,TF,TF,TF,TF,TF,TF,TF,TF,TF,TF,TF,TF,TF,TF,TF,TF,TF,TF,TF,TF,TF,…	LCN2,SERPINB4,FUT2,MUC13,CSF3,FUT6,DUOX2,CXCL6,CLCA4,MUC2,CADM4,PLAT,TMPRSS4,DUOXA2,DSG3,GJB5,CLDN10,FAM83F,LY6D,C2CD4B,CXCL1,CDC42EP5,AQP5,IL1B,SEMA3F,RHBDL2,FAM3D,HES1,SGPP2,EGR3,LOX,GJB4,SLPI,SPRR3,BAALC,ABCA13,SLC26A4,ALDH1A3,MUC4,C17orf107,KRT14,PTGES,KLK10,SERPINB13,PRSS22,CCDC184,PIGR,GNA14,FOLH1,MAP1LC3A,BPIFA1,CSMD1,TSPAN19,TMEM231,MEIS1,CACNA1E,ATP10B,LAMB3,TMEM40,SPDEF,MRAP2,EDN1,RSPH9…
Pn1	0.00178719	36	1398	16	0.0114449	0.444444	GO:0072009	GO:BP	nephron epithelium development	15002	17876	IMP,IDA,ISS,ISS,ISS,IEP,ISS,ISS,ISS,ISS,ISS,ISS,ISS,ISS IBA,IMP,ISS	PROM1,LIF,SIX1,BASP1,SIX4,FOXJ1,FOXC1,SOX9,SIX2,TACSTD2,VEGFA,WNT7B,PODXL,PTPRO,CD24,FOXD1
Pn1	0.00189982	2983	1398	357	0.255365	0.119678	TF:M07204	TF	Factor: AR; motif: ARGAACANNNTGTNC	15002	238	TF,TF,TF,TF,TF,TF,TF,TF,TF,TF,TF,TF,TF,TF,TF,TF,TF,TF,TF,TF,TF,TF,TF,TF,TF,TF,TF,TF,TF,TF,TF,TF,TF,TF,TF,TF,TF,TF,TF,TF,TF,TF,TF,TF,TF,TF,TF,TF,TF,TF,TF,TF,TF,TF,TF,TF,TF,TF,TF,TF,TF,TF,TF,TF,TF,TF,TF,TF,TF,TF,TF,TF,TF,TF,TF,TF,TF,TF,TF,TF,TF,TF,TF,TF,TF,TF,TF,TF,TF,TF,TF,TF,TF,TF,TF,TF,TF,TF,TF,TF,TF,TF,TF,TF,TF,TF,TF,TF,TF,TF,TF,TF,TF,TF,TF,TF,TF,TF,TF,TF,TF,TF,TF,TF,TF,TF,TF,TF,TF,TF,TF,TF,TF,…	MUC13,CSF3,FUT6,CXCL6,CLCA4,CADM4,PLAT,SLC51A,CLDN10,CXCL1,SEMA3F,SGPP2,EGR3,GJB4,TSPAN1,ATP6V0A4,SPRR3,BAALC,SLC26A4,KRT14,PTGES,PIGR,ROPN1L,CSMD1,SLC9A4,LAMB3,CP,S100A2,S100P,CX3CL1,TNFSF15,PROM1,FAM83A,PRKAA2,SEMA3A,TUSC3,DZIP1,DRC7,GPX2,TJP3,TEX26,LIF,SLC13A3,LRRC49,APOD,AKAP14,EFHC2,KRT5,GABRP,SAA1,CCDC113,G0S2,FAM81B,STMND1,LRRC73,TF,RSPH10B,LYPD2,LMNTD1,DYNLRB2,TMEM45B,KLF5,ESRRG,CFAP57,C9…
Pn1	0.00200367	70	1398	23	0.0164521	0.328571	GO:0048515	GO:BP	spermatid differentiation	15002	13450	IMP ISS,ISS,IMP,ISS,IMP ISS,IBA,IMP ISS IBA,ISS,ISS IBA,IMP,IBA,IMP,IMP,ISS IBA,ISS,ISS IBA,IBA,IMP ISS IBA,ISS,IMP,ISS,ISS,ISS IBA	CFAP58,ROPN1L,DZIP1,DRC7,NME5,SPAG6,CFAP43,SPAG17,CFAP65,CFAP47,RSPH1,TTC21A,CFAP69,CATSPERD,NPHP1,CFAP157,CFAP73,SPEF2,IFT81,CFAP44,SLC9A8,CFTR,IQCG
Pn1	0.00214641	65	1398	22	0.0157368	0.338462	GO:0007286	GO:BP	spermatid development	15002	2864	IMP ISS,ISS,IMP,ISS,IMP ISS,IBA,IMP ISS IBA,ISS,ISS IBA,IMP,IBA,IMP,IMP,ISS IBA,ISS IBA,IBA,IMP ISS IBA,ISS,IMP,ISS,ISS,ISS IBA	CFAP58,ROPN1L,DZIP1,DRC7,NME5,SPAG6,CFAP43,SPAG17,CFAP65,CFAP47,RSPH1,TTC21A,CFAP69,CATSPERD,CFAP157,CFAP73,SPEF2,IFT81,CFAP44,SLC9A8,CFTR,IQCG
Pn1	0.00219338	98	1398	28	0.0200286	0.285714	GO:0072001	GO:BP	renal system development	15002	17868	IMP,IMP,IDA,ISS,ISS,ISS,IEP,ISS,IMP,ISS,IMP ISS IBA,ISS,ISS,ISS,ISS,IMP,IEP NAS,ISS,ISS,IMP,ISS,IMP ISS,ISS,IMP ISS IBA,IMP,ISS,ISS,ISS	PROM1,TFAP2A,LIF,SIX1,BASP1,SIX4,FOXJ1,FOXC1,STRA6,SOX9,SIX2,TACSTD2,VEGFA,WNT7B,EGR1,PLCE1,WNT4,SULF1,PCSK9,SLIT2,VANGL2,ACE,PODXL,PTPRO,CD24,DLL1,RBP4,FOXD1
Pn1	0.00223274	6713	1398	721	0.515737	0.107404	TF:M08520	TF	Factor: CDP:SRF; motif: NCCWTAYAAGGTMNKRATCRATN	15002	1172	TF,TF,TF,TF,TF,TF,TF,TF,TF,TF,TF,TF,TF,TF,TF,TF,TF,TF,TF,TF,TF,TF,TF,TF,TF,TF,TF,TF,TF,TF,TF,TF,TF,TF,TF,TF,TF,TF,TF,TF,TF,TF,TF,TF,TF,TF,TF,TF,TF,TF,TF,TF,TF,TF,TF,TF,TF,TF,TF,TF,TF,TF,TF,TF,TF,TF,TF,TF,TF,TF,TF,TF,TF,TF,TF,TF,TF,TF,TF,TF,TF,TF,TF,TF,TF,TF,TF,TF,TF,TF,TF,TF,TF,TF,TF,TF,TF,TF,TF,TF,TF,TF,TF,TF,TF,TF,TF,TF,TF,TF,TF,TF,TF,TF,TF,TF,TF,TF,TF,TF,TF,TF,TF,TF,TF,TF,TF,TF,TF,TF,TF,TF,TF,…	LCN2,MUC13,CSF3,DUOX2,CXCL6,SPRR2A,MUC2,CADM4,TMPRSS4,CFAP58,DUOXA2,DSG3,LY6D,PTGS2,C2CD4B,CXCL1,CDC42EP5,IL1B,RHBDL2,HES1,GJB4,TSPAN1,DSC3,SPRR3,BAALC,DNAAF1,C17orf107,KRT14,PTGES,SERPINB13,CFAP161,CCDC184,PIGR,GNA14,GBP6,RHOV,MAP1LC3A,BPIFA1,CSMD1,TSPAN19,TMEM231,MEIS1,SLC9A4,CACNA1E,ATP10B,LAMB3,TMEM40,RSPH9,NFASC,S100A2,PITX1,DLEC1,CX3CL1,GRM7,SPRR1B,BMPR1B,SH2D3A,TNFSF15,PROM1,FAM83A,ALDH3A1…
Pn1	0.00251112	9871	1398	1009	0.721745	0.102219	TF:M03580	TF	Factor: Smad2; motif: AGACAN	15002	7584	TF,TF,TF,TF,TF,TF,TF,TF,TF,TF,TF,TF,TF,TF,TF,TF,TF,TF,TF,TF,TF,TF,TF,TF,TF,TF,TF,TF,TF,TF,TF,TF,TF,TF,TF,TF,TF,TF,TF,TF,TF,TF,TF,TF,TF,TF,TF,TF,TF,TF,TF,TF,TF,TF,TF,TF,TF,TF,TF,TF,TF,TF,TF,TF,TF,TF,TF,TF,TF,TF,TF,TF,TF,TF,TF,TF,TF,TF,TF,TF,TF,TF,TF,TF,TF,TF,TF,TF,TF,TF,TF,TF,TF,TF,TF,TF,TF,TF,TF,TF,TF,TF,TF,TF,TF,TF,TF,TF,TF,TF,TF,TF,TF,TF,TF,TF,TF,TF,TF,TF,TF,TF,TF,TF,TF,TF,TF,TF,TF,TF,TF,TF,TF,…	LCN2,SERPINB4,FUT2,MUC13,TMPRSS11D,CSF3,FUT6,DUOX2,CXCL6,SPRR2A,CLCA4,MUC2,UPK1B,CADM4,PLAT,TMPRSS4,SERPINB2,SLC51A,CFAP58,DUOXA2,RBKS,GJB5,CLDN10,LY6D,PTGS2,C2CD4B,CXCL1,CDC42EP5,AQP5,IL1B,SEMA3F,RHBDL2,FAM3D,HES1,EGR3,LOX,GJB4,TSPAN1,ATP6V0A4,SERPINB5,SLPI,BAALC,DNAAF1,ABCA13,SLC26A4,MUC4,AGR2,C17orf107,KRT14,PTGES,KLK10,CFAP161,PRSS22,ROPN1L,FOLH1,MAP1LC3A,BPIFA1,CSMD1,TSPAN19,MEIS1,SLC9A4,CAC…
Pn1	0.00260903	7242	1398	770	0.550787	0.106324	TF:M01020	TF	Factor: Tbx5; motif: TNAGGTGTKV	15002	8312	TF,TF,TF,TF,TF,TF,TF,TF,TF,TF,TF,TF,TF,TF,TF,TF,TF,TF,TF,TF,TF,TF,TF,TF,TF,TF,TF,TF,TF,TF,TF,TF,TF,TF,TF,TF,TF,TF,TF,TF,TF,TF,TF,TF,TF,TF,TF,TF,TF,TF,TF,TF,TF,TF,TF,TF,TF,TF,TF,TF,TF,TF,TF,TF,TF,TF,TF,TF,TF,TF,TF,TF,TF,TF,TF,TF,TF,TF,TF,TF,TF,TF,TF,TF,TF,TF,TF,TF,TF,TF,TF,TF,TF,TF,TF,TF,TF,TF,TF,TF,TF,TF,TF,TF,TF,TF,TF,TF,TF,TF,TF,TF,TF,TF,TF,TF,TF,TF,TF,TF,TF,TF,TF,TF,TF,TF,TF,TF,TF,TF,TF,TF,TF,…	FUT2,MUC13,IGFBP3,TMPRSS11D,FUT6,DUOX2,CXCL6,SPRR2A,UPK1B,CADM4,PLAT,TMPRSS4,SERPINB2,SLC51A,DSG3,GJB5,FAM83F,CXCL1,F3,CDC42EP5,IL1B,SEMA3F,FAM3D,SGPP2,EGR3,LOX,DOC2B,GJB4,TSPAN1,KRT23,ATP6V0A4,DSC3,SLPI,SPRR3,AGR2,SERPINB13,PRSS22,PIGR,ROPN1L,PLPP2,OMG,GNA14,GBP6,RHOV,BPIFA1,TSPAN19,TMEM231,MEIS1,SLC9A4,CACNA1E,ATP10B,TMEM40,CP,CCDC160,MRAP2,EDN1,RSPH9,ATP12A,S100A2,S100P,PITX1,DLEC1,MAPK8IP1,CX…
Pn1	0.0026538	167	1398	39	0.027897	0.233533	TF:M04099_1	TF	Factor: RFX4; motif: NGTWRCCATGGYWACN; match class: 1	15002	7243	TF,TF,TF,TF,TF,TF,TF,TF,TF,TF,TF,TF,TF,TF,TF,TF,TF,TF,TF,TF,TF,TF,TF,TF,TF,TF,TF,TF,TF,TF,TF,TF,TF,TF,TF,TF,TF,TF,TF	CCDC184,TSPAN19,DLEC1,LRRC49,LRRC73,CFAP300,KLF5,DEUP1,SPATA17,NR2F2,DNALI1,LCA5L,CCDC74B,DNAH2,CCDC74A,DNAH12,RSPH1,CFAP61,H2BC18,TSNAXIP1,ZNF214,EML1,C17orf97,KIF9,LRRIQ1,KCNH3,CATIP,LRRC70,IPO11,C10orf67,MTF1,GNG2,PNMA8B,PLXNB1,CCDC30,IFT22,BTBD19,CCDC40,MAP1A
Pn1	0.00266979	249	1398	51	0.0364807	0.204819	TF:M04099	TF	Factor: RFX4; motif: NGTWRCCATGGYWACN	15002	7242	TF,TF,TF,TF,TF,TF,TF,TF,TF,TF,TF,TF,TF,TF,TF,TF,TF,TF,TF,TF,TF,TF,TF,TF,TF,TF,TF,TF,TF,TF,TF,TF,TF,TF,TF,TF,TF,TF,TF,TF,TF,TF,TF,TF,TF,TF,TF,TF,TF,TF,TF	CCDC184,TSPAN19,DLEC1,TEX26,LRRC49,PIFO,LRRC73,CFAP300,KLF5,DEUP1,SPATA17,NR2F2,DNALI1,NGEF,LCA5L,AKAP6,CCDC74B,DNAH2,CCDC74A,DNAH12,RSPH1,CFAP45,STK33,HYDIN,CFAP61,NPHP1,H2BC18,TSNAXIP1,ZNF214,EML1,C17orf97,KIF9,LRRIQ1,ANKRD45,KCNH3,CATIP,LRRC70,IPO11,C10orf67,MTF1,GNG2,PNMA8B,PLXNB1,CCDC30,SPAG16,CNIH2,IFT22,BTBD19,CCDC40,MAP1A,SHANK2
Pn1	0.00268143	4900	1398	547	0.391273	0.111633	TF:M02116_1	TF	Factor: Sox-10; motif: NACAAWG; match class: 1	15002	7681	TF,TF,TF,TF,TF,TF,TF,TF,TF,TF,TF,TF,TF,TF,TF,TF,TF,TF,TF,TF,TF,TF,TF,TF,TF,TF,TF,TF,TF,TF,TF,TF,TF,TF,TF,TF,TF,TF,TF,TF,TF,TF,TF,TF,TF,TF,TF,TF,TF,TF,TF,TF,TF,TF,TF,TF,TF,TF,TF,TF,TF,TF,TF,TF,TF,TF,TF,TF,TF,TF,TF,TF,TF,TF,TF,TF,TF,TF,TF,TF,TF,TF,TF,TF,TF,TF,TF,TF,TF,TF,TF,TF,TF,TF,TF,TF,TF,TF,TF,TF,TF,TF,TF,TF,TF,TF,TF,TF,TF,TF,TF,TF,TF,TF,TF,TF,TF,TF,TF,TF,TF,TF,TF,TF,TF,TF,TF,TF,TF,TF,TF,TF,TF,…	SERPINB4,MUC13,TMPRSS11D,CXCL6,SPRR2A,CLCA4,UPK1B,PLAT,SERPINB2,DSG3,GJB5,LY6D,IL1B,SEMA3F,RHBDL2,SGPP2,EGR3,LOX,KRT23,DSC3,SLPI,SPRR3,SLC26A4,KRT14,PTGES,SERPINB13,CFAP161,PIGR,ROPN1L,OMG,GNA14,BPIFA1,TSPAN19,MEIS1,CACNA1E,ATP10B,LAMB3,CP,CCDC160,NFASC,DLEC1,SERPINB3,CX3CL1,SPRR1B,BMPR1B,TNFSF15,PROM1,TSPAN6,ALDH3A1,GJB2,FGFBP1,SLC44A4,SEMA3A,RNF152,NUP62CL,BARX2,PGAP4,TFAP2A,GPX2,ABHD12B,TJP3,C…
Pn1	0.00268949	13	1398	8	0.00572246	0.615385	REAC:R-HSA-5083632	REAC	Defective C1GALT1C1 causes TNPS	15002	485	REAC,REAC,REAC,REAC,REAC,REAC,REAC,REAC	MUC13,MUC4,MUC5AC,MUC16,MUC5B,MUC20,MUCL1,MUC15
Pn1	0.00277287	129	1398	33	0.0236052	0.255814	TF:M11964_1	TF	Factor: rfx2; motif: NGTTRCCATGGYAACN; match class: 1	15002	7215	TF,TF,TF,TF,TF,TF,TF,TF,TF,TF,TF,TF,TF,TF,TF,TF,TF,TF,TF,TF,TF,TF,TF,TF,TF,TF,TF,TF,TF,TF,TF,TF,TF	CCDC184,TSPAN19,DLEC1,LRRC49,LRRC73,DEUP1,SPATA17,NR2F2,DNALI1,AKAP6,CCDC74B,DNAH2,CCDC74A,DNAH12,STK33,CFAP61,ZNF214,EML1,KIF9,LRRIQ1,CATIP,LRRC70,IPO11,C10orf67,GNG2,PNMA8B,PLXNB1,CCDC30,CNIH2,IFT22,BTBD19,CCDC40,MAP1A
Pn1	0.00300735	330	1398	62	0.0443491	0.187879	GO:0007186	GO:BP	G protein-coupled receptor signaling pathway	15002	2791	TAS,IBA,IDA IBA,IDA IMP,ISS IBA,IDA IBA,IDA TAS,TAS,IBA,IBA TAS,IBA,TAS,IDA IBA,IDA IBA TAS,IBA,IBA TAS NAS,IBA,IDA,NAS,IBA TAS,IBA,TAS,IDA IBA TAS,IBA,IPI,TAS,IDA,IDA,IMP ISS IBA TAS,IBA TAS,IBA,IBA,IDA IBA,IBA TAS,IBA,IBA,IBA TAS,IDA IBA,IDA IPI IGI IBA,ISS IBA,ISS IBA,ISS IBA,IBA,IBA TAS,IDA IBA,IDA IGI,TAS,TAS,IBA,IMP IBA,IDA TAS,IBA,IBA TAS,IDA IMP ISS IBA,TAS,IBA,IMP ISS TAS,TAS,IDA,IBA TAS…	CXCL1,GNA14,MRAP2,EDN1,CX3CL1,GRM7,CXCL8,PLCB4,GPR84,ADGRF1,GNAL,RAPGEFL1,FFAR2,ADORA2A,OXTR,ADGRL2,CCL20,PLEK,PROK2,HCAR3,CCL4,ADGRV1,ADGRB2,CCL3,BAIAP3,ECE1,RPGRIP1L,PLCE1,P2RY1,ADGRE1,CCL3L3,HCAR2,FFAR3,GPR34,CCL4L2,GPR87,BDKRB2,ADGRG3,RAMP1,ADCY2,SPNS2,GNG2,GPR150,ADGRB1,GIPR,NTS,CCRL2,PARD3,HCAR1,FFAR4,C3,CCL18,FFAR1,P2RY12,PRKACB,ADORA3,RGS2,CXCR1,MET,PTGFR,INSL3,APOE
Pn1	0.00308996	2694	1398	326	0.23319	0.12101	TF:M07090	TF	Factor: c-Fos; motif: NNTGASTCATN	15002	2502	TF,TF,TF,TF,TF,TF,TF,TF,TF,TF,TF,TF,TF,TF,TF,TF,TF,TF,TF,TF,TF,TF,TF,TF,TF,TF,TF,TF,TF,TF,TF,TF,TF,TF,TF,TF,TF,TF,TF,TF,TF,TF,TF,TF,TF,TF,TF,TF,TF,TF,TF,TF,TF,TF,TF,TF,TF,TF,TF,TF,TF,TF,TF,TF,TF,TF,TF,TF,TF,TF,TF,TF,TF,TF,TF,TF,TF,TF,TF,TF,TF,TF,TF,TF,TF,TF,TF,TF,TF,TF,TF,TF,TF,TF,TF,TF,TF,TF,TF,TF,TF,TF,TF,TF,TF,TF,TF,TF,TF,TF,TF,TF,TF,TF,TF,TF,TF,TF,TF,TF,TF,TF,TF,TF,TF,TF,TF,TF,TF,TF,TF,TF,TF,…	LCN2,SERPINB4,FUT2,CSF3,FUT6,SPRR2A,CLCA4,MUC2,UPK1B,CADM4,RBKS,GJB5,LY6D,F3,HES1,SGPP2,ATP6V0A4,SERPINB5,SPRR3,AGR2,KLK10,SERPINB13,EFHB,PRSS22,PLPP2,GBP6,BPIFA1,ATP10B,LAMB3,CP,CCDC160,MRAP2,S100A2,SERPINB3,BMPR1B,PROM1,TRIM29,GJB2,TUSC3,PRR7,RARB,CXCL8,IL23A,MUC16,TJP3,LIF,CHL1,PAMR1,NME5,PLEKHG7,APOD,CAPSL,RSPH4A,FBXL13,KRT5,TMEM212,SPAG6,C1orf87,CCN2,DNAH10,CFAP300,SOX15,TMEM45B,DAW1,C9orf24…
Pn1	0.00315437	56	1398	20	0.0143062	0.357143	GO:0072006	GO:BP	nephron development	15002	17873	IMP,IDA,ISS,ISS,ISS,IEP,ISS,ISS,ISS,ISS,ISS,ISS,ISS,IMP,ISS,ISS,IMP ISS IBA,IMP,ISS,ISS	PROM1,LIF,SIX1,BASP1,SIX4,FOXJ1,FOXC1,SOX9,SIX2,TACSTD2,VEGFA,WNT7B,EGR1,PLCE1,SULF1,PODXL,PTPRO,CD24,DLL1,FOXD1
Pn1	0.00331126	2330	1398	288	0.206009	0.123605	TF:M11264_1	TF	Factor: c-Jun; motif: NATGASTCATN; match class: 1	15002	4513	TF,TF,TF,TF,TF,TF,TF,TF,TF,TF,TF,TF,TF,TF,TF,TF,TF,TF,TF,TF,TF,TF,TF,TF,TF,TF,TF,TF,TF,TF,TF,TF,TF,TF,TF,TF,TF,TF,TF,TF,TF,TF,TF,TF,TF,TF,TF,TF,TF,TF,TF,TF,TF,TF,TF,TF,TF,TF,TF,TF,TF,TF,TF,TF,TF,TF,TF,TF,TF,TF,TF,TF,TF,TF,TF,TF,TF,TF,TF,TF,TF,TF,TF,TF,TF,TF,TF,TF,TF,TF,TF,TF,TF,TF,TF,TF,TF,TF,TF,TF,TF,TF,TF,TF,TF,TF,TF,TF,TF,TF,TF,TF,TF,TF,TF,TF,TF,TF,TF,TF,TF,TF,TF,TF,TF,TF,TF,TF,TF,TF,TF,TF,TF,…	LCN2,SERPINB4,FUT2,CSF3,FUT6,CLCA4,MUC2,UPK1B,CADM4,RBKS,GJB5,F3,IL1B,HES1,SGPP2,ATP6V0A4,SERPINB5,SPRR3,ABCA13,AGR2,KLK10,SERPINB13,EFHB,PLPP2,GBP6,ATP10B,LAMB3,CP,CCDC160,MRAP2,S100A2,SERPINB3,PROM1,GJB2,TUSC3,CHST6,RARB,CXCL8,IL23A,TJP3,CHL1,NME5,PLEKHG7,APOD,CAPSL,RSPH4A,KRT5,GPR84,ZG16B,TMEM212,SAA1,SPAG6,C1orf87,CCN2,DNAH10,CFAP300,SOX15,DAW1,C9orf24,SPATA17,CFAP70,DMRT2,SNTN,DYDC2,HSD17B13…
Pn1	0.00336943	94	1398	27	0.0193133	0.287234	GO:0007281	GO:BP	germ cell development	15002	2859	IBA,IMP ISS,ISS,ISS,IMP IEP,ISS,IMP ISS,IBA,IBA,IMP ISS IBA,ISS,ISS,ISS IBA,IMP,IBA,IMP,IMP,ISS IBA,ISS IBA,ISS,IBA,IMP ISS IBA,ISS,IMP,ISS,ISS,ISS IBA	FUT6,CFAP58,ROPN1L,BMPR1B,DZIP1,DRC7,NME5,DMRTA2,SPAG6,CFAP43,SPAG17,PTN,CFAP65,CFAP47,RSPH1,TTC21A,CFAP69,CATSPERD,CFAP157,TNFAIP6,CFAP73,SPEF2,IFT81,CFAP44,SLC9A8,CFTR,IQCG
Pn1	0.00349277	2804	1398	337	0.241059	0.120185	TF:M10088	TF	Factor: TBP; motif: MTATAAAARS	15002	8206	TF,TF,TF,TF,TF,TF,TF,TF,TF,TF,TF,TF,TF,TF,TF,TF,TF,TF,TF,TF,TF,TF,TF,TF,TF,TF,TF,TF,TF,TF,TF,TF,TF,TF,TF,TF,TF,TF,TF,TF,TF,TF,TF,TF,TF,TF,TF,TF,TF,TF,TF,TF,TF,TF,TF,TF,TF,TF,TF,TF,TF,TF,TF,TF,TF,TF,TF,TF,TF,TF,TF,TF,TF,TF,TF,TF,TF,TF,TF,TF,TF,TF,TF,TF,TF,TF,TF,TF,TF,TF,TF,TF,TF,TF,TF,TF,TF,TF,TF,TF,TF,TF,TF,TF,TF,TF,TF,TF,TF,TF,TF,TF,TF,TF,TF,TF,TF,TF,TF,TF,TF,TF,TF,TF,TF,TF,TF,TF,TF,TF,TF,TF,TF,…	TMPRSS11D,DUOX2,CXCL6,SPRR2A,CLCA4,PLAT,SLC51A,DUOXA2,DSG3,FAM83F,PTGS2,F3,RHBDL2,LOX,KRT23,ABCA13,SLC26A4,AGR2,PTGES,SERPINB13,EFHB,CFAP161,OMG,GBP6,FOLH1,BPIFA1,TSPAN19,ATP10B,CP,EDN1,RSPH9,CX3CL1,BMPR1B,SH2D3A,TNFSF15,FAM83A,FGFBP1,SEMA3A,TUSC3,PRR7,DRC7,CXCL8,IL23A,GPX2,TEX26,CFAP126,CCDC146,OSM,PCP4L1,NME5,PLEKHG7,RSPH4A,FBXL13,EFHC2,KRT5,SAA2,ADGRF1,ANKUB1,TNFRSF19,GABRP,SAA1,G0S2,FAM81B,ST…
Pn1	0.0035185	124	1398	32	0.0228898	0.258065	GO:0045216	GO:BP	cell-cell junction organization	15002	11937	IBA,IDA,IBA,IDA,IBA,ISS,IMP IBA,IBA,IMP,IBA,IDA,IMP IBA,IMP,IMP IBA,IDA,IMP NAS,IMP,IBA,TAS,IBA,IMP IBA,IMP IBA,ISS,IMP IBA,IMP,IBA,IMP,ISS NAS,ISS,ISS,IMP IBA,ISS	CLDN10,IL1B,PKP1,GJB2,TJP3,DSP,POF1B,CDHR3,NPHP1,CLDN16,VEGFA,CLDN3,EPHA2,FRMPD2,TNF,GJB6,GRHL2,CDH26,AMOT,MPDZ,INAVA,MARVELD3,ACE,CD177,SNAI1,CLDN4,SMAD3,PTPRO,PARD3,IRX3,MARVELD2,ILDR1
Pn1	0.00377581	5667	1398	620	0.443491	0.109405	TF:M02006	TF	Factor: GATA-5; motif: TATCTN	15002	2994	TF,TF,TF,TF,TF,TF,TF,TF,TF,TF,TF,TF,TF,TF,TF,TF,TF,TF,TF,TF,TF,TF,TF,TF,TF,TF,TF,TF,TF,TF,TF,TF,TF,TF,TF,TF,TF,TF,TF,TF,TF,TF,TF,TF,TF,TF,TF,TF,TF,TF,TF,TF,TF,TF,TF,TF,TF,TF,TF,TF,TF,TF,TF,TF,TF,TF,TF,TF,TF,TF,TF,TF,TF,TF,TF,TF,TF,TF,TF,TF,TF,TF,TF,TF,TF,TF,TF,TF,TF,TF,TF,TF,TF,TF,TF,TF,TF,TF,TF,TF,TF,TF,TF,TF,TF,TF,TF,TF,TF,TF,TF,TF,TF,TF,TF,TF,TF,TF,TF,TF,TF,TF,TF,TF,TF,TF,TF,TF,TF,TF,TF,TF,TF,…	SERPINB4,MUC13,CXCL6,SPRR2A,UPK1B,CADM4,SLC51A,RBKS,DSG3,PTGS2,F3,IL1B,SEMA3F,RHBDL2,HES1,EGR3,TSPAN1,KRT23,ATP6V0A4,BAALC,DNAAF1,ABCA13,MUC4,AGR2,C17orf107,PTGES,SERPINB13,CFAP161,PIGR,OMG,GBP6,FOLH1,CSMD1,TSPAN19,TMEM231,SLC9A4,CACNA1E,ATP10B,TMEM40,CP,MRAP2,RSPH9,ATP12A,DLEC1,MAPK8IP1,SERPINB3,CX3CL1,SPRR1B,BMPR1B,TNFSF15,PROM1,FAM83A,HNF4G,ALDH3A1,LYPD3,TRIM29,LIMK2,GJB2,RNF152,PFN2,FAT2,CHST…
Pn1	0.0038037	18	1398	11	0.00786838	0.611111	GO:0001657	GO:BP	ureteric bud development	15002	381	ISS,ISS,ISS,IEP,ISS,ISS,ISS,ISS,ISS,IMP,ISS	SIX1,BASP1,SIX4,FOXJ1,FOXC1,SOX9,SIX2,TACSTD2,VEGFA,SLIT2,FOXD1
Pn1	0.00413954	3319	1398	389	0.278255	0.117204	TF:M00954	TF	Factor: PR; motif: NNNNNNGGNACRNNNTGTTCTNNNNNN	15002	7018	TF,TF,TF,TF,TF,TF,TF,TF,TF,TF,TF,TF,TF,TF,TF,TF,TF,TF,TF,TF,TF,TF,TF,TF,TF,TF,TF,TF,TF,TF,TF,TF,TF,TF,TF,TF,TF,TF,TF,TF,TF,TF,TF,TF,TF,TF,TF,TF,TF,TF,TF,TF,TF,TF,TF,TF,TF,TF,TF,TF,TF,TF,TF,TF,TF,TF,TF,TF,TF,TF,TF,TF,TF,TF,TF,TF,TF,TF,TF,TF,TF,TF,TF,TF,TF,TF,TF,TF,TF,TF,TF,TF,TF,TF,TF,TF,TF,TF,TF,TF,TF,TF,TF,TF,TF,TF,TF,TF,TF,TF,TF,TF,TF,TF,TF,TF,TF,TF,TF,TF,TF,TF,TF,TF,TF,TF,TF,TF,TF,TF,TF,TF,TF,…	SERPINB4,MUC13,TMPRSS11D,UPK1B,DSG3,GJB5,FAM83F,LY6D,PTGS2,CXCL1,F3,IL1B,SEMA3F,GJB4,KRT23,SERPINB5,SLC26A4,PIGR,ROPN1L,OMG,RHOV,FOLH1,MEIS1,ATP10B,SPDEF,RSPH9,NFASC,S100A2,SERPINB3,TNFSF15,PAX9,FAM83A,LYPD3,PRKAA2,GJB2,SLC44A4,SEMA3A,TUSC3,RNF152,DZIP1,ZNF750,CXCL8,GPX2,MUC16,TEX26,LIF,CCDC146,CHL1,SLC13A3,LRRC49,RSPH4A,CCDC81,GPR84,ZG16B,ANKUB1,CCDC17,TNFRSF19,GABRP,PIFO,FAM81B,STMND1,CCN2,KCNK…
Pn1	0.00423538	73	1398	20	0.0143062	0.273973	REAC:R-HSA-375276	REAC	Peptide ligand-binding receptors	15002	1645	REAC,REAC,REAC,REAC,REAC,REAC,REAC,REAC,REAC,REAC,REAC,REAC,REAC,REAC,REAC,REAC,REAC,REAC,REAC,REAC	CXCL6,CXCL1,EDN1,CX3CL1,CXCL8,SAA1,OXTR,CCL20,PROK2,CCL4,CCL3,CCL28,ECE1,CCL3L3,BDKRB2,NTS,CCRL2,C3,CXCR1,INSL3
Pn1	0.00424922	1966	1398	249	0.178112	0.126653	TF:M08888_1	TF	Factor: MAFB; motif: NTCAGCN; match class: 1	15002	4873	TF,TF,TF,TF,TF,TF,TF,TF,TF,TF,TF,TF,TF,TF,TF,TF,TF,TF,TF,TF,TF,TF,TF,TF,TF,TF,TF,TF,TF,TF,TF,TF,TF,TF,TF,TF,TF,TF,TF,TF,TF,TF,TF,TF,TF,TF,TF,TF,TF,TF,TF,TF,TF,TF,TF,TF,TF,TF,TF,TF,TF,TF,TF,TF,TF,TF,TF,TF,TF,TF,TF,TF,TF,TF,TF,TF,TF,TF,TF,TF,TF,TF,TF,TF,TF,TF,TF,TF,TF,TF,TF,TF,TF,TF,TF,TF,TF,TF,TF,TF,TF,TF,TF,TF,TF,TF,TF,TF,TF,TF,TF,TF,TF,TF,TF,TF,TF,TF,TF,TF,TF,TF,TF,TF,TF,TF,TF,TF,TF,TF,TF,TF,TF,…	FUT2,MUC13,IGFBP3,FUT6,CXCL6,CLCA4,SLC51A,RBKS,GJB5,C2CD4B,CXCL1,SEMA3F,RHBDL2,LOX,GJB4,ATP6V0A4,ABCA13,KRT14,CFAP161,BPIFA1,EDN1,DLEC1,ATP2C2,MUC5AC,TRIM29,GJB2,SEMA3A,FAT2,DZIP1,BARX2,DRC7,RARB,TJP3,TEX26,KRT17,OSM,PAMR1,CAPSL,RSPH4A,KRT5,SAA2,ANKUB1,TNFRSF19,SAA1,FAM81B,STEAP1,STMND1,TF,AK7,CFAP300,ZNF474,PDK4,RAPGEFL1,TPPP3,C11orf96,NOS2,HSD17B13,POF1B,NEURL3,DNAH9,SLC2A10,SAXO2,TMEM213,ERICH…
Pn1	0.00427974	3231	1398	380	0.271817	0.117611	TF:M09964	TF	Factor: JunD; motif: NRTGAGTCAYN	15002	4486	TF,TF,TF,TF,TF,TF,TF,TF,TF,TF,TF,TF,TF,TF,TF,TF,TF,TF,TF,TF,TF,TF,TF,TF,TF,TF,TF,TF,TF,TF,TF,TF,TF,TF,TF,TF,TF,TF,TF,TF,TF,TF,TF,TF,TF,TF,TF,TF,TF,TF,TF,TF,TF,TF,TF,TF,TF,TF,TF,TF,TF,TF,TF,TF,TF,TF,TF,TF,TF,TF,TF,TF,TF,TF,TF,TF,TF,TF,TF,TF,TF,TF,TF,TF,TF,TF,TF,TF,TF,TF,TF,TF,TF,TF,TF,TF,TF,TF,TF,TF,TF,TF,TF,TF,TF,TF,TF,TF,TF,TF,TF,TF,TF,TF,TF,TF,TF,TF,TF,TF,TF,TF,TF,TF,TF,TF,TF,TF,TF,TF,TF,TF,TF,…	FUT2,MUC13,CSF3,FUT6,SPRR2A,MUC2,CADM4,LY6D,C2CD4B,F3,IL1B,HES1,SGPP2,DOC2B,KRT23,ATP6V0A4,DSC3,SPRR3,ABCA13,AGR2,SERPINB13,EFHB,PRSS22,PLPP2,OMG,BPIFA1,LAMB3,CCDC160,MRAP2,S100A2,S100P,SPRR1B,BMPR1B,PKP1,MUC5AC,PROM1,HNF4G,LYPD3,TRIM29,EYA4,GJB2,SLC44A4,TUSC3,FAT2,PRR7,PGAP4,RARB,CXCL8,IL23A,MUC16,TJP3,LIF,KRT17,CHL1,PAMR1,PLEKHG7,APOD,RSPH4A,TRIM31,FBXL13,KRT5,CYP1A1,DSP,PTPRN2,SPAG6,STMND1,CCN…
Pn1	0.00477443	426	1398	74	0.0529328	0.173709	TF:M04627_1	TF	Factor: Rfx1; motif: GTTGCYNNGGARMS; match class: 1	15002	7203	TF,TF,TF,TF,TF,TF,TF,TF,TF,TF,TF,TF,TF,TF,TF,TF,TF,TF,TF,TF,TF,TF,TF,TF,TF,TF,TF,TF,TF,TF,TF,TF,TF,TF,TF,TF,TF,TF,TF,TF,TF,TF,TF,TF,TF,TF,TF,TF,TF,TF,TF,TF,TF,TF,TF,TF,TF,TF,TF,TF,TF,TF,TF,TF,TF,TF,TF,TF,TF,TF,TF,TF,TF,TF	SERPINB13,CCDC160,RSPH9,TUSC3,CFAP126,LRRC49,CAPSL,SIX1,CCDC81,AK7,RIBC1,CCDC60,PPIL6,IQCD,RAB36,EFCAB10,SNTN,DNAH7,DYDC2,NGEF,DNAH9,FAM166C,ENKUR,MAP6,C20orf85,CYSTM1,CFAP47,TEKT2,DNAI1,DNAI2,DNAH6,EFCAB12,EFHC1,DRC3,MYCBPAP,ECRG4,KIAA2012,HYDIN,LRRC43,C4orf47,CFAP157,CCDC78,CYB5D1,SMIM6,ARHGEF37,DYDC1,LRRC56,RNF32,DCDC2B,TMEM190,RSPH14,CFAP73,PLEKHG1,TOGARAM2,ATG9B,GABRE,MOK,TXLNB,PNRC1,ERICH2,…
Pn1	0.00518992	498	1398	83	0.0593705	0.166667	GO:0000226	GO:BP	microtubule cytoskeleton organization	15002	65	IMP,IMP IBA,IMP ISS IBA,IDA,ISS,IMP,ISS,IMP ISS IBA,IBA,IBA,ISS,ISS IBA,IMP ISS IBA,ISS IBA,IBA,IMP IBA,ISS,IMP,IDA IBA,IMP IBA,IMP ISS IBA,IBA,IBA,IMP,IMP,IBA,ISS IBA,IBA,IBA,IDA,IBA,IMP,ISS,IMP IBA,IMP IBA,IMP IBA,IMP,ISS,ISS,IMP IBA,IMP,ISS,IBA,ISS,IBA,IMP IBA,ISS IBA,ISS IBA,IDA,IMP IBA,IBA,IBA,ISS,IBA,ISS,ISS IBA,IDA,IBA,ISS,IDA IMP IBA,IMP ISS IBA,IBA,IMP,ISS,IMP IBA,IBA TAS,IDA IMP,IDA NAS…	CFAP58,DNAAF1,RSPH9,LIMK2,PRKAA2,DZIP1,DRC7,RSPH4A,SPAG6,STMND1,EFCAB1,MARK1,ZMYND10,DEUP1,SPATA17,GAS2L2,SPEF1,DNAH7,TPPP3,DRC1,CFAP43,SPAG17,MAP6,FOXJ1,DNAH2,CCDC65,CFAP65,ANKFN1,TTLL6,SPACA9,MAP1B,CFAP47,TTC26,DNAI1,RSPH1,DNAI2,CFAP69,LRGUK,CFAP74,EFHC1,DNAJB13,KIF19,HYDIN,CFAP100,LRRC43,DNAAF3,RP1,CFAP157,CCDC78,DNAH5,TUBA4B,TTLL9,CFAP46,FRMPD2,CFAP73,EML1,DNAH17,TOGARAM2,FGF13,MAP9,SPEF2,MPD…
Pn1	0.00527209	126	1398	32	0.0228898	0.253968	GO:0022412	GO:BP	cellular process involved in reproduction in multicellular organism	15002	6918	IBA,IMP ISS,ISS,ISS,IMP IEP,ISS,IMP ISS,IBA,IBA,IMP ISS IBA,ISS,ISS,ISS IBA,IMP,IBA,IMP,IMP,ISS IBA,ISS,ISS IBA,ISS,IBA,ISS IBA,IMP ISS IBA,ISS,IEP,TAS,IMP,ISS,ISS,ISS,ISS IBA	FUT6,CFAP58,ROPN1L,BMPR1B,DZIP1,DRC7,NME5,DMRTA2,SPAG6,CFAP43,SPAG17,PTN,CFAP65,CFAP47,RSPH1,TTC21A,CFAP69,CATSPERD,NPHP1,CFAP157,TNFAIP6,CFAP73,SPACA6,SPEF2,IFT81,SLIT2,CCNA1,CFAP44,SLC9A8,SPDYA,CFTR,IQCG
Pn1	0.00527209	126	1398	32	0.0228898	0.253968	TF:M04097	TF	Factor: RFX3; motif: NGTTRCCATGGYAACN	15002	7228	TF,TF,TF,TF,TF,TF,TF,TF,TF,TF,TF,TF,TF,TF,TF,TF,TF,TF,TF,TF,TF,TF,TF,TF,TF,TF,TF,TF,TF,TF,TF,TF	CCDC184,TSPAN19,DLEC1,LRRC49,LRRC73,DEUP1,SPATA17,NR2F2,DNALI1,AKAP6,CCDC74B,DNAH2,CCDC74A,DNAH12,STK33,CFAP61,EML1,KIF9,LRRIQ1,ANKRD45,CATIP,LRRC70,C10orf67,GNG2,PNMA8B,PLXNB1,CCDC30,CNIH2,IFT22,BTBD19,CCDC40,MAP1A
Pn1	0.00534066	2650	1398	320	0.228898	0.120755	TF:M11264	TF	Factor: c-Jun; motif: NATGASTCATN	15002	4512	TF,TF,TF,TF,TF,TF,TF,TF,TF,TF,TF,TF,TF,TF,TF,TF,TF,TF,TF,TF,TF,TF,TF,TF,TF,TF,TF,TF,TF,TF,TF,TF,TF,TF,TF,TF,TF,TF,TF,TF,TF,TF,TF,TF,TF,TF,TF,TF,TF,TF,TF,TF,TF,TF,TF,TF,TF,TF,TF,TF,TF,TF,TF,TF,TF,TF,TF,TF,TF,TF,TF,TF,TF,TF,TF,TF,TF,TF,TF,TF,TF,TF,TF,TF,TF,TF,TF,TF,TF,TF,TF,TF,TF,TF,TF,TF,TF,TF,TF,TF,TF,TF,TF,TF,TF,TF,TF,TF,TF,TF,TF,TF,TF,TF,TF,TF,TF,TF,TF,TF,TF,TF,TF,TF,TF,TF,TF,TF,TF,TF,TF,TF,TF,…	LCN2,SERPINB4,FUT2,CSF3,FUT6,CLCA4,MUC2,UPK1B,CADM4,RBKS,GJB5,F3,IL1B,HES1,SGPP2,ATP6V0A4,SERPINB5,SPRR3,ABCA13,AGR2,KLK10,SERPINB13,EFHB,PLPP2,GBP6,ATP10B,LAMB3,CP,CCDC160,MRAP2,S100A2,DLEC1,MAPK8IP1,SERPINB3,PROM1,GJB2,TUSC3,NUP62CL,CHST6,TFAP2A,RARB,CXCL8,IL23A,TJP3,CHL1,NME5,PLEKHG7,APOD,CAPSL,RSPH4A,KRT5,GPR84,ZG16B,TMEM212,SAA1,SPAG6,C1orf87,CCN2,DNAH10,CFAP300,SOX15,DAW1,C9orf24,SPATA17,CF…
Pn1	0.00541035	3595	1398	416	0.297568	0.115716	TF:M07255	TF	Factor: Foxm1; motif: NTGTTTRT	15002	2702	TF,TF,TF,TF,TF,TF,TF,TF,TF,TF,TF,TF,TF,TF,TF,TF,TF,TF,TF,TF,TF,TF,TF,TF,TF,TF,TF,TF,TF,TF,TF,TF,TF,TF,TF,TF,TF,TF,TF,TF,TF,TF,TF,TF,TF,TF,TF,TF,TF,TF,TF,TF,TF,TF,TF,TF,TF,TF,TF,TF,TF,TF,TF,TF,TF,TF,TF,TF,TF,TF,TF,TF,TF,TF,TF,TF,TF,TF,TF,TF,TF,TF,TF,TF,TF,TF,TF,TF,TF,TF,TF,TF,TF,TF,TF,TF,TF,TF,TF,TF,TF,TF,TF,TF,TF,TF,TF,TF,TF,TF,TF,TF,TF,TF,TF,TF,TF,TF,TF,TF,TF,TF,TF,TF,TF,TF,TF,TF,TF,TF,TF,TF,TF,…	SERPINB4,TMPRSS11D,CXCL6,CLCA4,UPK1B,SERPINB2,DSG3,HES1,DOC2B,GJB4,SLPI,DNAAF1,ABCA13,AGR2,KLK10,SERPINB13,EFHB,ROPN1L,OMG,RHOV,FOLH1,BPIFA1,TSPAN19,TMEM231,CACNA1E,CP,CCDC160,MRAP2,EDN1,RSPH9,NFASC,SERPINB3,SPRR1B,BMPR1B,SH2D3A,PROM1,PAX9,HNF4G,ALDH3A1,EYA4,PRKAA2,TUSC3,ZNF750,PGAP4,CXCL8,PLCB4,ABHD12B,TJP3,PLEKHG7,LRRC49,TRIM31,AKAP14,FBXL13,B3GNT3,EFHC2,CCDC81,SAA2,MS4A8,FAM81B,STEAP1,C1orf87,…
Pn1	0.00541875	34	1398	15	0.0107296	0.441176	GO:0070286	GO:BP	axonemal dynein complex assembly	15002	16830	IMP,ISS,IMP ISS IBA,IMP,IMP IBA,IMP,IBA,IMP IBA,IMP IBA,ISS,IMP IBA,IMP IBA,ISS,IDA,IMP	DNAAF1,EFCAB1,ZMYND10,DNAH7,DRC1,DNAH2,CCDC65,DNAI1,DNAI2,CFAP100,DNAAF3,DNAH5,CFAP73,DNAH17,CCDC40
Pn1	0.00545052	96	1398	27	0.0193133	0.28125	GO:0001822	GO:BP	kidney development	15002	489	IMP,IMP,IDA,ISS,ISS,ISS,IEP,ISS,IMP,ISS,IMP ISS IBA,ISS,ISS,ISS,ISS,IMP,IEP NAS,ISS,ISS,IMP,ISS,IMP ISS,ISS,IMP ISS IBA,IMP,ISS,ISS	PROM1,TFAP2A,LIF,SIX1,BASP1,SIX4,FOXJ1,FOXC1,STRA6,SOX9,SIX2,TACSTD2,VEGFA,WNT7B,EGR1,PLCE1,WNT4,SULF1,PCSK9,SLIT2,VANGL2,ACE,PODXL,PTPRO,CD24,DLL1,FOXD1
Pn1	0.00545469	22	1398	12	0.00858369	0.545455	GO:0003352	GO:BP	regulation of cilium movement	15002	1791	IMP,ISS,IMP,IMP,IBA,ISS,IMP IBA,ISS,ISS IBA,ISS,ISS,IMP	DNAAF1,EFCAB1,DNAH11,GAS2L2,DRC1,CFAP43,CCDC65,TTLL6,CFAP69,CYB5D1,KIF9,CCDC40
Pn1	0.00630211	220	1398	46	0.0329041	0.209091	GO:0007276	GO:BP	gamete generation	15002	2854	IBA,IMP ISS,ISS,ISS,ISS,IMP IEP,ISS,IMP ISS TAS,IBA,IBA,TAS,IMP ISS IBA,ISS,NAS,ISS,ISS IBA,IMP,IBA,IMP,IMP,ISS,ISS,TAS,IEP,TAS,IMP,ISS IBA,ISS,ISS,ISS IBA,ISS,ISS,IBA,TAS,IMP,IMP ISS IBA,ISS,NAS,TAS,IMP,ISS,ISS,ISS,ISS,TAS,ISS IBA	FUT6,CFAP58,ROPN1L,DLEC1,BMPR1B,DZIP1,DRC7,NME5,DMRTA2,SPAG6,WFDC2,CFAP43,SPAG17,FOXJ1,PTN,CFAP65,CFAP47,RSPH1,TTC21A,CFAP69,LRGUK,SOX9,TSGA10,MYCBPAP,REC8,PROK2,CATSPERD,NPHP1,CFAP54,CFAP157,TNFAIP6,INHBB,CFAP73,SPA17,PNLDC1,SPEF2,IFT81,MAK,CCNA1,CFAP44,ACE,SLC9A8,SPDYA,CFTR,INSL3,IQCG
Pn1	0.0064019	3006	1398	356	0.254649	0.11843	TF:M09616	TF	Factor: Fra-2; motif: RTGACTCANNN	15002	2834	TF,TF,TF,TF,TF,TF,TF,TF,TF,TF,TF,TF,TF,TF,TF,TF,TF,TF,TF,TF,TF,TF,TF,TF,TF,TF,TF,TF,TF,TF,TF,TF,TF,TF,TF,TF,TF,TF,TF,TF,TF,TF,TF,TF,TF,TF,TF,TF,TF,TF,TF,TF,TF,TF,TF,TF,TF,TF,TF,TF,TF,TF,TF,TF,TF,TF,TF,TF,TF,TF,TF,TF,TF,TF,TF,TF,TF,TF,TF,TF,TF,TF,TF,TF,TF,TF,TF,TF,TF,TF,TF,TF,TF,TF,TF,TF,TF,TF,TF,TF,TF,TF,TF,TF,TF,TF,TF,TF,TF,TF,TF,TF,TF,TF,TF,TF,TF,TF,TF,TF,TF,TF,TF,TF,TF,TF,TF,TF,TF,TF,TF,TF,TF,…	FUT2,MUC13,CSF3,FUT6,SPRR2A,CLCA4,MUC2,CADM4,LY6D,F3,HES1,SGPP2,KRT23,ATP6V0A4,SERPINB5,SPRR3,ABCA13,AGR2,KLK10,SERPINB13,EFHB,PRSS22,PLPP2,OMG,GBP6,BPIFA1,ATP10B,LAMB3,CCDC160,MRAP2,S100A2,S100P,SPRR1B,BMPR1B,PROM1,HNF4G,TRIM29,GJB2,SLC44A4,TUSC3,PRR7,RARB,CXCL8,IL23A,MUC16,TJP3,LIF,KRT17,CHL1,PAMR1,NME5,PLEKHG7,APOD,RSPH4A,TRIM31,FBXL13,KRT5,CYP1A1,SPAG6,C1orf87,STMND1,CCN2,MARCHF3,DNAH10,LMNTD…
Pn1	0.00646721	179	1398	40	0.0286123	0.223464	GO:0048232	GO:BP	male gamete generation	15002	13244	IMP ISS,ISS,ISS,IMP,ISS,IMP ISS TAS,IBA,TAS,IMP ISS IBA,ISS,NAS,ISS IBA,IMP,IBA,IMP,IMP,ISS,ISS,TAS,IEP,TAS,IMP,ISS IBA,ISS,ISS,ISS IBA,IBA,TAS,IMP,IMP ISS IBA,ISS,NAS,TAS,IMP,ISS,ISS,ISS,ISS,TAS,ISS IBA	CFAP58,ROPN1L,DLEC1,DZIP1,DRC7,NME5,SPAG6,WFDC2,CFAP43,SPAG17,FOXJ1,CFAP65,CFAP47,RSPH1,TTC21A,CFAP69,LRGUK,SOX9,TSGA10,MYCBPAP,REC8,PROK2,CATSPERD,NPHP1,CFAP54,CFAP157,CFAP73,SPA17,PNLDC1,SPEF2,IFT81,MAK,CCNA1,CFAP44,ACE,SLC9A8,SPDYA,CFTR,INSL3,IQCG
Pn1	0.00652908	3036	1398	359	0.256795	0.118248	TF:M08933	TF	Factor: JUND:C-FOS; motif: NNATGAGTCATNN	15002	4472	TF,TF,TF,TF,TF,TF,TF,TF,TF,TF,TF,TF,TF,TF,TF,TF,TF,TF,TF,TF,TF,TF,TF,TF,TF,TF,TF,TF,TF,TF,TF,TF,TF,TF,TF,TF,TF,TF,TF,TF,TF,TF,TF,TF,TF,TF,TF,TF,TF,TF,TF,TF,TF,TF,TF,TF,TF,TF,TF,TF,TF,TF,TF,TF,TF,TF,TF,TF,TF,TF,TF,TF,TF,TF,TF,TF,TF,TF,TF,TF,TF,TF,TF,TF,TF,TF,TF,TF,TF,TF,TF,TF,TF,TF,TF,TF,TF,TF,TF,TF,TF,TF,TF,TF,TF,TF,TF,TF,TF,TF,TF,TF,TF,TF,TF,TF,TF,TF,TF,TF,TF,TF,TF,TF,TF,TF,TF,TF,TF,TF,TF,TF,TF,…	FUT2,MUC13,CSF3,FUT6,SPRR2A,CLCA4,MUC2,CADM4,LY6D,F3,HES1,SGPP2,KRT23,ATP6V0A4,SPRR3,ABCA13,AGR2,SERPINB13,EFHB,PRSS22,PLPP2,OMG,BPIFA1,LAMB3,CCDC160,MRAP2,S100A2,S100P,DLEC1,MAPK8IP1,SPRR1B,BMPR1B,PROM1,HNF4G,TRIM29,GJB2,SLC44A4,TUSC3,NUP62CL,PRR7,TFAP2A,RARB,CXCL8,IL23A,MUC16,TJP3,LIF,KRT17,CHL1,PAMR1,NME5,PLEKHG7,APOD,RSPH4A,TRIM31,FBXL13,KRT5,CYP1A1,SPAG6,STMND1,CCN2,MARCHF3,DNAH10,LMNTD1,CFA…
Pn1	0.00656331	7695	1398	809	0.578684	0.105133	TF:M02027_1	TF	Factor: PARP; motif: TTTCYN; match class: 1	15002	6317	TF,TF,TF,TF,TF,TF,TF,TF,TF,TF,TF,TF,TF,TF,TF,TF,TF,TF,TF,TF,TF,TF,TF,TF,TF,TF,TF,TF,TF,TF,TF,TF,TF,TF,TF,TF,TF,TF,TF,TF,TF,TF,TF,TF,TF,TF,TF,TF,TF,TF,TF,TF,TF,TF,TF,TF,TF,TF,TF,TF,TF,TF,TF,TF,TF,TF,TF,TF,TF,TF,TF,TF,TF,TF,TF,TF,TF,TF,TF,TF,TF,TF,TF,TF,TF,TF,TF,TF,TF,TF,TF,TF,TF,TF,TF,TF,TF,TF,TF,TF,TF,TF,TF,TF,TF,TF,TF,TF,TF,TF,TF,TF,TF,TF,TF,TF,TF,TF,TF,TF,TF,TF,TF,TF,TF,TF,TF,TF,TF,TF,TF,TF,TF,…	LCN2,SERPINB4,TMPRSS11D,CXCL6,SPRR2A,CLCA4,UPK1B,TMPRSS4,SERPINB2,SLC51A,CFAP58,RBKS,DSG3,GJB5,PTGS2,C2CD4B,CXCL1,CDC42EP5,AQP5,IL1B,RHBDL2,FAM3D,HES1,LOX,TSPAN1,KRT23,ATP6V0A4,DSC3,SERPINB5,SLPI,SPRR3,BAALC,ABCA13,SLC26A4,MUC4,AGR2,SERPINB13,CFAP161,PIGR,ROPN1L,OMG,GNA14,GBP6,FOLH1,TSPAN19,MEIS1,SLC9A4,CACNA1E,ATP10B,LAMB3,CP,CCDC160,EDN1,NFASC,S100P,PITX1,SERPINB3,ATP2C2,GRM7,SPRR1B,BMPR1B,PKP1…
Pn1	0.00662668	18	1398	9	0.00643777	0.5	REAC:R-HSA-977068	REAC	Termination of O-glycan biosynthesis	15002	2374	REAC,REAC,REAC,REAC,REAC,REAC,REAC,REAC,REAC	MUC13,MUC4,MUC5AC,MUC16,MUC5B,MUC20,MUCL1,ST3GAL4,MUC15
Pn1	0.00674994	929	1398	134	0.0958512	0.144241	TF:M00626	TF	Factor: RFX1; motif: MRWYRCYAKGSAAM	15002	1598	TF,TF,TF,TF,TF,TF,TF,TF,TF,TF,TF,TF,TF,TF,TF,TF,TF,TF,TF,TF,TF,TF,TF,TF,TF,TF,TF,TF,TF,TF,TF,TF,TF,TF,TF,TF,TF,TF,TF,TF,TF,TF,TF,TF,TF,TF,TF,TF,TF,TF,TF,TF,TF,TF,TF,TF,TF,TF,TF,TF,TF,TF,TF,TF,TF,TF,TF,TF,TF,TF,TF,TF,TF,TF,TF,TF,TF,TF,TF,TF,TF,TF,TF,TF,TF,TF,TF,TF,TF,TF,TF,TF,TF,TF,TF,TF,TF,TF,TF,TF,TF,TF,TF,TF,TF,TF,TF,TF,TF,TF,TF,TF,TF,TF,TF,TF,TF,TF,TF,TF,TF,TF,TF,TF,TF,TF,TF,TF,TF,TF,TF,TF,TF,…	CLCA4,SERPINB2,SLC51A,CFAP58,KRT23,MEIS1,SLC9A4,CCDC160,S100P,SH2D3A,LIMK2,NUP62CL,HES4,CFAP126,APCDD1,LRRC49,EFHC2,SIX1,FAM81B,STEAP1,DCDC1,SOX15,RGS22,RIBC1,C9orf24,CCDC60,ZNF474,EFCAB10,DNALI1,DNAH7,DYDC2,DNAH9,FAM183A,FAM166C,TEKT1,CCDC74B,ENKUR,RASIP1,C20orf85,CYSTM1,CCDC74A,OTX1,CFAP47,ARMC3,TEKT2,DNAI2,DNAH6,PPP1R32,OXTR,PIH1D2,C5orf49,ENO4,APOBEC4,FAM216B,FBXO15,GALNT3,LRRC43,WHRN,CYP4X1,…
Pn1	0.00687932	938	1398	135	0.0965665	0.143923	TF:M07421	TF	Factor: HOXC-8; motif: GAATWAYARN	15002	4004	TF,TF,TF,TF,TF,TF,TF,TF,TF,TF,TF,TF,TF,TF,TF,TF,TF,TF,TF,TF,TF,TF,TF,TF,TF,TF,TF,TF,TF,TF,TF,TF,TF,TF,TF,TF,TF,TF,TF,TF,TF,TF,TF,TF,TF,TF,TF,TF,TF,TF,TF,TF,TF,TF,TF,TF,TF,TF,TF,TF,TF,TF,TF,TF,TF,TF,TF,TF,TF,TF,TF,TF,TF,TF,TF,TF,TF,TF,TF,TF,TF,TF,TF,TF,TF,TF,TF,TF,TF,TF,TF,TF,TF,TF,TF,TF,TF,TF,TF,TF,TF,TF,TF,TF,TF,TF,TF,TF,TF,TF,TF,TF,TF,TF,TF,TF,TF,TF,TF,TF,TF,TF,TF,TF,TF,TF,TF,TF,TF,TF,TF,TF,TF,…	SERPINB4,TMPRSS11D,CLCA4,DSG3,CLDN10,ABCA13,SERPINB13,CCDC184,GBP6,SLC9A4,EDN1,S100P,SERPINB3,SPRR1B,BMPR1B,PROM1,DZIP1,DRC7,CFAP126,CHL1,CCDC17,CCDC113,FAM81B,EFNB3,STMND1,LMNTD1,RGS22,DNAH11,CCDC60,DEUP1,IRF6,TTC29,POF1B,AGBL2,TMEM232,MAPK10,PPP1R42,DNAH3,GSTA1,SLITRK6,C6orf118,SCGB2A1,CCDC181,MORN5,ARHGAP39,NME9,LRP2BP,BBOF1,EFCAB12,OXTR,TSGA10,CCL20,NRARP,GIPC2,PIP,CMYA5,SLC2A12,C11orf97,LRRC…
Pn1	0.00724198	173	1398	39	0.027897	0.225434	GO:0007283	GO:BP	spermatogenesis	15002	2861	IMP ISS,ISS,ISS,IMP,ISS,IMP ISS TAS,IBA,TAS,IMP ISS IBA,ISS,NAS,ISS IBA,IMP,IBA,IMP,IMP,ISS,ISS,TAS,IEP,TAS,IMP,ISS IBA,ISS,ISS,ISS IBA,IBA,TAS,IMP,IMP ISS IBA,ISS,NAS,TAS,IMP,ISS,ISS,ISS,TAS,ISS IBA	CFAP58,ROPN1L,DLEC1,DZIP1,DRC7,NME5,SPAG6,WFDC2,CFAP43,SPAG17,FOXJ1,CFAP65,CFAP47,RSPH1,TTC21A,CFAP69,LRGUK,SOX9,TSGA10,MYCBPAP,REC8,PROK2,CATSPERD,NPHP1,CFAP54,CFAP157,CFAP73,SPA17,PNLDC1,SPEF2,IFT81,MAK,CCNA1,CFAP44,ACE,SLC9A8,CFTR,INSL3,IQCG
Pn1	0.00827089	19	1398	11	0.00786838	0.578947	GO:0072164	GO:BP	mesonephric tubule development	15002	18026	ISS,ISS,ISS,IEP,ISS,ISS,ISS,ISS,ISS,IMP,ISS	SIX1,BASP1,SIX4,FOXJ1,FOXC1,SOX9,SIX2,TACSTD2,VEGFA,SLIT2,FOXD1
Pn1	0.00827089	19	1398	11	0.00786838	0.578947	GO:0072163	GO:BP	mesonephric epithelium development	15002	18025	ISS,ISS,ISS,IEP,ISS,ISS,ISS,ISS,ISS,IMP,ISS	SIX1,BASP1,SIX4,FOXJ1,FOXC1,SOX9,SIX2,TACSTD2,VEGFA,SLIT2,FOXD1
Pn1	0.00861508	2469	1398	300	0.214592	0.121507	TF:M12589	TF	Factor: JUN; motif: NRTGACTCA	15002	4520	TF,TF,TF,TF,TF,TF,TF,TF,TF,TF,TF,TF,TF,TF,TF,TF,TF,TF,TF,TF,TF,TF,TF,TF,TF,TF,TF,TF,TF,TF,TF,TF,TF,TF,TF,TF,TF,TF,TF,TF,TF,TF,TF,TF,TF,TF,TF,TF,TF,TF,TF,TF,TF,TF,TF,TF,TF,TF,TF,TF,TF,TF,TF,TF,TF,TF,TF,TF,TF,TF,TF,TF,TF,TF,TF,TF,TF,TF,TF,TF,TF,TF,TF,TF,TF,TF,TF,TF,TF,TF,TF,TF,TF,TF,TF,TF,TF,TF,TF,TF,TF,TF,TF,TF,TF,TF,TF,TF,TF,TF,TF,TF,TF,TF,TF,TF,TF,TF,TF,TF,TF,TF,TF,TF,TF,TF,TF,TF,TF,TF,TF,TF,TF,…	FUT2,MUC13,CSF3,FUT6,SPRR2A,MUC2,CADM4,LY6D,F3,HES1,SGPP2,KRT23,ATP6V0A4,SPRR3,ABCA13,AGR2,SERPINB13,EFHB,PRSS22,PLPP2,OMG,BPIFA1,LAMB3,CCDC160,MRAP2,S100A2,S100P,SPRR1B,BMPR1B,PROM1,TRIM29,SLC44A4,TUSC3,PRR7,RARB,CXCL8,IL23A,MUC16,TJP3,LIF,KRT17,CHL1,PAMR1,RSPH4A,FBXL13,KRT5,CYP1A1,SPAG6,STMND1,CCN2,MARCHF3,DNAH10,LMNTD1,CFAP300,SOX15,TMEM45B,DAW1,C9orf24,CCDC60,ZNF474,SPATA17,PCYT1B,CFAP70,DMRT…
Pn1	0.00914532	9243	1398	949	0.678827	0.102672	TF:M02116	TF	Factor: Sox-10; motif: NACAAWG	15002	7680	TF,TF,TF,TF,TF,TF,TF,TF,TF,TF,TF,TF,TF,TF,TF,TF,TF,TF,TF,TF,TF,TF,TF,TF,TF,TF,TF,TF,TF,TF,TF,TF,TF,TF,TF,TF,TF,TF,TF,TF,TF,TF,TF,TF,TF,TF,TF,TF,TF,TF,TF,TF,TF,TF,TF,TF,TF,TF,TF,TF,TF,TF,TF,TF,TF,TF,TF,TF,TF,TF,TF,TF,TF,TF,TF,TF,TF,TF,TF,TF,TF,TF,TF,TF,TF,TF,TF,TF,TF,TF,TF,TF,TF,TF,TF,TF,TF,TF,TF,TF,TF,TF,TF,TF,TF,TF,TF,TF,TF,TF,TF,TF,TF,TF,TF,TF,TF,TF,TF,TF,TF,TF,TF,TF,TF,TF,TF,TF,TF,TF,TF,TF,TF,…	LCN2,SERPINB4,FUT2,MUC13,TMPRSS11D,CSF3,FUT6,DUOX2,CXCL6,SPRR2A,CLCA4,UPK1B,CADM4,PLAT,TMPRSS4,SERPINB2,CFAP58,DUOXA2,RBKS,DSG3,GJB5,LY6D,PTGS2,F3,AQP5,IL1B,SEMA3F,RHBDL2,SGPP2,EGR3,LOX,TSPAN1,KRT23,ATP6V0A4,DSC3,SERPINB5,SLPI,SPRR3,ABCA13,SLC26A4,AGR2,KRT14,PTGES,SERPINB13,EFHB,CFAP161,PRSS22,PIGR,ROPN1L,PLPP2,OMG,GNA14,GBP6,RHOV,BPIFA1,CSMD1,TSPAN19,TMEM231,MEIS1,SLC9A4,CACNA1E,ATP10B,LAMB3,CP,…
Pn1	0.00944616	1815	1398	231	0.165236	0.127273	TF:M00924	TF	Factor: AP-1; motif: TGACTCANNSKN	15002	114	TF,TF,TF,TF,TF,TF,TF,TF,TF,TF,TF,TF,TF,TF,TF,TF,TF,TF,TF,TF,TF,TF,TF,TF,TF,TF,TF,TF,TF,TF,TF,TF,TF,TF,TF,TF,TF,TF,TF,TF,TF,TF,TF,TF,TF,TF,TF,TF,TF,TF,TF,TF,TF,TF,TF,TF,TF,TF,TF,TF,TF,TF,TF,TF,TF,TF,TF,TF,TF,TF,TF,TF,TF,TF,TF,TF,TF,TF,TF,TF,TF,TF,TF,TF,TF,TF,TF,TF,TF,TF,TF,TF,TF,TF,TF,TF,TF,TF,TF,TF,TF,TF,TF,TF,TF,TF,TF,TF,TF,TF,TF,TF,TF,TF,TF,TF,TF,TF,TF,TF,TF,TF,TF,TF,TF,TF,TF,TF,TF,TF,TF,TF,TF,…	FUT2,MUC13,CSF3,FUT6,SPRR2A,MUC2,HES1,SGPP2,KRT23,SPRR3,ABCA13,AGR2,SERPINB13,EFHB,PRSS22,OMG,LAMB3,CCDC160,MRAP2,S100A2,SPRR1B,BMPR1B,PROM1,SLC44A4,TUSC3,PRR7,RARB,CXCL8,IL23A,MUC16,TJP3,LIF,KRT17,CHL1,PAMR1,FBXL13,CYP1A1,SPAG6,STMND1,MARCHF3,DNAH10,LMNTD1,CFAP300,SOX15,DAW1,ZNF474,SPATA17,CFAP70,DMRT2,NEK10,RHPN2,HSD17B13,LCA5L,LDLRAD1,SPAG17,CREM,MAP6,PTN,GJB3,FOXA1,RASIP1,FFAR2,C20orf85,CDHR4…
Pn1	0.00946142	2860	1398	340	0.243205	0.118881	TF:M09965	TF	Factor: c-Jun; motif: NRTGAGTCAYN	15002	4510	TF,TF,TF,TF,TF,TF,TF,TF,TF,TF,TF,TF,TF,TF,TF,TF,TF,TF,TF,TF,TF,TF,TF,TF,TF,TF,TF,TF,TF,TF,TF,TF,TF,TF,TF,TF,TF,TF,TF,TF,TF,TF,TF,TF,TF,TF,TF,TF,TF,TF,TF,TF,TF,TF,TF,TF,TF,TF,TF,TF,TF,TF,TF,TF,TF,TF,TF,TF,TF,TF,TF,TF,TF,TF,TF,TF,TF,TF,TF,TF,TF,TF,TF,TF,TF,TF,TF,TF,TF,TF,TF,TF,TF,TF,TF,TF,TF,TF,TF,TF,TF,TF,TF,TF,TF,TF,TF,TF,TF,TF,TF,TF,TF,TF,TF,TF,TF,TF,TF,TF,TF,TF,TF,TF,TF,TF,TF,TF,TF,TF,TF,TF,TF,…	FUT2,MUC13,TMPRSS11D,CSF3,FUT6,SPRR2A,CLCA4,MUC2,CADM4,LY6D,F3,HES1,SGPP2,KRT23,ATP6V0A4,SPRR3,ABCA13,AGR2,SERPINB13,EFHB,PRSS22,PLPP2,OMG,BPIFA1,LAMB3,CCDC160,MRAP2,S100A2,S100P,DLEC1,MAPK8IP1,SPRR1B,BMPR1B,PROM1,HNF4G,TRIM29,SLC44A4,TUSC3,NUP62CL,PRR7,TFAP2A,RARB,CXCL8,IL23A,MUC16,TJP3,LIF,KRT17,CHL1,PAMR1,APOD,RSPH4A,TRIM31,FBXL13,KRT5,CYP1A1,SPAG6,STMND1,CCN2,MARCHF3,DNAH10,LMNTD1,CFAP300,SOX…
Pn1	0.0104946	3495	1398	404	0.288984	0.115594	TF:M01388_1	TF	Factor: Dlx-5; motif: NNRGYAATTRNYKNNN; match class: 1	15002	1275	TF,TF,TF,TF,TF,TF,TF,TF,TF,TF,TF,TF,TF,TF,TF,TF,TF,TF,TF,TF,TF,TF,TF,TF,TF,TF,TF,TF,TF,TF,TF,TF,TF,TF,TF,TF,TF,TF,TF,TF,TF,TF,TF,TF,TF,TF,TF,TF,TF,TF,TF,TF,TF,TF,TF,TF,TF,TF,TF,TF,TF,TF,TF,TF,TF,TF,TF,TF,TF,TF,TF,TF,TF,TF,TF,TF,TF,TF,TF,TF,TF,TF,TF,TF,TF,TF,TF,TF,TF,TF,TF,TF,TF,TF,TF,TF,TF,TF,TF,TF,TF,TF,TF,TF,TF,TF,TF,TF,TF,TF,TF,TF,TF,TF,TF,TF,TF,TF,TF,TF,TF,TF,TF,TF,TF,TF,TF,TF,TF,TF,TF,TF,TF,…	FUT2,MUC13,IGFBP3,TMPRSS11D,SPRR2A,CLCA4,MUC2,UPK1B,CFAP58,GJB5,PTGS2,CXCL1,RHBDL2,KRT23,ATP6V0A4,ABCA13,ALDH1A3,AGR2,SERPINB13,CFAP161,ROPN1L,GBP6,MAP1LC3A,TSPAN19,SLC9A4,CACNA1E,ATP10B,CP,MRAP2,RSPH9,ATP12A,NFASC,PITX1,CX3CL1,BMPR1B,TNFSF15,FAM83A,ALDH3A1,TRIM29,EYA4,PRKAA2,GJB2,SEMA3A,DZIP1,PGAP4,CXCL8,TEX26,LPCAT1,CHL1,NME5,PLEKHG7,APOD,CAPSL,TRIM31,DMRTA2,FBXL13,B3GNT3,SIX1,CCDC81,ANKUB1,TME…
Pn1	0.0107164	40	1398	16	0.0114449	0.4	GO:0061138	GO:BP	morphogenesis of a branching epithelium	15002	16001	ISS,ISS,ISS,ISS,IBA,ISS,ISS,IMP ISS,ISS,IDA,ISS,IDA IMP,ISS,IMP,IMP,ISS	SIX1,SIX4,RASIP1,SOX9,NRARP,SIX2,TACSTD2,VEGFA,EPHA2,TNF,SULF1,SLIT2,NKX3-1,KDR,MET,FOXD1
Pn1	0.0117633	43	1398	14	0.0100143	0.325581	REAC:R-HSA-913709	REAC	O-linked glycosylation of mucins	15002	1554	REAC,REAC,REAC,REAC,REAC,REAC,REAC,REAC,REAC,REAC,REAC,REAC,REAC,REAC	MUC13,MUC4,MUC5AC,MUC16,B3GNT3,MUC5B,MUC20,MUCL1,ST3GAL4,GALNT3,GCNT3,MUC15,GALNT14,GCNT4
Pn1	0.0117675	10207	1398	1034	0.739628	0.101303	TF:M12689	TF	Factor: ZBTB39; motif: CNCTGY	15002	9142	TF,TF,TF,TF,TF,TF,TF,TF,TF,TF,TF,TF,TF,TF,TF,TF,TF,TF,TF,TF,TF,TF,TF,TF,TF,TF,TF,TF,TF,TF,TF,TF,TF,TF,TF,TF,TF,TF,TF,TF,TF,TF,TF,TF,TF,TF,TF,TF,TF,TF,TF,TF,TF,TF,TF,TF,TF,TF,TF,TF,TF,TF,TF,TF,TF,TF,TF,TF,TF,TF,TF,TF,TF,TF,TF,TF,TF,TF,TF,TF,TF,TF,TF,TF,TF,TF,TF,TF,TF,TF,TF,TF,TF,TF,TF,TF,TF,TF,TF,TF,TF,TF,TF,TF,TF,TF,TF,TF,TF,TF,TF,TF,TF,TF,TF,TF,TF,TF,TF,TF,TF,TF,TF,TF,TF,TF,TF,TF,TF,TF,TF,TF,TF,…	LCN2,SERPINB4,FUT2,MUC13,TMPRSS11D,CSF3,FUT6,DUOX2,CXCL6,SPRR2A,CLCA4,UPK1B,CADM4,PLAT,TMPRSS4,SERPINB2,SLC51A,CFAP58,DUOXA2,DSG3,GJB5,CLDN10,FAM83F,LY6D,C2CD4B,CXCL1,F3,IL1B,SEMA3F,RHBDL2,FAM3D,HES1,EGR3,LOX,GJB4,TSPAN1,KRT23,ATP6V0A4,SERPINB5,SLPI,SPRR3,ABCA13,SLC26A4,ALDH1A3,MUC4,AGR2,KRT14,PTGES,KLK10,SERPINB13,PRSS22,CCDC184,PIGR,PLPP2,OMG,GBP6,RHOV,FOLH1,BPIFA1,CSMD1,TMEM231,MEIS1,SLC9A4,CA…
Pn1	0.0119447	10015	1398	1017	0.727468	0.101548	TF:M09726	TF	Factor: GATAD2A; motif: CCTKTG	15002	3012	TF,TF,TF,TF,TF,TF,TF,TF,TF,TF,TF,TF,TF,TF,TF,TF,TF,TF,TF,TF,TF,TF,TF,TF,TF,TF,TF,TF,TF,TF,TF,TF,TF,TF,TF,TF,TF,TF,TF,TF,TF,TF,TF,TF,TF,TF,TF,TF,TF,TF,TF,TF,TF,TF,TF,TF,TF,TF,TF,TF,TF,TF,TF,TF,TF,TF,TF,TF,TF,TF,TF,TF,TF,TF,TF,TF,TF,TF,TF,TF,TF,TF,TF,TF,TF,TF,TF,TF,TF,TF,TF,TF,TF,TF,TF,TF,TF,TF,TF,TF,TF,TF,TF,TF,TF,TF,TF,TF,TF,TF,TF,TF,TF,TF,TF,TF,TF,TF,TF,TF,TF,TF,TF,TF,TF,TF,TF,TF,TF,TF,TF,TF,TF,…	LCN2,SERPINB4,FUT2,MUC13,IGFBP3,TMPRSS11D,CSF3,FUT6,DUOX2,CXCL6,SPRR2A,MUC2,UPK1B,CADM4,PLAT,TMPRSS4,SERPINB2,SLC51A,CFAP58,DUOXA2,RBKS,DSG3,GJB5,CLDN10,FAM83F,LY6D,PTGS2,C2CD4B,CXCL1,F3,CDC42EP5,IL1B,SEMA3F,FAM3D,HES1,EGR3,LOX,DOC2B,GJB4,TSPAN1,KRT23,ATP6V0A4,SERPINB5,SLPI,ABCA13,SLC26A4,ALDH1A3,MUC4,AGR2,C17orf107,KRT14,PTGES,KLK10,CFAP161,PRSS22,CCDC184,PIGR,PLPP2,GNA14,GBP6,RHOV,FOLH1,MAP1LC3…
Pn1	0.0122132	3093	1398	363	0.259657	0.117362	TF:M00199	TF	Factor: AP-1; motif: NTGASTCAG	15002	110	TF,TF,TF,TF,TF,TF,TF,TF,TF,TF,TF,TF,TF,TF,TF,TF,TF,TF,TF,TF,TF,TF,TF,TF,TF,TF,TF,TF,TF,TF,TF,TF,TF,TF,TF,TF,TF,TF,TF,TF,TF,TF,TF,TF,TF,TF,TF,TF,TF,TF,TF,TF,TF,TF,TF,TF,TF,TF,TF,TF,TF,TF,TF,TF,TF,TF,TF,TF,TF,TF,TF,TF,TF,TF,TF,TF,TF,TF,TF,TF,TF,TF,TF,TF,TF,TF,TF,TF,TF,TF,TF,TF,TF,TF,TF,TF,TF,TF,TF,TF,TF,TF,TF,TF,TF,TF,TF,TF,TF,TF,TF,TF,TF,TF,TF,TF,TF,TF,TF,TF,TF,TF,TF,TF,TF,TF,TF,TF,TF,TF,TF,TF,TF,…	FUT2,MUC13,TMPRSS11D,CSF3,FUT6,SPRR2A,MUC2,CADM4,GJB5,LY6D,F3,HES1,SGPP2,KRT23,ATP6V0A4,SPRR3,ABCA13,AGR2,SERPINB13,EFHB,PRSS22,PLPP2,OMG,GBP6,BPIFA1,LAMB3,CCDC160,MRAP2,S100A2,S100P,SPRR1B,BMPR1B,PROM1,HNF4G,TRIM29,GJB2,SLC44A4,TUSC3,PRR7,RARB,CXCL8,IL23A,MUC16,TJP3,LIF,KRT17,CHL1,PAMR1,APOD,RSPH4A,TRIM31,FBXL13,KRT5,CYP1A1,TNFRSF19,SPAG6,STMND1,CCN2,MARCHF3,DNAH10,KCNK1,LMNTD1,CFAP300,DYNLRB2,S…
Pn1	0.0134188	94	1398	26	0.018598	0.276596	GO:0007043	GO:BP	cell-cell junction assembly	15002	2690	IBA,IDA,IBA,IDA,IMP IBA,IBA,IMP,IBA,IMP IBA,IMP,IMP IBA,IDA,IMP NAS,IMP,IBA,TAS,IBA,IMP IBA,ISS,IMP,IBA,ISS NAS,ISS,ISS,IMP IBA,ISS	CLDN10,IL1B,PKP1,GJB2,POF1B,CDHR3,NPHP1,CLDN16,CLDN3,EPHA2,FRMPD2,TNF,GJB6,GRHL2,CDH26,AMOT,MPDZ,MARVELD3,ACE,SNAI1,CLDN4,PTPRO,PARD3,IRX3,MARVELD2,ILDR1
Pn1	0.0135826	36	1398	15	0.0107296	0.416667	GO:0048754	GO:BP	branching morphogenesis of an epithelial tube	15002	13657	ISS,ISS,ISS,ISS,IBA,ISS,ISS,IMP ISS,ISS,IDA,IDA IMP,ISS,IMP,IMP,ISS	SIX1,SIX4,RASIP1,SOX9,NRARP,SIX2,TACSTD2,VEGFA,EPHA2,TNF,SLIT2,NKX3-1,KDR,MET,FOXD1
Pn1	0.0138183	759	1398	113	0.0808298	0.14888	TF:M10034_1	TF	Factor: Oct-2; motif: NYATGCAAATN; match class: 1	15002	6137	TF,TF,TF,TF,TF,TF,TF,TF,TF,TF,TF,TF,TF,TF,TF,TF,TF,TF,TF,TF,TF,TF,TF,TF,TF,TF,TF,TF,TF,TF,TF,TF,TF,TF,TF,TF,TF,TF,TF,TF,TF,TF,TF,TF,TF,TF,TF,TF,TF,TF,TF,TF,TF,TF,TF,TF,TF,TF,TF,TF,TF,TF,TF,TF,TF,TF,TF,TF,TF,TF,TF,TF,TF,TF,TF,TF,TF,TF,TF,TF,TF,TF,TF,TF,TF,TF,TF,TF,TF,TF,TF,TF,TF,TF,TF,TF,TF,TF,TF,TF,TF,TF,TF,TF,TF,TF,TF,TF,TF,TF,TF,TF,TF	CLCA4,UPK1B,PLAT,IL1B,SERPINB13,OMG,GNA14,RHOV,SLC9A4,ATP10B,CP,PROM1,SEMA3A,RASSF10,RARB,CHL1,SOX21,PLEKHG7,HMGA2,CCDC81,GPR84,TNFRSF19,FAM81B,STMND1,MUC5B,ESRRG,CCDC60,DMRT2,LRRC46,DYDC2,POF1B,NEURL3,CFAP43,CAPN13,PPP1R42,MAP1B,GSTA1,KIAA0319,ARMC3,ST3GAL4,TSGA10,PLEK,SLC2A12,FAM216B,ZBBX,H2BC18,DNAH5,TNFSF14,DEGS2,FAP,CERKL,PLCH1,FLACC1,EGLN3,TNFAIP6,TEKT3,CFAP97D2,PRSS23,ACSBG1,SLC7A2,NAALADL…
Pn1	0.0143779	2764	1398	329	0.235336	0.11903	TF:M02087_1	TF	Factor: CDX-2; motif: TTTATN; match class: 1	15002	695	TF,TF,TF,TF,TF,TF,TF,TF,TF,TF,TF,TF,TF,TF,TF,TF,TF,TF,TF,TF,TF,TF,TF,TF,TF,TF,TF,TF,TF,TF,TF,TF,TF,TF,TF,TF,TF,TF,TF,TF,TF,TF,TF,TF,TF,TF,TF,TF,TF,TF,TF,TF,TF,TF,TF,TF,TF,TF,TF,TF,TF,TF,TF,TF,TF,TF,TF,TF,TF,TF,TF,TF,TF,TF,TF,TF,TF,TF,TF,TF,TF,TF,TF,TF,TF,TF,TF,TF,TF,TF,TF,TF,TF,TF,TF,TF,TF,TF,TF,TF,TF,TF,TF,TF,TF,TF,TF,TF,TF,TF,TF,TF,TF,TF,TF,TF,TF,TF,TF,TF,TF,TF,TF,TF,TF,TF,TF,TF,TF,TF,TF,TF,TF,…	MUC13,TMPRSS11D,SPRR2A,CLCA4,UPK1B,PLAT,SERPINB2,RBKS,DSG3,PTGS2,RHBDL2,LOX,SERPINB5,ABCA13,AGR2,SERPINB13,OMG,GBP6,FOLH1,BPIFA1,CSMD1,TSPAN19,CACNA1E,CP,EDN1,RSPH9,ATP12A,NFASC,BMPR1B,TNFSF15,FAM83A,PRKAA2,FGFBP1,SEMA3A,TUSC3,NUP62CL,PRR7,CXCL8,GPX2,CFAP126,CHL1,NME5,RSPH4A,TRIM31,FBXL13,EFHC2,KRT5,ADGRF1,ANKUB1,TMEM212,TNFRSF19,SAA1,G0S2,FAM81B,EFCAB1,CCN2,AK7,DCDC1,LMNTD1,BCO2,ESRRG,CFAP57,C9o…
Pn1	0.0144178	3157	1398	369	0.263948	0.116883	TF:M04485	TF	Factor: RARG; motif: RAGGTCAASYARAGGTCA	15002	7086	TF,TF,TF,TF,TF,TF,TF,TF,TF,TF,TF,TF,TF,TF,TF,TF,TF,TF,TF,TF,TF,TF,TF,TF,TF,TF,TF,TF,TF,TF,TF,TF,TF,TF,TF,TF,TF,TF,TF,TF,TF,TF,TF,TF,TF,TF,TF,TF,TF,TF,TF,TF,TF,TF,TF,TF,TF,TF,TF,TF,TF,TF,TF,TF,TF,TF,TF,TF,TF,TF,TF,TF,TF,TF,TF,TF,TF,TF,TF,TF,TF,TF,TF,TF,TF,TF,TF,TF,TF,TF,TF,TF,TF,TF,TF,TF,TF,TF,TF,TF,TF,TF,TF,TF,TF,TF,TF,TF,TF,TF,TF,TF,TF,TF,TF,TF,TF,TF,TF,TF,TF,TF,TF,TF,TF,TF,TF,TF,TF,TF,TF,TF,TF,…	LCN2,SERPINB4,TMPRSS11D,CSF3,FUT6,CLCA4,CADM4,PLAT,SERPINB2,CLDN10,C2CD4B,CDC42EP5,IL1B,SEMA3F,SGPP2,DOC2B,TSPAN1,SPRR3,BAALC,ABCA13,SLC26A4,AGR2,KRT14,SERPINB13,PIGR,ROPN1L,RHOV,MAP1LC3A,TSPAN19,MEIS1,CACNA1E,ATP10B,LAMB3,MRAP2,EDN1,RSPH9,SERPINB3,CX3CL1,GRM7,BMPR1B,TNFSF15,PROM1,HNF4G,ALDH3A1,LYPD3,PRKAA2,FGFBP1,TUSC3,RNF152,FAT2,PRR7,RASSF10,PGAP4,TFAP2A,RARB,CXCL8,IL23A,LPCAT1,PLEKHG7,LRRC49,…
Pn1	0.0155992	676	1398	103	0.0736767	0.152367	TF:M11896_1	TF	Factor: Oct-2; motif: NTATGCWAATN; match class: 1	15002	6709	TF,TF,TF,TF,TF,TF,TF,TF,TF,TF,TF,TF,TF,TF,TF,TF,TF,TF,TF,TF,TF,TF,TF,TF,TF,TF,TF,TF,TF,TF,TF,TF,TF,TF,TF,TF,TF,TF,TF,TF,TF,TF,TF,TF,TF,TF,TF,TF,TF,TF,TF,TF,TF,TF,TF,TF,TF,TF,TF,TF,TF,TF,TF,TF,TF,TF,TF,TF,TF,TF,TF,TF,TF,TF,TF,TF,TF,TF,TF,TF,TF,TF,TF,TF,TF,TF,TF,TF,TF,TF,TF,TF,TF,TF,TF,TF,TF,TF,TF,TF,TF,TF,TF	TMPRSS11D,SPRR2A,CLCA4,CFAP58,FAM83F,IL1B,SERPINB13,OMG,CP,TNFSF15,PROM1,GJB2,RASSF10,PLCB4,CHL1,NME5,PLEKHG7,AKAP14,CCDC81,TMEM212,FAM81B,STMND1,DNAH10,RSPH10B,BCO2,ESRRG,CCDC60,PCYT1B,RAPGEFL1,POF1B,AGBL2,DNAH3,KRT6A,TTLL6,GSTA1,ARMC3,DNAI2,CFAP52,LRGUK,CRISP2,TSGA10,PLEK,STK33,ECT2L,HCAR3,RP1,MROH9,CFAP54,PTPRH,H2BC18,DNAH5,FAP,ALDH3B2,CERKL,IQCH,FLACC1,EGLN3,TNFAIP6,CFAP97D2,FER1L6,SERPINB11,…
Pn1	0.0158766	5062	1398	557	0.398426	0.110036	TF:M01859	TF	Factor: AP-2; motif: NNGCCTK	15002	142	TF,TF,TF,TF,TF,TF,TF,TF,TF,TF,TF,TF,TF,TF,TF,TF,TF,TF,TF,TF,TF,TF,TF,TF,TF,TF,TF,TF,TF,TF,TF,TF,TF,TF,TF,TF,TF,TF,TF,TF,TF,TF,TF,TF,TF,TF,TF,TF,TF,TF,TF,TF,TF,TF,TF,TF,TF,TF,TF,TF,TF,TF,TF,TF,TF,TF,TF,TF,TF,TF,TF,TF,TF,TF,TF,TF,TF,TF,TF,TF,TF,TF,TF,TF,TF,TF,TF,TF,TF,TF,TF,TF,TF,TF,TF,TF,TF,TF,TF,TF,TF,TF,TF,TF,TF,TF,TF,TF,TF,TF,TF,TF,TF,TF,TF,TF,TF,TF,TF,TF,TF,TF,TF,TF,TF,TF,TF,TF,TF,TF,TF,TF,TF,…	LCN2,TMPRSS11D,FUT6,DUOX2,SPRR2A,MUC2,UPK1B,PLAT,TMPRSS4,SLC51A,DUOXA2,RBKS,DSG3,LY6D,PTGS2,C2CD4B,CDC42EP5,RHBDL2,FAM3D,EGR3,GJB4,TSPAN1,KRT23,DSC3,SERPINB5,DNAAF1,ABCA13,AGR2,KRT14,PTGES,SERPINB13,PIGR,ROPN1L,OMG,GNA14,GBP6,RHOV,FOLH1,BPIFA1,MEIS1,SLC9A4,LAMB3,TMEM40,CP,CCDC160,EDN1,ATP12A,NFASC,S100P,MAPK8IP1,ATP2C2,BMPR1B,SH2D3A,TNFSF15,MUC5AC,PROM1,PAX9,FAM83A,ALDH3A1,LYPD3,TRIM29,EYA4,LIMK2…
Pn1	0.0160911	1724	1398	220	0.157368	0.12761	GO:0048731	GO:BP	system development	15002	13640	ISS,TAS,IDA,IDA IGI ISS TAS,IDA ISS IBA,ISS IBA TAS,IDA,ISS,IMP,ISS,ISS,IBA,IBA,IDA IGI,ISS IBA,TAS,IDA IMP ISS TAS,IMP,ISS,IMP ISS IBA,IDA,ISS,IDA IMP ISS IBA TAS,IMP,ISS,IMP IEP ISS,IMP,IDA IEP TAS,IDA,IEP NAS,ISS NAS,IDA ISS,IBA,ISS,IBA,ISS,IBA,ISS IBA TAS,IBA,TAS,ISS,ISS TAS,IBA,HEP ISS,IMP,IEP ISS NAS,TAS,ISS,ISS,IMP IBA,ISS,ISS,IMP IBA,ISS,IDA IEP ISS NAS,IDA ISS,IDA IMP ISS TAS,TAS,ISS IBA…	PTGS2,CXCL1,F3,IL1B,SEMA3F,HES1,EGR3,LOX,DNAAF1,ALDH1A3,AGR2,OMG,MEIS1,EDN1,NFASC,PITX1,CX3CL1,GRM7,BMPR1B,PROM1,FGFBP1,SLC44A4,SEMA3A,DZIP1,RASSF10,TFAP2A,RARB,CXCL8,LIF,DNER,APOD,HMGA2,EFHC2,SIX1,ADGRF1,DSP,SPAG6,EFNB3,STMND1,SOX15,MARK1,PTPRZ1,MEIS2,BASP1,NR2F2,SOX2,RAPGEFL1,NGEF,AKAP6,SLC2A10,NTN1,SIX4,MAP6,SCN1B,FOXJ1,FOXC1,PTN,FOXA1,RASIP1,MAP1B,KIAA0319,STRA6,SLITRK6,MARCKS,TNC,FGFR3,NRXN3…
Pn1	0.02001	133	1398	32	0.0228898	0.240602	GO:0007389	GO:BP	pattern specification process	15002	2942	IBA,IBA,IMP IC,IBA,IBA,IBA,ISS,IMP,IBA,ISS,IDA,IMP ISS,IMP ISS,IMP,IMP,IMP,IMP,ISS,IMP,IEP,NAS,ISS,ISS,ISS,TAS,ISS,ISS,ISS,ISS,IMP IBA,ISS,IBA	FUT6,HES1,DNAAF1,MEIS1,BMPR1B,HES4,SIX1,DNAH11,MEIS2,BASP1,ENKUR,FOXJ1,CFAP53,DNAI1,DNAI2,CFAP52,CFAP45,SIX2,DNAH5,WNT7B,DSCAML1,RFX3,MDFI,VANGL2,MID1,TBX1,C3,ERBB4,DLL1,CCDC40,FOXD1,BHLHE41
Pn1	0.0216022	3447	1398	397	0.283977	0.115173	TF:M01420	TF	Factor: Ncx; motif: NAATNAATTAATAANWW	15002	5484	TF,TF,TF,TF,TF,TF,TF,TF,TF,TF,TF,TF,TF,TF,TF,TF,TF,TF,TF,TF,TF,TF,TF,TF,TF,TF,TF,TF,TF,TF,TF,TF,TF,TF,TF,TF,TF,TF,TF,TF,TF,TF,TF,TF,TF,TF,TF,TF,TF,TF,TF,TF,TF,TF,TF,TF,TF,TF,TF,TF,TF,TF,TF,TF,TF,TF,TF,TF,TF,TF,TF,TF,TF,TF,TF,TF,TF,TF,TF,TF,TF,TF,TF,TF,TF,TF,TF,TF,TF,TF,TF,TF,TF,TF,TF,TF,TF,TF,TF,TF,TF,TF,TF,TF,TF,TF,TF,TF,TF,TF,TF,TF,TF,TF,TF,TF,TF,TF,TF,TF,TF,TF,TF,TF,TF,TF,TF,TF,TF,TF,TF,TF,TF,…	FUT2,MUC13,TMPRSS11D,SPRR2A,CLCA4,SERPINB2,CFAP58,DSG3,GJB5,PTGS2,RHBDL2,HES1,KRT23,ABCA13,ALDH1A3,KRT14,SERPINB13,CFAP161,RHOV,FOLH1,CSMD1,TSPAN19,TMEM231,CACNA1E,CP,MRAP2,EDN1,ATP12A,NFASC,S100A2,DLEC1,SERPINB3,BMPR1B,TNFSF15,SEMA3A,NUP62CL,PRR7,BARX2,DRC7,CXCL8,ABHD12B,MUC16,TJP3,CFAP126,CHL1,PLEKHG7,LRRC49,APOD,CAPSL,RSPH4A,TRIM31,FBXL13,B3GNT3,SIX1,GPR84,ADGRF1,ANKUB1,DSP,TMEM212,TNFRSF19,MS…
Pn1	0.0220252	1081	1398	149	0.106581	0.137835	TF:M00622_1	TF	Factor: C/EBPgamma; motif: YTBATTTCARAAW; match class: 1	15002	799	TF,TF,TF,TF,TF,TF,TF,TF,TF,TF,TF,TF,TF,TF,TF,TF,TF,TF,TF,TF,TF,TF,TF,TF,TF,TF,TF,TF,TF,TF,TF,TF,TF,TF,TF,TF,TF,TF,TF,TF,TF,TF,TF,TF,TF,TF,TF,TF,TF,TF,TF,TF,TF,TF,TF,TF,TF,TF,TF,TF,TF,TF,TF,TF,TF,TF,TF,TF,TF,TF,TF,TF,TF,TF,TF,TF,TF,TF,TF,TF,TF,TF,TF,TF,TF,TF,TF,TF,TF,TF,TF,TF,TF,TF,TF,TF,TF,TF,TF,TF,TF,TF,TF,TF,TF,TF,TF,TF,TF,TF,TF,TF,TF,TF,TF,TF,TF,TF,TF,TF,TF,TF,TF,TF,TF,TF,TF,TF,TF,TF,TF,TF,TF,…	RBKS,DSG3,SLPI,ABCA13,SLC26A4,AGR2,ROPN1L,TSPAN19,MEIS1,SLC9A4,CP,TNFSF15,GJB2,DZIP1,LYPD6B,ADGRF1,TMEM212,TNFRSF19,SAA1,FAM81B,CFAP300,ESRRG,ZNF474,SPATA17,CFAP70,IL1RN,STOML3,AGBL2,PPP1R42,DNAH3,ANKFN1,CFAP299,CFAP47,KIAA0319,MMP10,MUCL1,C6orf118,SPATA18,CCDC181,CABCOCO1,MARCHF10,FANK1,TFF3,TEX9,NME9,TNC,ST3GAL4,OXTR,PLEK,SLC2A12,MNS1,ECT2L,HYDIN,ADH7,GSTO2,NAMPT,ZBBX,RP1,MROH9,CCDC190,DNAH5,RA…
Pn1	0.0223333	4061	1398	458	0.327611	0.11278	TF:M01070	TF	Factor: c-Maf; motif: NWNNNTGCTGACKNNNNNN	15002	880	TF,TF,TF,TF,TF,TF,TF,TF,TF,TF,TF,TF,TF,TF,TF,TF,TF,TF,TF,TF,TF,TF,TF,TF,TF,TF,TF,TF,TF,TF,TF,TF,TF,TF,TF,TF,TF,TF,TF,TF,TF,TF,TF,TF,TF,TF,TF,TF,TF,TF,TF,TF,TF,TF,TF,TF,TF,TF,TF,TF,TF,TF,TF,TF,TF,TF,TF,TF,TF,TF,TF,TF,TF,TF,TF,TF,TF,TF,TF,TF,TF,TF,TF,TF,TF,TF,TF,TF,TF,TF,TF,TF,TF,TF,TF,TF,TF,TF,TF,TF,TF,TF,TF,TF,TF,TF,TF,TF,TF,TF,TF,TF,TF,TF,TF,TF,TF,TF,TF,TF,TF,TF,TF,TF,TF,TF,TF,TF,TF,TF,TF,TF,TF,…	LCN2,SERPINB4,FUT2,MUC13,CXCL6,CLCA4,MUC2,UPK1B,PLAT,TMPRSS4,SERPINB2,SLC51A,RBKS,GJB5,SEMA3F,RHBDL2,FAM3D,LOX,GJB4,TSPAN1,KRT23,ATP6V0A4,DSC3,SPRR3,ABCA13,SLC26A4,C17orf107,PTGES,SERPINB13,CFAP161,PIGR,ROPN1L,OMG,GNA14,FOLH1,CSMD1,TSPAN19,SLC9A4,LAMB3,TMEM40,SPDEF,EDN1,RSPH9,S100P,DLEC1,SERPINB3,CX3CL1,GRM7,SPRR1B,TNFSF15,PROM1,HNF4G,EYA4,FGFBP1,NUP62CL,CHST6,PRR7,DZIP1,RASSF10,BARX2,DRC7,RARB,A…
Pn1	0.0224183	3528	1398	405	0.2897	0.114796	TF:M00190	TF	Factor: C/EBP; motif: NNATTGCNNAANNN	15002	804	TF,TF,TF,TF,TF,TF,TF,TF,TF,TF,TF,TF,TF,TF,TF,TF,TF,TF,TF,TF,TF,TF,TF,TF,TF,TF,TF,TF,TF,TF,TF,TF,TF,TF,TF,TF,TF,TF,TF,TF,TF,TF,TF,TF,TF,TF,TF,TF,TF,TF,TF,TF,TF,TF,TF,TF,TF,TF,TF,TF,TF,TF,TF,TF,TF,TF,TF,TF,TF,TF,TF,TF,TF,TF,TF,TF,TF,TF,TF,TF,TF,TF,TF,TF,TF,TF,TF,TF,TF,TF,TF,TF,TF,TF,TF,TF,TF,TF,TF,TF,TF,TF,TF,TF,TF,TF,TF,TF,TF,TF,TF,TF,TF,TF,TF,TF,TF,TF,TF,TF,TF,TF,TF,TF,TF,TF,TF,TF,TF,TF,TF,TF,TF,…	MUC13,TMPRSS11D,CSF3,DUOX2,CLCA4,UPK1B,SERPINB2,CFAP58,DUOXA2,DSG3,CLDN10,PTGS2,F3,IL1B,RHBDL2,SGPP2,KRT23,SERPINB5,SLPI,ABCA13,AGR2,SERPINB13,ROPN1L,OMG,RHOV,FOLH1,BPIFA1,CSMD1,TSPAN19,TMEM231,MEIS1,SLC9A4,ATP10B,CP,EDN1,NFASC,PITX1,DLEC1,ATP2C2,SPRR1B,TSPAN6,HNF4G,ALDH3A1,EYA4,FGFBP1,PFN2,HES4,PRR7,DZIP1,RASSF10,BARX2,ZNF750,RARB,CXCL8,ABHD12B,MUC16,CFAP126,LPCAT1,KRT17,CHL1,PAMR1,PLEKHG7,TMC4,…
Pn1	0.0239927	7505	1398	787	0.562947	0.104863	TF:M08486	TF	Factor: FOXO1A:PDEF; motif: WNCCGGATGTTDN	15002	2724	TF,TF,TF,TF,TF,TF,TF,TF,TF,TF,TF,TF,TF,TF,TF,TF,TF,TF,TF,TF,TF,TF,TF,TF,TF,TF,TF,TF,TF,TF,TF,TF,TF,TF,TF,TF,TF,TF,TF,TF,TF,TF,TF,TF,TF,TF,TF,TF,TF,TF,TF,TF,TF,TF,TF,TF,TF,TF,TF,TF,TF,TF,TF,TF,TF,TF,TF,TF,TF,TF,TF,TF,TF,TF,TF,TF,TF,TF,TF,TF,TF,TF,TF,TF,TF,TF,TF,TF,TF,TF,TF,TF,TF,TF,TF,TF,TF,TF,TF,TF,TF,TF,TF,TF,TF,TF,TF,TF,TF,TF,TF,TF,TF,TF,TF,TF,TF,TF,TF,TF,TF,TF,TF,TF,TF,TF,TF,TF,TF,TF,TF,TF,TF,…	LCN2,SERPINB4,FUT2,IGFBP3,TMPRSS11D,CSF3,SPRR2A,CLCA4,MUC2,CADM4,PLAT,SERPINB2,DSG3,GJB5,FAM83F,CXCL1,F3,CDC42EP5,SEMA3F,SGPP2,EGR3,LOX,DOC2B,TSPAN1,ATP6V0A4,DSC3,SERPINB5,SPRR3,ABCA13,AGR2,KRT14,PTGES,KLK10,EFHB,CFAP161,PRSS22,CCDC184,ROPN1L,OMG,GNA14,GBP6,RHOV,MAP1LC3A,BPIFA1,CSMD1,TSPAN19,TMEM231,MEIS1,SLC9A4,ATP10B,LAMB3,CP,RSPH9,ATP12A,MAPK8IP1,SERPINB3,RRAD,CX3CL1,ATP2C2,GRM7,SPRR1B,BMPR1B,…
Pn1	0.0240284	1733	1398	220	0.157368	0.126947	TF:M02006_1	TF	Factor: GATA-5; motif: TATCTN; match class: 1	15002	2995	TF,TF,TF,TF,TF,TF,TF,TF,TF,TF,TF,TF,TF,TF,TF,TF,TF,TF,TF,TF,TF,TF,TF,TF,TF,TF,TF,TF,TF,TF,TF,TF,TF,TF,TF,TF,TF,TF,TF,TF,TF,TF,TF,TF,TF,TF,TF,TF,TF,TF,TF,TF,TF,TF,TF,TF,TF,TF,TF,TF,TF,TF,TF,TF,TF,TF,TF,TF,TF,TF,TF,TF,TF,TF,TF,TF,TF,TF,TF,TF,TF,TF,TF,TF,TF,TF,TF,TF,TF,TF,TF,TF,TF,TF,TF,TF,TF,TF,TF,TF,TF,TF,TF,TF,TF,TF,TF,TF,TF,TF,TF,TF,TF,TF,TF,TF,TF,TF,TF,TF,TF,TF,TF,TF,TF,TF,TF,TF,TF,TF,TF,TF,TF,…	SERPINB4,UPK1B,SLC51A,RBKS,IL1B,MUC4,PTGES,PIGR,OMG,CSMD1,SLC9A4,RSPH9,DLEC1,SERPINB3,BMPR1B,TNFSF15,LIMK2,RNF152,DRC7,ZNF750,CXCL8,ABHD12B,MUC16,CFAP126,NME5,CAPSL,AKAP14,HMGA2,ADGRF1,ANKUB1,TMEM212,TNFRSF19,GABRP,FAM81B,STMND1,LMNTD1,DYNLRB2,ESRRG,C9orf24,IL1RN,PDK4,SPEF1,EFCAB10,DYDC2,TTC29,CDC20B,PACRG,LCA5L,AKAP6,SLC2A10,TEKT1,CFAP43,CAPN13,SPAG17,TMEM232,PLEKHS1,GJB3,CFAP53,CDHR4,PPP1R42,CC…
Pn1	0.0242695	318	1398	52	0.037196	0.163522	REAC:R-HSA-388396	REAC	GPCR downstream signalling	15002	971	REAC,REAC,REAC,REAC,REAC,REAC,REAC,REAC,REAC,REAC,REAC,REAC,REAC,REAC,REAC,REAC,REAC,REAC,REAC,REAC,REAC,REAC,REAC,REAC,REAC,REAC,REAC,REAC,REAC,REAC,REAC,REAC,REAC,REAC,REAC,REAC,REAC,REAC,REAC,REAC,REAC,REAC,REAC,REAC,REAC,REAC,REAC,REAC,REAC,REAC,REAC,REAC	CXCL6,CXCL1,GNA14,EDN1,CX3CL1,GRM7,CXCL8,PLCB4,GPR84,SAA1,RGS22,GNAL,NGEF,FFAR2,ADORA2A,OXTR,CCL20,PROK2,HCAR3,CCL4,ARHGEF37,CCL28,P2RY1,MCF2L,HCAR2,FFAR3,CCL4L2,BDKRB2,ARHGEF4,PLEKHG5,RAMP1,ADCY2,NBEA,GNG2,GPR150,GIPR,PLXNB1,NTS,FN1,HCAR1,FFAR4,C3,ARHGEF38,FFAR1,P2RY12,PRKACB,ADORA3,RGS2,CXCR1,PIK3R3,PTGFR,INSL3
Pn1	0.02462	1884	1398	236	0.168813	0.125265	TF:M07102_1	TF	Factor: c-Jun; motif: NNNNRRTGASTCAN; match class: 1	15002	4509	TF,TF,TF,TF,TF,TF,TF,TF,TF,TF,TF,TF,TF,TF,TF,TF,TF,TF,TF,TF,TF,TF,TF,TF,TF,TF,TF,TF,TF,TF,TF,TF,TF,TF,TF,TF,TF,TF,TF,TF,TF,TF,TF,TF,TF,TF,TF,TF,TF,TF,TF,TF,TF,TF,TF,TF,TF,TF,TF,TF,TF,TF,TF,TF,TF,TF,TF,TF,TF,TF,TF,TF,TF,TF,TF,TF,TF,TF,TF,TF,TF,TF,TF,TF,TF,TF,TF,TF,TF,TF,TF,TF,TF,TF,TF,TF,TF,TF,TF,TF,TF,TF,TF,TF,TF,TF,TF,TF,TF,TF,TF,TF,TF,TF,TF,TF,TF,TF,TF,TF,TF,TF,TF,TF,TF,TF,TF,TF,TF,TF,TF,TF,TF,…	FUT2,CSF3,FUT6,MUC2,CADM4,GJB5,F3,HES1,SGPP2,ATP6V0A4,SPRR3,ABCA13,AGR2,SERPINB13,EFHB,PRSS22,PLPP2,LAMB3,CCDC160,S100A2,SPRR1B,PROM1,GJB2,TUSC3,PRR7,RARB,CXCL8,IL23A,MUC16,TJP3,LIF,PAMR1,NME5,PLEKHG7,APOD,FBXL13,KRT5,TMEM212,SPAG6,STMND1,CCN2,DNAH10,CFAP300,DYNLRB2,SOX15,DAW1,C9orf24,ZNF474,SPATA17,PCYT1B,DMRT2,NEK10,RAB36,SNTN,DYDC2,HSD17B13,FAM183A,SAXO2,ERICH5,LDLRAD1,SPAG17,CREM,MAP6,SCN1B,F…
Pn1	0.0248167	582	1398	91	0.065093	0.156357	TF:M07355_1	TF	Factor: GR; motif: AGAACAN; match class: 1	15002	3269	TF,TF,TF,TF,TF,TF,TF,TF,TF,TF,TF,TF,TF,TF,TF,TF,TF,TF,TF,TF,TF,TF,TF,TF,TF,TF,TF,TF,TF,TF,TF,TF,TF,TF,TF,TF,TF,TF,TF,TF,TF,TF,TF,TF,TF,TF,TF,TF,TF,TF,TF,TF,TF,TF,TF,TF,TF,TF,TF,TF,TF,TF,TF,TF,TF,TF,TF,TF,TF,TF,TF,TF,TF,TF,TF,TF,TF,TF,TF,TF,TF,TF,TF,TF,TF,TF,TF,TF,TF,TF,TF	MUC13,SPRR2A,TMPRSS4,GBP6,MAP1LC3A,PROM1,FAM83A,RNF152,FAT2,LIF,PCP4L1,TMC4,ZG16B,C1orf87,CACNG6,RSPH10B,TMEM45B,ZMYND10,DMRT2,DNAH9,FAM166C,TEKT1,LDLRAD1,CAPN13,SNCAIP,CFAP299,FNDC11,TNC,EFHC1,DDR1,FAM216B,FRMD4A,GSTO2,C11orf97,RIBC2,HCAR3,DNAAF3,ZBBX,IL1A,CHRNA10,SMIM6,ARHGEF37,ALDH3B2,SPAG8,MSMB,TP53AIP1,RNF32,HHLA2,IER2,CEACAM3,SYTL5,TSPAN8,ANKRD33,FOSB,ATG9B,RSPH10B2,TXLNB,PLCE1,CCL3L3,KRT4,…
Pn1	0.0252371	17	1398	10	0.00715308	0.588235	GO:0003351	GO:BP	epithelial cilium movement involved in extracellular fluid movement	15002	1790	IC,IC,IBA,IMP,IBA,ISS,NAS,ISS,ISS,IMP IBA	DNAAF1,ROPN1L,SPAG6,NEK10,SPAG17,CFAP53,SPA17,RFX3,SPEF2,CCDC40
Pn1	0.0262486	8399	1398	869	0.621602	0.103465	TF:M03813	TF	Factor: BRN1; motif: HAATGCN	15002	598	TF,TF,TF,TF,TF,TF,TF,TF,TF,TF,TF,TF,TF,TF,TF,TF,TF,TF,TF,TF,TF,TF,TF,TF,TF,TF,TF,TF,TF,TF,TF,TF,TF,TF,TF,TF,TF,TF,TF,TF,TF,TF,TF,TF,TF,TF,TF,TF,TF,TF,TF,TF,TF,TF,TF,TF,TF,TF,TF,TF,TF,TF,TF,TF,TF,TF,TF,TF,TF,TF,TF,TF,TF,TF,TF,TF,TF,TF,TF,TF,TF,TF,TF,TF,TF,TF,TF,TF,TF,TF,TF,TF,TF,TF,TF,TF,TF,TF,TF,TF,TF,TF,TF,TF,TF,TF,TF,TF,TF,TF,TF,TF,TF,TF,TF,TF,TF,TF,TF,TF,TF,TF,TF,TF,TF,TF,TF,TF,TF,TF,TF,TF,TF,…	SERPINB4,FUT2,MUC13,TMPRSS11D,CSF3,FUT6,CXCL6,SPRR2A,CLCA4,UPK1B,PLAT,SERPINB2,SLC51A,CFAP58,DUOXA2,RBKS,DSG3,GJB5,CLDN10,FAM83F,LY6D,PTGS2,F3,IL1B,SEMA3F,RHBDL2,HES1,SGPP2,LOX,DOC2B,TSPAN1,KRT23,ATP6V0A4,DSC3,SERPINB5,SLPI,SPRR3,BAALC,ABCA13,SLC26A4,ALDH1A3,MUC4,AGR2,C17orf107,PTGES,SERPINB13,CFAP161,PIGR,ROPN1L,OMG,GNA14,GBP6,FOLH1,BPIFA1,CSMD1,TSPAN19,TMEM231,MEIS1,SLC9A4,CACNA1E,ATP10B,LAMB3,…
Pn1	0.0271429	2723	1398	323	0.231044	0.118619	TF:M00199_1	TF	Factor: AP-1; motif: NTGASTCAG; match class: 1	15002	111	TF,TF,TF,TF,TF,TF,TF,TF,TF,TF,TF,TF,TF,TF,TF,TF,TF,TF,TF,TF,TF,TF,TF,TF,TF,TF,TF,TF,TF,TF,TF,TF,TF,TF,TF,TF,TF,TF,TF,TF,TF,TF,TF,TF,TF,TF,TF,TF,TF,TF,TF,TF,TF,TF,TF,TF,TF,TF,TF,TF,TF,TF,TF,TF,TF,TF,TF,TF,TF,TF,TF,TF,TF,TF,TF,TF,TF,TF,TF,TF,TF,TF,TF,TF,TF,TF,TF,TF,TF,TF,TF,TF,TF,TF,TF,TF,TF,TF,TF,TF,TF,TF,TF,TF,TF,TF,TF,TF,TF,TF,TF,TF,TF,TF,TF,TF,TF,TF,TF,TF,TF,TF,TF,TF,TF,TF,TF,TF,TF,TF,TF,TF,TF,…	FUT2,MUC13,CSF3,FUT6,SPRR2A,MUC2,CADM4,LY6D,F3,HES1,SGPP2,KRT23,ATP6V0A4,SPRR3,ABCA13,AGR2,SERPINB13,EFHB,PRSS22,PLPP2,OMG,BPIFA1,LAMB3,CCDC160,MRAP2,S100A2,S100P,SPRR1B,BMPR1B,PROM1,HNF4G,TRIM29,SLC44A4,TUSC3,PRR7,RARB,CXCL8,IL23A,MUC16,TJP3,LIF,KRT17,CHL1,PAMR1,APOD,RSPH4A,TRIM31,FBXL13,KRT5,CYP1A1,SPAG6,STMND1,CCN2,MARCHF3,DNAH10,LMNTD1,CFAP300,SOX15,TMEM45B,DAW1,C9orf24,CCDC60,ZNF474,SPATA17,…
Pn1	0.0275987	3745	1398	426	0.304721	0.113752	TF:M08928	TF	Factor: FOSB:JUND; motif: NNTNACTNATN	15002	2468	TF,TF,TF,TF,TF,TF,TF,TF,TF,TF,TF,TF,TF,TF,TF,TF,TF,TF,TF,TF,TF,TF,TF,TF,TF,TF,TF,TF,TF,TF,TF,TF,TF,TF,TF,TF,TF,TF,TF,TF,TF,TF,TF,TF,TF,TF,TF,TF,TF,TF,TF,TF,TF,TF,TF,TF,TF,TF,TF,TF,TF,TF,TF,TF,TF,TF,TF,TF,TF,TF,TF,TF,TF,TF,TF,TF,TF,TF,TF,TF,TF,TF,TF,TF,TF,TF,TF,TF,TF,TF,TF,TF,TF,TF,TF,TF,TF,TF,TF,TF,TF,TF,TF,TF,TF,TF,TF,TF,TF,TF,TF,TF,TF,TF,TF,TF,TF,TF,TF,TF,TF,TF,TF,TF,TF,TF,TF,TF,TF,TF,TF,TF,TF,…	SERPINB4,MUC13,TMPRSS11D,CSF3,SPRR2A,CLCA4,MUC2,PLAT,CFAP58,RBKS,FAM83F,F3,HES1,SGPP2,EGR3,TSPAN1,KRT23,ATP6V0A4,DSC3,SERPINB5,SLPI,ABCA13,AGR2,SERPINB13,EFHB,GBP6,SLC9A4,ATP10B,LAMB3,TMEM40,CP,SPDEF,EDN1,S100A2,DLEC1,MAPK8IP1,SERPINB3,SPRR1B,BMPR1B,MUC5AC,PROM1,FAM83A,LYPD3,GJB2,SLC44A4,TUSC3,RNF152,NUP62CL,TFAP2A,RARB,CXCL8,ABHD12B,CHL1,PAMR1,NME5,PLEKHG7,SLC13A3,APOD,CAPSL,RSPH4A,FBXL13,KRT5,G…
Pn1	0.0281927	13157	1398	1281	0.916309	0.0973626	TF:M00000	TF	Transfac	15002	1	TF,TF,TF,TF,TF,TF,TF,TF,TF,TF,TF,TF,TF,TF,TF,TF,TF,TF,TF,TF,TF,TF,TF,TF,TF,TF,TF,TF,TF,TF,TF,TF,TF,TF,TF,TF,TF,TF,TF,TF,TF,TF,TF,TF,TF,TF,TF,TF,TF,TF,TF,TF,TF,TF,TF,TF,TF,TF,TF,TF,TF,TF,TF,TF,TF,TF,TF,TF,TF,TF,TF,TF,TF,TF,TF,TF,TF,TF,TF,TF,TF,TF,TF,TF,TF,TF,TF,TF,TF,TF,TF,TF,TF,TF,TF,TF,TF,TF,TF,TF,TF,TF,TF,TF,TF,TF,TF,TF,TF,TF,TF,TF,TF,TF,TF,TF,TF,TF,TF,TF,TF,TF,TF,TF,TF,TF,TF,TF,TF,TF,TF,TF,TF,…	LCN2,SERPINB4,FUT2,MUC13,IGFBP3,TMPRSS11D,CSF3,FUT6,DUOX2,CXCL6,SPRR2A,CLCA4,MUC2,UPK1B,CADM4,PLAT,TMPRSS4,SERPINB2,SLC51A,CFAP58,DUOXA2,RBKS,DSG3,GJB5,CLDN10,FAM83F,LY6D,PTGS2,C2CD4B,CXCL1,F3,CDC42EP5,AQP5,IL1B,SEMA3F,RHBDL2,FAM3D,HES1,SGPP2,EGR3,LOX,DOC2B,GJB4,TSPAN1,KRT23,ATP6V0A4,DSC3,SERPINB5,SLPI,SPRR3,BAALC,DNAAF1,ABCA13,SLC26A4,ALDH1A3,MUC4,AGR2,C17orf107,KRT14,PTGES,KLK10,SERPINB13,EFHB,…
Pn1	0.0294092	2941	1398	345	0.246781	0.117307	TF:M12518	TF	Factor: FOSL1; motif: NNATGACTCATNN	15002	2494	TF,TF,TF,TF,TF,TF,TF,TF,TF,TF,TF,TF,TF,TF,TF,TF,TF,TF,TF,TF,TF,TF,TF,TF,TF,TF,TF,TF,TF,TF,TF,TF,TF,TF,TF,TF,TF,TF,TF,TF,TF,TF,TF,TF,TF,TF,TF,TF,TF,TF,TF,TF,TF,TF,TF,TF,TF,TF,TF,TF,TF,TF,TF,TF,TF,TF,TF,TF,TF,TF,TF,TF,TF,TF,TF,TF,TF,TF,TF,TF,TF,TF,TF,TF,TF,TF,TF,TF,TF,TF,TF,TF,TF,TF,TF,TF,TF,TF,TF,TF,TF,TF,TF,TF,TF,TF,TF,TF,TF,TF,TF,TF,TF,TF,TF,TF,TF,TF,TF,TF,TF,TF,TF,TF,TF,TF,TF,TF,TF,TF,TF,TF,TF,…	FUT2,MUC13,CSF3,FUT6,SPRR2A,MUC2,CADM4,LY6D,F3,HES1,SGPP2,KRT23,ATP6V0A4,SPRR3,ABCA13,AGR2,SERPINB13,EFHB,PRSS22,PLPP2,OMG,BPIFA1,LAMB3,CCDC160,MRAP2,S100A2,S100P,SPRR1B,BMPR1B,PROM1,HNF4G,TRIM29,GJB2,SLC44A4,TUSC3,PRR7,RARB,CXCL8,IL23A,MUC16,TJP3,LIF,KRT17,CHL1,PAMR1,NME5,PLEKHG7,APOD,RSPH4A,TRIM31,FBXL13,KRT5,CYP1A1,SPAG6,STMND1,CCN2,MARCHF3,DNAH10,LMNTD1,CFAP300,SOX15,TMEM45B,DAW1,C9orf24,CCDC…
Pn1	0.0309302	21	1398	9	0.00643777	0.428571	REAC:R-HSA-5621480	REAC	Dectin-2 family	15002	440	REAC,REAC,REAC,REAC,REAC,REAC,REAC,REAC,REAC	MUC13,MUC4,MUC5AC,MUC16,MUC5B,MUC20,MUCL1,MUC15,CLEC4D
Pn1	0.0316659	2099	1398	258	0.184549	0.122916	GO:0007275	GO:BP	multicellular organism development	15002	2853	IBA,IBA,ISS,ISS,TAS,IDA,IDA IGI ISS TAS,IDA ISS IBA,ISS IBA TAS,IDA,ISS,IMP IC,ISS,ISS,IBA,ISS IBA,IEP,IDA IGI,ISS IBA,TAS,IDA IMP ISS TAS,IMP,IMP ISS IBA,IMP ISS IBA,IDA,ISS,IDA IMP ISS IBA TAS,IBA,IMP,ISS,IDA IMP IEP ISS,IMP,IDA IEP TAS,IDA ISS IBA,IDA,IEP NAS,ISS NAS,IDA IMP ISS,IBA,ISS,IBA,ISS,IBA,ISS IBA TAS,IBA,TAS,ISS TAS,IMP,ISS,ISS TAS,ISS IBA,HEP ISS,IMP,IDA,IDA IEP ISS NAS,TAS,ISS,ISS,…	CSF3,FUT6,DUOX2,PTGS2,CXCL1,F3,IL1B,SEMA3F,HES1,EGR3,LOX,DNAAF1,ALDH1A3,AGR2,OMG,MEIS1,LAMB3,EDN1,NFASC,PITX1,CX3CL1,GRM7,BMPR1B,PROM1,FGFBP1,SLC44A4,SEMA3A,HES4,DZIP1,RASSF10,TFAP2A,RARB,CXCL8,IL23A,LIF,DNER,APOD,HMGA2,EFHC2,SIX1,ADGRF1,DSP,SPAG6,EFNB3,STMND1,EYA2,SOX15,DNAH11,MARK1,PTPRZ1,MEIS2,BASP1,NR2F2,IL1RN,SOX2,RAPGEFL1,TPPP3,NGEF,AKAP6,SLC2A10,ENKUR,NTN1,SIX4,MAP6,SCN1B,FOXJ1,FOXC1,PTN,F…
Pn1	0.0323595	21	1398	11	0.00786838	0.52381	GO:0001823	GO:BP	mesonephros development	15002	490	ISS,ISS,ISS,IEP,ISS,ISS,ISS,ISS,ISS,IMP,ISS	SIX1,BASP1,SIX4,FOXJ1,FOXC1,SOX9,SIX2,TACSTD2,VEGFA,SLIT2,FOXD1
Pn1	0.0343845	2632	1398	313	0.223891	0.118921	TF:M12524	TF	Factor: JUND; motif: NNATGACTCATNN	15002	4496	TF,TF,TF,TF,TF,TF,TF,TF,TF,TF,TF,TF,TF,TF,TF,TF,TF,TF,TF,TF,TF,TF,TF,TF,TF,TF,TF,TF,TF,TF,TF,TF,TF,TF,TF,TF,TF,TF,TF,TF,TF,TF,TF,TF,TF,TF,TF,TF,TF,TF,TF,TF,TF,TF,TF,TF,TF,TF,TF,TF,TF,TF,TF,TF,TF,TF,TF,TF,TF,TF,TF,TF,TF,TF,TF,TF,TF,TF,TF,TF,TF,TF,TF,TF,TF,TF,TF,TF,TF,TF,TF,TF,TF,TF,TF,TF,TF,TF,TF,TF,TF,TF,TF,TF,TF,TF,TF,TF,TF,TF,TF,TF,TF,TF,TF,TF,TF,TF,TF,TF,TF,TF,TF,TF,TF,TF,TF,TF,TF,TF,TF,TF,TF,…	LCN2,SERPINB4,FUT2,CSF3,FUT6,SPRR2A,CLCA4,MUC2,UPK1B,CADM4,RBKS,GJB5,LY6D,F3,HES1,SGPP2,ATP6V0A4,SERPINB5,SPRR3,ABCA13,AGR2,KLK10,EFHB,PRSS22,PLPP2,GBP6,ATP10B,LAMB3,CP,CCDC160,MRAP2,S100A2,SERPINB3,PROM1,TRIM29,GJB2,SLC44A4,TUSC3,RARB,CXCL8,IL23A,MUC16,TJP3,LIF,CHL1,NME5,PLEKHG7,APOD,CAPSL,RSPH4A,FBXL13,KRT5,TMEM212,SPAG6,C1orf87,CCN2,DNAH10,CFAP300,SOX15,TMEM45B,DAW1,C9orf24,ZNF474,SPATA17,CFAP…
Pn1	0.0345093	43	1398	16	0.0114449	0.372093	GO:0060541	GO:BP	respiratory system development	15002	15467	IMP,ISS,ISS,IDA IEP NAS,IMP,ISS,ISS,IDA,ISS,ISS,ISS IBA,IMP,IMP,ISS,IMP,ISS	DNAAF1,BASP1,SIX4,FOXJ1,STRA6,VEGFA,WNT7B,TNF,SPEF2,GRHL2,PDPN,DISP1,TP73,NFIB,CCDC40,RBP4
Pn1	0.0353637	4966	1398	545	0.389843	0.109746	TF:M00098	TF	Factor: Pax-2; motif: NNNNGTCANGNRTKANNNN	15002	6328	TF,TF,TF,TF,TF,TF,TF,TF,TF,TF,TF,TF,TF,TF,TF,TF,TF,TF,TF,TF,TF,TF,TF,TF,TF,TF,TF,TF,TF,TF,TF,TF,TF,TF,TF,TF,TF,TF,TF,TF,TF,TF,TF,TF,TF,TF,TF,TF,TF,TF,TF,TF,TF,TF,TF,TF,TF,TF,TF,TF,TF,TF,TF,TF,TF,TF,TF,TF,TF,TF,TF,TF,TF,TF,TF,TF,TF,TF,TF,TF,TF,TF,TF,TF,TF,TF,TF,TF,TF,TF,TF,TF,TF,TF,TF,TF,TF,TF,TF,TF,TF,TF,TF,TF,TF,TF,TF,TF,TF,TF,TF,TF,TF,TF,TF,TF,TF,TF,TF,TF,TF,TF,TF,TF,TF,TF,TF,TF,TF,TF,TF,TF,TF,…	FUT2,IGFBP3,FUT6,CXCL6,SPRR2A,CLCA4,UPK1B,PLAT,SLC51A,CFAP58,RBKS,DSG3,C2CD4B,CXCL1,F3,IL1B,RHBDL2,FAM3D,DOC2B,KRT23,SLPI,SPRR3,BAALC,SLC26A4,ALDH1A3,C17orf107,KRT14,PTGES,SERPINB13,CFAP161,PIGR,GNA14,MAP1LC3A,BPIFA1,CSMD1,TSPAN19,TMEM231,MEIS1,CACNA1E,ATP10B,CP,SPDEF,EDN1,RRAD,CX3CL1,GRM7,BMPR1B,PKP1,TNFSF15,MUC5AC,PROM1,PAX9,TSPAN6,FAM83A,HNF4G,TRIM29,GJB2,SLC44A4,NUP62CL,FAT2,HES4,PRR7,DZIP1,R…
Pn1	0.0368132	2036	1398	251	0.179542	0.123281	TF:M11600	TF	Factor: TCF-1; motif: ASATCAAAG	15002	8404	TF,TF,TF,TF,TF,TF,TF,TF,TF,TF,TF,TF,TF,TF,TF,TF,TF,TF,TF,TF,TF,TF,TF,TF,TF,TF,TF,TF,TF,TF,TF,TF,TF,TF,TF,TF,TF,TF,TF,TF,TF,TF,TF,TF,TF,TF,TF,TF,TF,TF,TF,TF,TF,TF,TF,TF,TF,TF,TF,TF,TF,TF,TF,TF,TF,TF,TF,TF,TF,TF,TF,TF,TF,TF,TF,TF,TF,TF,TF,TF,TF,TF,TF,TF,TF,TF,TF,TF,TF,TF,TF,TF,TF,TF,TF,TF,TF,TF,TF,TF,TF,TF,TF,TF,TF,TF,TF,TF,TF,TF,TF,TF,TF,TF,TF,TF,TF,TF,TF,TF,TF,TF,TF,TF,TF,TF,TF,TF,TF,TF,TF,TF,TF,…	CXCL6,SPRR2A,MUC2,PLAT,SERPINB2,DSG3,PTGS2,CXCL1,SEMA3F,HES1,ATP6V0A4,DNAAF1,ALDH1A3,KRT14,PTGES,SERPINB13,EFHB,OMG,BPIFA1,CSMD1,TMEM231,SLC9A4,NFASC,DLEC1,CX3CL1,GRM7,SPRR1B,PROM1,FAM83A,GJB2,RNF152,FAT2,CXCL8,IL23A,GPX2,ABHD12B,TEX26,PCP4L1,PLEKHG7,LRRC49,TMC4,CYP1A1,ANKUB1,TNFRSF19,ASS1,SPAG6,FAM81B,C1orf87,EFCAB1,DNAH10,DCDC1,TMEM45B,GNAL,BASP1,CFAP70,NEK10,RAB36,POF1B,LCA5L,AKAP6,LRRC10B,DRC…
Pn1	0.0377308	111	1398	28	0.0200286	0.252252	GO:0009914	GO:BP	hormone transport	15002	3828	IDA ISS,IDA,ISS,IDA,IDA,IDA,ISS IBA,IMP,ISS,IDA,IPI ISS,IMP,IDA,IMP,ISS,ISS,ISS,IDA,IDA ISS,TAS,ISS,ISS,ISS IBA,ISS,IBA,ISS,IMP,IMP IGI	IL1B,FAM3D,DOC2B,EDN1,LIF,OSM,PTPRN2,NOS2,FFAR2,C1QTNF1,INHBB,BAIAP3,TNF,CRYM,RFX3,HCAR2,FFAR3,NKX3-1,SLC7A8,GIPR,PIM3,NR1D1,FFAR4,EFNA5,FFAR1,ILDR1,RBP4,CFTR
Pn1	0.0379216	2664	1398	316	0.226037	0.118619	TF:M00252	TF	Factor: TATA; motif: STATAAAWRNNNNNN	15002	8194	TF,TF,TF,TF,TF,TF,TF,TF,TF,TF,TF,TF,TF,TF,TF,TF,TF,TF,TF,TF,TF,TF,TF,TF,TF,TF,TF,TF,TF,TF,TF,TF,TF,TF,TF,TF,TF,TF,TF,TF,TF,TF,TF,TF,TF,TF,TF,TF,TF,TF,TF,TF,TF,TF,TF,TF,TF,TF,TF,TF,TF,TF,TF,TF,TF,TF,TF,TF,TF,TF,TF,TF,TF,TF,TF,TF,TF,TF,TF,TF,TF,TF,TF,TF,TF,TF,TF,TF,TF,TF,TF,TF,TF,TF,TF,TF,TF,TF,TF,TF,TF,TF,TF,TF,TF,TF,TF,TF,TF,TF,TF,TF,TF,TF,TF,TF,TF,TF,TF,TF,TF,TF,TF,TF,TF,TF,TF,TF,TF,TF,TF,TF,TF,…	TMPRSS11D,DUOX2,CXCL6,SPRR2A,CLCA4,PLAT,SERPINB2,SLC51A,DUOXA2,RBKS,DSG3,PTGS2,LOX,KRT23,PTGES,SERPINB13,EFHB,OMG,GBP6,FOLH1,BPIFA1,CSMD1,TSPAN19,ATP10B,CP,EDN1,RSPH9,ATP12A,CX3CL1,BMPR1B,TNFSF15,EYA4,FGFBP1,SEMA3A,TUSC3,NUP62CL,CXCL8,GPX2,TEX26,CFAP126,CCDC146,OSM,PCP4L1,NME5,RSPH4A,FBXL13,EFHC2,KRT5,SAA2,ANKUB1,TMEM212,TNFRSF19,GABRP,SAA1,G0S2,FAM81B,STEAP1,EFCAB1,CCN2,KCNK1,AK7,LMNTD1,DYNLRB2,…
Pn1	0.0396413	522	1398	83	0.0593705	0.159004	TF:M10088_1	TF	Factor: TBP; motif: MTATAAAARS; match class: 1	15002	8207	TF,TF,TF,TF,TF,TF,TF,TF,TF,TF,TF,TF,TF,TF,TF,TF,TF,TF,TF,TF,TF,TF,TF,TF,TF,TF,TF,TF,TF,TF,TF,TF,TF,TF,TF,TF,TF,TF,TF,TF,TF,TF,TF,TF,TF,TF,TF,TF,TF,TF,TF,TF,TF,TF,TF,TF,TF,TF,TF,TF,TF,TF,TF,TF,TF,TF,TF,TF,TF,TF,TF,TF,TF,TF,TF,TF,TF,TF,TF,TF,TF,TF,TF	CLCA4,OMG,FOLH1,BPIFA1,TSPAN19,BMPR1B,FGFBP1,CXCL8,NME5,RSPH4A,FBXL13,EFHC2,KRT5,ANKUB1,SAA1,FAM81B,LMNTD1,BCO2,DNAH9,STOML3,PLEKHS1,ANKFN1,SLITRK6,C6orf118,NME9,TNC,MNS1,ADH7,CFAP61,C11orf97,RIBC2,TACSTD2,MROH9,SLC16A9,VWA3A,PLCH1,MSMB,IL33,NWD1,HHLA2,GPRIN3,NAALADL2,PLEKHG1,SEMA6A,LRRIQ1,CDH26,TCN1,KRT4,MYCT1,AGR3,CCDC138,GPR34,LRRC70,FYB2,LRRC74B,NRG4,ADH1C,PHLDA2,IPO11,KIAA1217,WDR49,ACACB,MI…
Pn1	0.0409027	3178	1398	368	0.263233	0.115796	TF:M07602_1	TF	Factor: CP2; motif: NNNNCCAGNCNN; match class: 1	15002	939	TF,TF,TF,TF,TF,TF,TF,TF,TF,TF,TF,TF,TF,TF,TF,TF,TF,TF,TF,TF,TF,TF,TF,TF,TF,TF,TF,TF,TF,TF,TF,TF,TF,TF,TF,TF,TF,TF,TF,TF,TF,TF,TF,TF,TF,TF,TF,TF,TF,TF,TF,TF,TF,TF,TF,TF,TF,TF,TF,TF,TF,TF,TF,TF,TF,TF,TF,TF,TF,TF,TF,TF,TF,TF,TF,TF,TF,TF,TF,TF,TF,TF,TF,TF,TF,TF,TF,TF,TF,TF,TF,TF,TF,TF,TF,TF,TF,TF,TF,TF,TF,TF,TF,TF,TF,TF,TF,TF,TF,TF,TF,TF,TF,TF,TF,TF,TF,TF,TF,TF,TF,TF,TF,TF,TF,TF,TF,TF,TF,TF,TF,TF,TF,…	LCN2,FUT2,CSF3,CXCL6,SPRR2A,MUC2,GJB5,LY6D,SEMA3F,LOX,GJB4,KRT23,ATP6V0A4,SERPINB5,DNAAF1,KRT14,PTGES,KLK10,PRSS22,PLPP2,GNA14,MAP1LC3A,TMEM231,LAMB3,SPDEF,RSPH9,ATP12A,S100A2,MAPK8IP1,ATP2C2,SH2D3A,MUC5AC,TRIM29,LIMK2,FGFBP1,HES4,PRR7,RASSF10,RARB,PLCB4,IL23A,TJP3,LPCAT1,KRT17,SOX21,LRRC49,TMC4,SIX1,KRT5,ZG16B,CCDC17,ASS1,GABRP,EFNB3,CCN2,MARCHF3,TF,LYPD2,MUC5B,SOX15,RIBC1,TMEM88,C9orf24,CEACAM5…
Pn1	0.0411113	4827	1398	531	0.379828	0.110006	TF:M09737	TF	Factor: ZNF644; motif: TCCWGCCTCTSN	15002	10862	TF,TF,TF,TF,TF,TF,TF,TF,TF,TF,TF,TF,TF,TF,TF,TF,TF,TF,TF,TF,TF,TF,TF,TF,TF,TF,TF,TF,TF,TF,TF,TF,TF,TF,TF,TF,TF,TF,TF,TF,TF,TF,TF,TF,TF,TF,TF,TF,TF,TF,TF,TF,TF,TF,TF,TF,TF,TF,TF,TF,TF,TF,TF,TF,TF,TF,TF,TF,TF,TF,TF,TF,TF,TF,TF,TF,TF,TF,TF,TF,TF,TF,TF,TF,TF,TF,TF,TF,TF,TF,TF,TF,TF,TF,TF,TF,TF,TF,TF,TF,TF,TF,TF,TF,TF,TF,TF,TF,TF,TF,TF,TF,TF,TF,TF,TF,TF,TF,TF,TF,TF,TF,TF,TF,TF,TF,TF,TF,TF,TF,TF,TF,TF,…	LCN2,FUT2,CSF3,FUT6,CXCL6,UPK1B,CADM4,TMPRSS4,SLC51A,LY6D,CDC42EP5,RHBDL2,EGR3,GJB4,TSPAN1,KRT23,ATP6V0A4,DSC3,SPRR3,BAALC,ABCA13,SLC26A4,MUC4,KRT14,PTGES,KLK10,SERPINB13,PRSS22,CCDC184,PIGR,PLPP2,GNA14,MAP1LC3A,MEIS1,CACNA1E,LAMB3,TMEM40,SPDEF,CCDC160,MRAP2,RSPH9,NFASC,S100P,PITX1,MAPK8IP1,SERPINB3,RRAD,ATP2C2,GRM7,PKP1,SH2D3A,MUC5AC,PAX9,TRIM29,LIMK2,PRKAA2,GJB2,FGFBP1,RNF152,FAT2,DZIP1,BARX2,T…
Pn1	0.0417574	2173	1398	265	0.189557	0.121951	TF:M11894	TF	Factor: Oct-2; motif: NNNATTATGCAW	15002	6704	TF,TF,TF,TF,TF,TF,TF,TF,TF,TF,TF,TF,TF,TF,TF,TF,TF,TF,TF,TF,TF,TF,TF,TF,TF,TF,TF,TF,TF,TF,TF,TF,TF,TF,TF,TF,TF,TF,TF,TF,TF,TF,TF,TF,TF,TF,TF,TF,TF,TF,TF,TF,TF,TF,TF,TF,TF,TF,TF,TF,TF,TF,TF,TF,TF,TF,TF,TF,TF,TF,TF,TF,TF,TF,TF,TF,TF,TF,TF,TF,TF,TF,TF,TF,TF,TF,TF,TF,TF,TF,TF,TF,TF,TF,TF,TF,TF,TF,TF,TF,TF,TF,TF,TF,TF,TF,TF,TF,TF,TF,TF,TF,TF,TF,TF,TF,TF,TF,TF,TF,TF,TF,TF,TF,TF,TF,TF,TF,TF,TF,TF,TF,TF,…	TMPRSS11D,CSF3,CXCL6,UPK1B,CFAP58,CXCL1,F3,IL1B,LOX,GJB4,SERPINB5,SLPI,SPRR3,DNAAF1,ABCA13,ALDH1A3,AGR2,SERPINB13,CFAP161,OMG,GNA14,MEIS1,SLC9A4,ATP10B,CP,CCDC160,MRAP2,NFASC,CX3CL1,SPRR1B,PROM1,TSPAN6,FAM83A,TUSC3,PFN2,RARB,CXCL8,TEX26,CFAP126,LPCAT1,CHL1,PLEKHG7,RSPH4A,AKAP14,CCDC81,GPR84,ADGRF1,FAM81B,STMND1,DNAH10,LMNTD1,BCO2,ESRRG,DAW1,GNAL,CFAP70,SPEF1,SNTN,DYDC2,NOS2,CDC20B,POF1B,LCA5L,AKA…
Pn1	0.0423786	2716	1398	321	0.229614	0.118189	TF:M03551	TF	Factor: JunB; motif: TGACTCAN	15002	4470	TF,TF,TF,TF,TF,TF,TF,TF,TF,TF,TF,TF,TF,TF,TF,TF,TF,TF,TF,TF,TF,TF,TF,TF,TF,TF,TF,TF,TF,TF,TF,TF,TF,TF,TF,TF,TF,TF,TF,TF,TF,TF,TF,TF,TF,TF,TF,TF,TF,TF,TF,TF,TF,TF,TF,TF,TF,TF,TF,TF,TF,TF,TF,TF,TF,TF,TF,TF,TF,TF,TF,TF,TF,TF,TF,TF,TF,TF,TF,TF,TF,TF,TF,TF,TF,TF,TF,TF,TF,TF,TF,TF,TF,TF,TF,TF,TF,TF,TF,TF,TF,TF,TF,TF,TF,TF,TF,TF,TF,TF,TF,TF,TF,TF,TF,TF,TF,TF,TF,TF,TF,TF,TF,TF,TF,TF,TF,TF,TF,TF,TF,TF,TF,…	FUT2,MUC13,CSF3,FUT6,SPRR2A,MUC2,CADM4,LY6D,F3,HES1,SGPP2,KRT23,ATP6V0A4,SPRR3,ABCA13,AGR2,SERPINB13,EFHB,PRSS22,PLPP2,OMG,BPIFA1,LAMB3,CCDC160,MRAP2,S100A2,S100P,SPRR1B,BMPR1B,PROM1,HNF4G,TRIM29,SLC44A4,TUSC3,PRR7,RARB,CXCL8,IL23A,MUC16,TJP3,LIF,KRT17,CHL1,PAMR1,APOD,RSPH4A,TRIM31,FBXL13,KRT5,CYP1A1,SPAG6,STMND1,CCN2,MARCHF3,DNAH10,LMNTD1,CFAP300,SOX15,TMEM45B,DAW1,C9orf24,CCDC60,ZNF474,SPATA17,…
Pn1	0.0429133	4582	1398	507	0.362661	0.11065	TF:M10541	TF	Factor: SUHW1; motif: TCTCTCCAGTRTGAATTCTCTGAT	15002	8158	TF,TF,TF,TF,TF,TF,TF,TF,TF,TF,TF,TF,TF,TF,TF,TF,TF,TF,TF,TF,TF,TF,TF,TF,TF,TF,TF,TF,TF,TF,TF,TF,TF,TF,TF,TF,TF,TF,TF,TF,TF,TF,TF,TF,TF,TF,TF,TF,TF,TF,TF,TF,TF,TF,TF,TF,TF,TF,TF,TF,TF,TF,TF,TF,TF,TF,TF,TF,TF,TF,TF,TF,TF,TF,TF,TF,TF,TF,TF,TF,TF,TF,TF,TF,TF,TF,TF,TF,TF,TF,TF,TF,TF,TF,TF,TF,TF,TF,TF,TF,TF,TF,TF,TF,TF,TF,TF,TF,TF,TF,TF,TF,TF,TF,TF,TF,TF,TF,TF,TF,TF,TF,TF,TF,TF,TF,TF,TF,TF,TF,TF,TF,TF,…	LCN2,CXCL6,CLCA4,MUC2,TMPRSS4,SERPINB2,SLC51A,CFAP58,RBKS,DSG3,GJB5,CDC42EP5,IL1B,SEMA3F,FAM3D,HES1,LOX,BAALC,MUC4,AGR2,KRT14,PTGES,KLK10,CFAP161,PRSS22,OMG,GBP6,FOLH1,MAP1LC3A,CSMD1,TSPAN19,MEIS1,CACNA1E,ATP10B,LAMB3,EDN1,ATP12A,NFASC,SERPINB3,CX3CL1,BMPR1B,TNFSF15,PAX9,TSPAN6,FAM83A,ALDH3A1,EYA4,FGFBP1,NUP62CL,HES4,PRR7,BARX2,DRC7,TFAP2A,IL23A,GPX2,CFAP126,CCDC146,APCDD1,CHL1,NME5,LYPD6B,PLEKHG…
Pn1	0.0431709	4	1398	4	0.00286123	1	REAC:R-HSA-444209	REAC	Free fatty acid receptors	15002	931	REAC,REAC,REAC,REAC	FFAR2,FFAR3,FFAR4,FFAR1
Pn1	0.0432373	70	1398	21	0.0150215	0.3	GO:0090596	GO:BP	sensory organ morphogenesis	15002	19234	ISS,IMP ISS IBA,ISS,IMP IEP ISS,ISS,ISS,IMP,ISS,IBA,ISS,ISS,ISS,ISS,IBA,ISS,ISS,ISS,ISS,ISS,ISS,ISS	ALDH1A3,PROM1,SLC44A4,TFAP2A,SIX1,SIX4,STRA6,SOX9,WHRN,RP1,VEGFA,EPHA2,SDK1,RPGRIP1L,HPN,MFSD2A,PLS1,WNT9A,TBX1,DLL1,RBP4
Pn1	0.0436472	2756	1398	325	0.232475	0.117925	TF:M09923	TF	Factor: Fra-2; motif: NNRTGAGTCAYN	15002	2836	TF,TF,TF,TF,TF,TF,TF,TF,TF,TF,TF,TF,TF,TF,TF,TF,TF,TF,TF,TF,TF,TF,TF,TF,TF,TF,TF,TF,TF,TF,TF,TF,TF,TF,TF,TF,TF,TF,TF,TF,TF,TF,TF,TF,TF,TF,TF,TF,TF,TF,TF,TF,TF,TF,TF,TF,TF,TF,TF,TF,TF,TF,TF,TF,TF,TF,TF,TF,TF,TF,TF,TF,TF,TF,TF,TF,TF,TF,TF,TF,TF,TF,TF,TF,TF,TF,TF,TF,TF,TF,TF,TF,TF,TF,TF,TF,TF,TF,TF,TF,TF,TF,TF,TF,TF,TF,TF,TF,TF,TF,TF,TF,TF,TF,TF,TF,TF,TF,TF,TF,TF,TF,TF,TF,TF,TF,TF,TF,TF,TF,TF,TF,TF,…	FUT2,MUC13,CSF3,FUT6,SPRR2A,MUC2,CADM4,LY6D,F3,HES1,SGPP2,KRT23,ATP6V0A4,SPRR3,ABCA13,AGR2,SERPINB13,EFHB,PRSS22,PLPP2,OMG,BPIFA1,LAMB3,CCDC160,MRAP2,S100A2,S100P,SPRR1B,BMPR1B,PROM1,HNF4G,TRIM29,GJB2,SLC44A4,TUSC3,PRR7,RARB,CXCL8,IL23A,MUC16,TJP3,LIF,KRT17,CHL1,PAMR1,NME5,APOD,RSPH4A,TRIM31,FBXL13,KRT5,CYP1A1,SPAG6,STMND1,CCN2,MARCHF3,DNAH10,LMNTD1,CFAP300,SOX15,TMEM45B,DAW1,C9orf24,CCDC60,ZNF47…
Pn1	0.0438955	2717	1398	321	0.229614	0.118145	TF:M02280	TF	Factor: AP1; motif: TGACTCA	15002	108	TF,TF,TF,TF,TF,TF,TF,TF,TF,TF,TF,TF,TF,TF,TF,TF,TF,TF,TF,TF,TF,TF,TF,TF,TF,TF,TF,TF,TF,TF,TF,TF,TF,TF,TF,TF,TF,TF,TF,TF,TF,TF,TF,TF,TF,TF,TF,TF,TF,TF,TF,TF,TF,TF,TF,TF,TF,TF,TF,TF,TF,TF,TF,TF,TF,TF,TF,TF,TF,TF,TF,TF,TF,TF,TF,TF,TF,TF,TF,TF,TF,TF,TF,TF,TF,TF,TF,TF,TF,TF,TF,TF,TF,TF,TF,TF,TF,TF,TF,TF,TF,TF,TF,TF,TF,TF,TF,TF,TF,TF,TF,TF,TF,TF,TF,TF,TF,TF,TF,TF,TF,TF,TF,TF,TF,TF,TF,TF,TF,TF,TF,TF,TF,…	FUT2,MUC13,CSF3,FUT6,SPRR2A,MUC2,CADM4,LY6D,F3,HES1,SGPP2,KRT23,ATP6V0A4,SPRR3,ABCA13,AGR2,SERPINB13,EFHB,PRSS22,PLPP2,OMG,BPIFA1,LAMB3,CCDC160,MRAP2,S100A2,S100P,SPRR1B,BMPR1B,PROM1,HNF4G,TRIM29,SLC44A4,TUSC3,PRR7,RARB,CXCL8,IL23A,MUC16,TJP3,LIF,KRT17,CHL1,PAMR1,APOD,RSPH4A,TRIM31,FBXL13,KRT5,CYP1A1,SPAG6,STMND1,CCN2,MARCHF3,DNAH10,LMNTD1,CFAP300,SOX15,TMEM45B,DAW1,C9orf24,CCDC60,ZNF474,SPATA17,…
Pn1	0.0444623	13144	1398	1279	0.914878	0.0973068	TF:M03851_1	TF	Factor: Spi-B; motif: TTCYBC; match class: 1	15002	7975	TF,TF,TF,TF,TF,TF,TF,TF,TF,TF,TF,TF,TF,TF,TF,TF,TF,TF,TF,TF,TF,TF,TF,TF,TF,TF,TF,TF,TF,TF,TF,TF,TF,TF,TF,TF,TF,TF,TF,TF,TF,TF,TF,TF,TF,TF,TF,TF,TF,TF,TF,TF,TF,TF,TF,TF,TF,TF,TF,TF,TF,TF,TF,TF,TF,TF,TF,TF,TF,TF,TF,TF,TF,TF,TF,TF,TF,TF,TF,TF,TF,TF,TF,TF,TF,TF,TF,TF,TF,TF,TF,TF,TF,TF,TF,TF,TF,TF,TF,TF,TF,TF,TF,TF,TF,TF,TF,TF,TF,TF,TF,TF,TF,TF,TF,TF,TF,TF,TF,TF,TF,TF,TF,TF,TF,TF,TF,TF,TF,TF,TF,TF,TF,…	LCN2,SERPINB4,FUT2,MUC13,IGFBP3,TMPRSS11D,CSF3,FUT6,DUOX2,CXCL6,SPRR2A,CLCA4,MUC2,UPK1B,CADM4,PLAT,TMPRSS4,SERPINB2,SLC51A,CFAP58,DUOXA2,RBKS,DSG3,GJB5,CLDN10,FAM83F,LY6D,PTGS2,C2CD4B,CXCL1,F3,CDC42EP5,AQP5,IL1B,SEMA3F,RHBDL2,FAM3D,HES1,SGPP2,EGR3,LOX,DOC2B,GJB4,TSPAN1,KRT23,ATP6V0A4,DSC3,SERPINB5,SLPI,SPRR3,BAALC,DNAAF1,ABCA13,SLC26A4,ALDH1A3,MUC4,AGR2,C17orf107,KRT14,PTGES,KLK10,SERPINB13,EFHB,…
Pn1	0.0445101	846	1398	121	0.0865522	0.143026	TF:M01324_1	TF	Factor: BRN1; motif: NANNTATGCATAATNNA; match class: 1	15002	6147	TF,TF,TF,TF,TF,TF,TF,TF,TF,TF,TF,TF,TF,TF,TF,TF,TF,TF,TF,TF,TF,TF,TF,TF,TF,TF,TF,TF,TF,TF,TF,TF,TF,TF,TF,TF,TF,TF,TF,TF,TF,TF,TF,TF,TF,TF,TF,TF,TF,TF,TF,TF,TF,TF,TF,TF,TF,TF,TF,TF,TF,TF,TF,TF,TF,TF,TF,TF,TF,TF,TF,TF,TF,TF,TF,TF,TF,TF,TF,TF,TF,TF,TF,TF,TF,TF,TF,TF,TF,TF,TF,TF,TF,TF,TF,TF,TF,TF,TF,TF,TF,TF,TF,TF,TF,TF,TF,TF,TF,TF,TF,TF,TF,TF,TF,TF,TF,TF,TF,TF,TF	TMPRSS11D,CLCA4,UPK1B,IL1B,LOX,SERPINB5,SPRR3,ABCA13,ALDH1A3,AGR2,SERPINB13,OMG,RHOV,SLC9A4,CP,CCDC160,MRAP2,ATP12A,NFASC,FAM83A,FAT2,RARB,CXCL8,PLEKHG7,RSPH4A,AKAP14,CCDC81,GPR84,ADGRF1,TNFRSF19,STMND1,LMNTD1,BCO2,DAW1,CCDC60,PTPRZ1,GNAL,RAB36,SPEF1,SNTN,DYDC2,TEKT1,STOML3,AGBL2,CFAP65,ANKFN1,GSTA1,ARMC3,CDHR3,TEKT2,IQUB,MARCHF10,TFF3,LRP2BP,CFAP74,MMP1,FBXO15,CYP4X1,ZBBX,RP1,PLAUR,DNAH5,TNFSF14…
Pn1	0.0474033	882	1398	125	0.0894134	0.141723	TF:M00205_1	TF	Factor: GR; motif: GGTACAANNTGTYCTK; match class: 1	15002	3249	TF,TF,TF,TF,TF,TF,TF,TF,TF,TF,TF,TF,TF,TF,TF,TF,TF,TF,TF,TF,TF,TF,TF,TF,TF,TF,TF,TF,TF,TF,TF,TF,TF,TF,TF,TF,TF,TF,TF,TF,TF,TF,TF,TF,TF,TF,TF,TF,TF,TF,TF,TF,TF,TF,TF,TF,TF,TF,TF,TF,TF,TF,TF,TF,TF,TF,TF,TF,TF,TF,TF,TF,TF,TF,TF,TF,TF,TF,TF,TF,TF,TF,TF,TF,TF,TF,TF,TF,TF,TF,TF,TF,TF,TF,TF,TF,TF,TF,TF,TF,TF,TF,TF,TF,TF,TF,TF,TF,TF,TF,TF,TF,TF,TF,TF,TF,TF,TF,TF,TF,TF,TF,TF,TF,TF	MUC13,SEMA3F,RHBDL2,ATP6V0A4,S100A2,S100P,SH2D3A,PAX9,LIMK2,PRKAA2,TUSC3,DZIP1,CXCL8,CHL1,SLC13A3,TRIM31,DSP,LYPD2,MUC5B,PPIL6,IL1RN,IRF6,DNAH9,TMEM213,SPAG17,MAP6,GJB3,FFAR2,CCDC65,DNAH3,ANKFN1,WDR38,CDHR3,TTC21A,EFCAB12,RIIAD1,CFAP45,PLEK,ENO4,ECT2L,DDR1,APOBEC4,C11orf97,CFAP100,GALNT3,NPHP1,IL20RA,SMIM31,RALGDS,BPIFB1,RGL4,CEL,BCAS1,CHST9,CROCC2,ST6GALNAC1,TMC5,NWD1,GCNT3,EML1,ZC3H12A,SLCO2B1,…
Pn1	0.0474546	979	1398	136	0.0972818	0.138917	TF:M04715_1	TF	Factor: Oct-2; motif: ATTTGCA; match class: 1	15002	6697	TF,TF,TF,TF,TF,TF,TF,TF,TF,TF,TF,TF,TF,TF,TF,TF,TF,TF,TF,TF,TF,TF,TF,TF,TF,TF,TF,TF,TF,TF,TF,TF,TF,TF,TF,TF,TF,TF,TF,TF,TF,TF,TF,TF,TF,TF,TF,TF,TF,TF,TF,TF,TF,TF,TF,TF,TF,TF,TF,TF,TF,TF,TF,TF,TF,TF,TF,TF,TF,TF,TF,TF,TF,TF,TF,TF,TF,TF,TF,TF,TF,TF,TF,TF,TF,TF,TF,TF,TF,TF,TF,TF,TF,TF,TF,TF,TF,TF,TF,TF,TF,TF,TF,TF,TF,TF,TF,TF,TF,TF,TF,TF,TF,TF,TF,TF,TF,TF,TF,TF,TF,TF,TF,TF,TF,TF,TF,TF,TF,TF,TF,TF,TF,…	TMPRSS11D,CXCL6,CLCA4,UPK1B,CFAP58,PTGS2,IL1B,LOX,SPRR3,SLC26A4,AGR2,SERPINB13,OMG,RHOV,FOLH1,SLC9A4,CP,PROM1,TRIM29,LIMK2,GJB2,FGFBP1,FAT2,RASSF10,RARB,CXCL8,TEX26,PLEKHG7,CAPSL,AKAP14,KRT5,GPR84,FAM81B,STMND1,BCO2,ESRRG,CCDC60,MUC20,CFAP70,SPEF1,DYDC2,HSD17B13,AKAP6,STOML3,AGBL2,ACBD7,PPP1R42,DNAH3,CFAP65,ANKFN1,GSTA1,CDHR3,TUB,TEX9,LRGUK,ST3GAL4,FBXO16,MNS1,APOBEC4,SAT1,CYP4X1,CRISPLD1,CFAP54,…
[truncated: 697 more rows]

## Sheet: BAL GSEA
pneumotype	ID	Description	setSize	enrichmentScore	NES	pvalue	p.adjust	qvalue	rank	leading_edge	core_enrichment
[truncated: 148 more rows]

## Sheet: BAL CHEA3 TF
query_name	rank	tf	score	library	overlapping_genes
[truncated: 300 more rows]

## Sheet: BAL xCell
cell_type	ICU_001	ICU_003	ICU_005	ICU_006	ICU_007	ICU_008	ICU_009	ICU_010	ICU_012	ICU_013	ICU_014	ICU_015	ICU_016	ICU_017	ICU_020	ICU_021	ICU_022	ICU_023	ICU_024	ICU_025	ICU_027	ICU_028	ICU_029	ICU_030	ICU_031	ICU_032	ICU_033	ICU_034	ICU_036	ICU_037	ICU_038	ICU_039	ICU_040	ICU_042	ICU_044	ICU_045	ICU_046	ICU_047	ICU_048	ICU_050	ICU_051	ICU_052	ICU_053	ICU_054	ICU_055	ICU_056	ICU_057	ICU_058	ICU_059
[truncated: 64 more rows]
[truncated: 36 more columns]

[truncated: 7 more sheets: BAL WGCNA Hub Genes, BAL WGCNA ORA, Blood Differential Expression, Blood WGCNA Hub Genes, Blood WGCNA ORA, BAL-TA Consensus Hubs Genes, BAL-TA Consensus ORA]
